# Supplementary material for: Deamidation drives molecular aging of the SARS-CoV-2 spike protein receptor-binding motif
Source: J Biol Chem. 2021 Sep 7;297(4):101175. doi: 10.1016/j.jbc.2021.101175 (PMC8421091; doi:10.1016/j.jbc.2021.101175)
Supplement: Dataset S1 [file mmc1.xlsx]

## Sheet: Table
		Deamidation drives molecular aging of the SARS-CoV-2 spike receptor binding motif
		Ramiro Lorenzo, Lucas A. Defelipe, Lucio Aliperti, Stephan Niebling, Tânia F. Custódio, Christian Loew, Jennifer J. Schwarz, Kim Remans, Patricio O. Craig, Lisandro H. Otero, Sebastián Klinke, María García-Alai, Ignacio E. Sanchez, and Leonardo G. Alonso.
		Supplemental Dataset S1
		Peptide: IYQAGSTPCNGVE
		Excerpts from the MaxQuant output files "proteinGroups" (A), "evidence" (B), "peptides" (C), "Deamidation (NQ)Sites" (D) and "msms" (E) are given.

## Sheet: A_proteingroups
	id	Protein IDs	Protein names	Gene names	Fasta headers	Number of proteins	Peptides	Razor + unique peptides	Unique peptides	Peptides 10d37C_Rep1	Peptides 10d37C_Rep2	Peptides 10d37C_Rep3	Peptides 10d4C_Rep1	Peptides 10d4C_Rep2	Peptides 10d4C_Rep3	Peptides 20d37C_Rep1	Peptides 20d37C_Rep2	Peptides 20d37C_Rep3	Peptides 20d4C_Rep1	Peptides 20d4C_Rep2	Peptides 20d4C_Rep3	Peptides 30d37C_Rep2	Peptides 30d37C_Rep3	Peptides 30d4C_Rep2	Peptides 30d4C_Rep3	Peptides Control_Rep1	Peptides Control_Rep2/3	Razor + unique peptides 10d37C_Rep1	Razor + unique peptides 10d37C_Rep2	Razor + unique peptides 10d37C_Rep3	Razor + unique peptides 10d4C_Rep1	Razor + unique peptides 10d4C_Rep2	Razor + unique peptides 10d4C_Rep3	Razor + unique peptides 20d37C_Rep1	Razor + unique peptides 20d37C_Rep2	Razor + unique peptides 20d37C_Rep3	Razor + unique peptides 20d4C_Rep1	Razor + unique peptides 20d4C_Rep2	Razor + unique peptides 20d4C_Rep3	Razor + unique peptides 30d37C_Rep2	Razor + unique peptides 30d37C_Rep3	Razor + unique peptides 30d4C_Rep2	Razor + unique peptides 30d4C_Rep3	Razor + unique peptides Control_Rep1	Razor + unique peptides Control_Rep2/3	Unique peptides 10d37C_Rep1	Unique peptides 10d37C_Rep2	Unique peptides 10d37C_Rep3	Unique peptides 10d4C_Rep1
	0	A0A024QZ33;Q9H0G5	Nuclear speckle splicing regulatory protein 1	CCDC55;NSRP1	tr|A0A024QZ33|A0A024QZ33_HUMAN Coiled-coil domain-containing protein 55 OS=Homo sapiens OX=9606 GN=NSRP1 PE=1 SV=1;sp|Q9H0G5|NSRP1_HUMAN Nuclear speckle splicing regulatory protein 1 OS=Homo sapiens OX=9606 GN=NSRP1 PE=1 SV=1	2	4	4	4	1	1	1	1	2	1	0	1	2	2	2	2	1	1	2	3	2	1	1	1	1	1	2	1	0	1	2	2	2	2	1	1	2	3	2	1	1	1	1	1
	1	A0A024RAC6;Q14241	Transcription elongation factor B polypeptide 3	TCEB3	tr|A0A024RAC6|A0A024RAC6_HUMAN Elongin-A OS=Homo sapiens OX=9606 GN=ELOA PE=1 SV=1;sp|Q14241|ELOA1_HUMAN Elongin-A OS=Homo sapiens OX=9606 GN=ELOA PE=1 SV=2	2	5	5	5	0	0	0	0	3	3	0	0	1	0	2	2	0	0	3	2	1	4	0	0	0	0	3	3	0	0	1	0	2	2	0	0	3	2	1	4	0	0	0	0
	2	G5E9M9;A0A075B6E4;A0A0A6YYI5;G5E9M7;Q14135;E7ERW0;E7EQU6;E7EWF5;F8W708	Transcription cofactor vestigial-like protein 4	VGLL4	tr|G5E9M9|G5E9M9_HUMAN Transcription cofactor vestigial-like protein 4 OS=Homo sapiens OX=9606 GN=VGLL4 PE=1 SV=1;tr|A0A075B6E4|A0A075B6E4_HUMAN Transcription cofactor vestigial-like protein 4 OS=Homo sapiens OX=9606 GN=VGLL4 PE=1 SV=1;tr|A0A0A6YYI5|A0A0A6	9	4	4	4	1	0	0	2	0	0	2	0	0	2	0	0	0	0	0	0	3	0	1	0	0	2	0	0	2	0	0	2	0	0	0	0	0	0	3	0	1	0	0	2
	3	S4R460;A0A0B4J2B5;A0A4W8ZXM2;S4R3C0;A0A075B7F1;A0A0J9YX35;A0A0C4DH35;A0A0C4DH30;A0A0B4J1X5;A0A075B7E8;A0A0B4J1Y9;A0A075B7D8;P01766;P01780;P01764;P01763	Ig heavy chain V-III region BRO;Ig heavy chain V-III region JON;Ig heavy chain V-III region 23;Ig heavy chain V-III region WEA	IGHV3OR16-9;IGHV3OR16-8;IGHV3-35;IGHV3-16;IGHV3-74;IGHV3OR16-13;IGHV3-72;IGHV3OR15-7;IGHV3-23	tr|S4R460|S4R460_HUMAN Immunoglobulin heavy variable 3/OR16-9 (non-functional) OS=Homo sapiens OX=9606 GN=IGHV3OR16-9 PE=1 SV=2;tr|A0A0B4J2B5|A0A0B4J2B5_HUMAN Immunoglobulin heavy variable 3/OR16-9 (non-functional) (Fragment) OS=Homo sapiens OX=9606 GN=IGH	16	1	1	1	0	0	1	0	1	0	0	0	0	0	0	0	0	0	1	1	0	1	0	0	1	0	1	0	0	0	0	0	0	0	0	0	1	1	0	1	0	0	1	0
	4	H7BYX6;A0A087WTE4;A0A087WTF6;A0A087WX77;A0A087WWD4;A0A087WV75;P13591	Neural cell adhesion molecule 1	NCAM1	tr|H7BYX6|H7BYX6_HUMAN Neural cell adhesion molecule 1 OS=Homo sapiens OX=9606 GN=NCAM1 PE=1 SV=2;tr|A0A087WTE4|A0A087WTE4_HUMAN Neural cell adhesion molecule 1 OS=Homo sapiens OX=9606 GN=NCAM1 PE=1 SV=1;tr|A0A087WTF6|A0A087WTF6_HUMAN Neural cell adhesion	7	1	1	1	0	0	0	0	0	0	1	0	0	0	0	0	0	0	0	0	0	0	0	0	0	0	0	0	1	0	0	0	0	0	0	0	0	0	0	0	0	0	0	0
	5	E5RFZ1;A0A087WTY6;P41271;A3KFI2;A3KFI3;A3KFI4;A3KFI5;A3KFI1	Neuroblastoma suppressor of tumorigenicity 1	NBL1	tr|E5RFZ1|E5RFZ1_HUMAN Neuroblastoma suppressor of tumorigenicity 1 (Fragment) OS=Homo sapiens OX=9606 GN=NBL1 PE=1 SV=1;tr|A0A087WTY6|A0A087WTY6_HUMAN Neuroblastoma suppressor of tumorigenicity 1 OS=Homo sapiens OX=9606 GN=NBL1 PE=1 SV=1;sp|P41271|NBL1_HU	8	6	6	6	4	0	0	6	0	0	4	0	0	5	0	0	0	0	0	0	6	0	4	0	0	6	0	0	4	0	0	5	0	0	0	0	0	0	6	0	4	0	0	6
	6	A0A087WU33;A0A087X165;Q9C0H9	SRC kinase signaling inhibitor 1	SRCIN1	tr|A0A087WU33|A0A087WU33_HUMAN SRC kinase-signaling inhibitor 1 (Fragment) OS=Homo sapiens OX=9606 GN=SRCIN1 PE=1 SV=6;tr|A0A087X165|A0A087X165_HUMAN SRC kinase-signaling inhibitor 1 OS=Homo sapiens OX=9606 GN=SRCIN1 PE=1 SV=1;sp|Q9C0H9|SRCN1_HUMAN SRC kin	3	1	1	1	0	0	0	0	0	0	0	1	0	0	0	0	1	1	0	0	0	0	0	0	0	0	0	0	0	1	0	0	0	0	1	1	0	0	0	0	0	0	0	0
	7	A0A087WUK2;O14979	Heterogeneous nuclear ribonucleoprotein D-like	HNRNPDL	tr|A0A087WUK2|A0A087WUK2_HUMAN Heterogeneous nuclear ribonucleoprotein D-like OS=Homo sapiens OX=9606 GN=HNRNPDL PE=1 SV=1;sp|O14979|HNRDL_HUMAN Heterogeneous nuclear ribonucleoprotein D-like OS=Homo sapiens OX=9606 GN=HNRNPDL PE=1 SV=3	2	2	2	2	0	1	0	0	1	0	1	0	0	0	0	0	0	0	1	0	0	1	0	1	0	0	1	0	1	0	0	0	0	0	0	0	1	0	0	1	0	1	0	0
	8	A0A087WUT6;O60841	Eukaryotic translation initiation factor 5B	EIF5B	tr|A0A087WUT6|A0A087WUT6_HUMAN Eukaryotic translation initiation factor 5B OS=Homo sapiens OX=9606 GN=EIF5B PE=1 SV=1;sp|O60841|IF2P_HUMAN Eukaryotic translation initiation factor 5B OS=Homo sapiens OX=9606 GN=EIF5B PE=1 SV=4	2	1	1	1	0	0	0	1	0	0	0	0	0	1	0	0	0	0	0	0	1	0	0	0	0	1	0	0	0	0	0	1	0	0	0	0	0	0	1	0	0	0	0	1
	9	A0A087WUV8;A0A087X2B5;P35613	Basigin	BSG	tr|A0A087WUV8|A0A087WUV8_HUMAN Basigin OS=Homo sapiens OX=9606 GN=BSG PE=1 SV=1;tr|A0A087X2B5|A0A087X2B5_HUMAN Basigin (Fragment) OS=Homo sapiens OX=9606 GN=BSG PE=1 SV=1;sp|P35613|BASI_HUMAN Basigin OS=Homo sapiens OX=9606 GN=BSG PE=1 SV=2	3	1	1	1	0	0	0	0	0	0	0	0	1	0	0	0	0	0	0	0	0	0	0	0	0	0	0	0	0	0	1	0	0	0	0	0	0	0	0	0	0	0	0	0
	10	F8W6C1;A0A087WUZ3;Q01082	Spectrin beta chain, non-erythrocytic 1	SPTBN1	tr|F8W6C1|F8W6C1_HUMAN Spectrin beta chain, non-erythrocytic 1 (Fragment) OS=Homo sapiens OX=9606 GN=SPTBN1 PE=1 SV=1;tr|A0A087WUZ3|A0A087WUZ3_HUMAN Spectrin beta chain OS=Homo sapiens OX=9606 GN=SPTBN1 PE=1 SV=1;sp|Q01082|SPTB2_HUMAN Spectrin beta chain,	3	1	1	1	1	0	0	1	1	0	1	0	0	0	0	0	0	0	0	0	1	0	1	0	0	1	1	0	1	0	0	0	0	0	0	0	0	0	1	0	1	0	0	1
	11	A0A087WYF5;A0A0A0MT31;A0A087WYT0;A0A087WV42;A0A087WZY1;P02810	Salivary acidic proline-rich phosphoprotein 1/2;Salivary acidic proline-rich phosphoprotein 1/2;Salivary acidic proline-rich phosphoprotein 3/4;Peptide P-C	PRH1	tr|A0A087WYF5|A0A087WYF5_HUMAN Salivary acidic proline-rich phosphoprotein 1/2 (Fragment) OS=Homo sapiens OX=9606 GN=PRH1 PE=4 SV=1;tr|A0A0A0MT31|A0A0A0MT31_HUMAN Proline-rich protein 4 OS=Homo sapiens OX=9606 GN=PRR4 PE=4 SV=1;tr|A0A087WYT0|A0A087WYT0_HUM	6	3	3	3	0	0	0	0	0	0	0	0	0	0	0	3	0	0	0	0	0	0	0	0	0	0	0	0	0	0	0	0	0	3	0	0	0	0	0	0	0	0	0	0
	12	A0A087WVQ6;Q00610;J3KSQ2;J3KS13;J3QL20;F5H5N6	Clathrin heavy chain;Clathrin heavy chain 1	CLTC	tr|A0A087WVQ6|A0A087WVQ6_HUMAN Clathrin heavy chain OS=Homo sapiens OX=9606 GN=CLTC PE=1 SV=1;sp|Q00610|CLH1_HUMAN Clathrin heavy chain 1 OS=Homo sapiens OX=9606 GN=CLTC PE=1 SV=5	6	22	22	17	0	8	10	0	14	15	0	9	12	0	13	10	7	6	12	11	0	18	0	8	10	0	14	15	0	9	12	0	13	10	7	6	12	11	0	18	0	6	8	0
	13	A0A494C001;A0A499FJY3;A0A087WWP4;Q96T37	Putative RNA-binding protein 15	RBM15	tr|A0A494C001|A0A494C001_HUMAN RNA-binding protein 15 OS=Homo sapiens OX=9606 GN=RBM15 PE=1 SV=2;tr|A0A499FJY3|A0A499FJY3_HUMAN RNA-binding protein 15 OS=Homo sapiens OX=9606 GN=RBM15 PE=1 SV=1;tr|A0A087WWP4|A0A087WWP4_HUMAN RNA-binding protein 15 OS=Homo	4	10	10	10	1	3	3	2	7	5	0	2	2	1	7	5	0	0	4	6	2	6	1	3	3	2	7	5	0	2	2	1	7	5	0	0	4	6	2	6	1	3	3	2
	14	A0A087WX41;P53675	Clathrin heavy chain 2	CLTCL1	tr|A0A087WX41|A0A087WX41_HUMAN Clathrin heavy chain 2 OS=Homo sapiens OX=9606 GN=CLTCL1 PE=1 SV=1;sp|P53675|CLH2_HUMAN Clathrin heavy chain 2 OS=Homo sapiens OX=9606 GN=CLTCL1 PE=1 SV=2	2	6	1	1	0	2	2	0	5	4	0	4	4	0	4	3	3	3	4	4	0	6	0	0	0	0	1	1	0	1	0	0	1	1	1	1	1	1	0	1	0	0	0	0
	15	A0A0J9YW51;H0Y3Q0;A0A087WZR0;A0A087WY68;P29122	Proprotein convertase subtilisin/kexin type 6	PCSK6	tr|A0A0J9YW51|A0A0J9YW51_HUMAN Proprotein convertase subtilisin/kexin type 6 OS=Homo sapiens OX=9606 GN=PCSK6 PE=1 SV=1;tr|H0Y3Q0|H0Y3Q0_HUMAN Proprotein convertase subtilisin/kexin type 6 (Fragment) OS=Homo sapiens OX=9606 GN=PCSK6 PE=1 SV=1;tr|A0A087WZR0	5	2	2	2	1	0	0	1	0	0	1	0	0	0	0	0	0	0	0	0	0	0	1	0	0	1	0	0	1	0	0	0	0	0	0	0	0	0	0	0	1	0	0	1
	16	A0A2U3TZH4;A0A087WYF8;Q53GG5;D6RAF1;A0A2R8Y6L7	PDZ and LIM domain protein 3	PDLIM3	tr|A0A2U3TZH4|A0A2U3TZH4_HUMAN PDZ and LIM domain protein 3 OS=Homo sapiens OX=9606 GN=PDLIM3 PE=1 SV=1;tr|A0A087WYF8|A0A087WYF8_HUMAN PDZ and LIM domain protein 3 OS=Homo sapiens OX=9606 GN=PDLIM3 PE=1 SV=2;sp|Q53GG5|PDLI3_HUMAN PDZ and LIM domain protein	5	4	4	4	2	0	0	3	0	0	3	0	0	3	0	0	0	0	0	0	4	0	2	0	0	3	0	0	3	0	0	3	0	0	0	0	0	0	4	0	2	0	0	3
	17	Q5QPQ9;E9PFJ2;A0A087WYI9;A0A087X1I0;J3KS35;E7ESP2;A0A0D9SEI3;Q5QPR3;A0A0D9SER5;A0A0D9SEN2;Q9UQ88;P21127	Cyclin-dependent kinase 11A;Cyclin-dependent kinase 11B	CDK11A;CDK11B	tr|Q5QPQ9|Q5QPQ9_HUMAN Cyclin-dependent kinase 11A (Fragment) OS=Homo sapiens OX=9606 GN=CDK11A PE=4 SV=1;tr|E9PFJ2|E9PFJ2_HUMAN Cyclin-dependent kinase 11A (Fragment) OS=Homo sapiens OX=9606 GN=CDK11A PE=1 SV=1;tr|A0A087WYI9|A0A087WYI9_HUMAN Cyclin-depend	12	1	1	1	0	0	0	0	0	0	0	0	0	1	0	0	0	0	0	0	0	0	0	0	0	0	0	0	0	0	0	1	0	0	0	0	0	0	0	0	0	0	0	0
	18	A0A087WZ13;E9PAU2;K7EQG2;Q8IY67		RAVER1	tr|A0A087WZ13|A0A087WZ13_HUMAN Ribonucleoprotein PTB-binding 1 OS=Homo sapiens OX=9606 GN=RAVER1 PE=1 SV=1;tr|E9PAU2|E9PAU2_HUMAN Ribonucleoprotein PTB-binding 1 OS=Homo sapiens OX=9606 GN=RAVER1 PE=1 SV=1;tr|K7EQG2|K7EQG2_HUMAN Uncharacterized protein (Fr	4	7	7	7	0	0	0	0	0	0	0	0	0	0	0	0	0	0	0	0	0	7	0	0	0	0	0	0	0	0	0	0	0	0	0	0	0	0	0	7	0	0	0	0
	19	D6REQ6;D6RHI9;A0A087WZM2;O00584;H0YAE9	Ribonuclease T2	RNASET2	tr|D6REQ6|D6REQ6_HUMAN Ribonuclease T2 OS=Homo sapiens OX=9606 GN=RNASET2 PE=1 SV=1;tr|D6RHI9|D6RHI9_HUMAN Ribonuclease T2 (Fragment) OS=Homo sapiens OX=9606 GN=RNASET2 PE=1 SV=8;tr|A0A087WZM2|A0A087WZM2_HUMAN Ribonuclease T2 OS=Homo sapiens OX=9606 GN=RNA	5	4	4	4	1	0	0	0	0	0	3	0	0	3	0	0	0	0	0	0	1	0	1	0	0	0	0	0	3	0	0	3	0	0	0	0	0	0	1	0	1	0	0	0
	20	A0A087WZU1;A0A087X0B9;Q9UMZ3	Protein-tyrosine-phosphatase;Phosphatidylinositol phosphatase PTPRQ	PTPRQ	tr|A0A087WZU1|A0A087WZU1_HUMAN Protein-tyrosine-phosphatase OS=Homo sapiens OX=9606 GN=PTPRQ PE=4 SV=1;tr|A0A087X0B9|A0A087X0B9_HUMAN Protein-tyrosine-phosphatase OS=Homo sapiens OX=9606 GN=PTPRQ PE=4 SV=1;sp|Q9UMZ3|PTPRQ_HUMAN Phosphatidylinositol phospha	3	1	1	1	0	1	0	0	1	1	0	0	0	0	1	0	0	1	1	1	0	1	0	1	0	0	1	1	0	0	0	0	1	0	0	1	1	1	0	1	0	1	0	0
	21	A0A087X0D5;P09668;A0A3B3IRM7;E9PKT6	Pro-cathepsin H;Cathepsin H mini chain;Cathepsin H;Cathepsin H heavy chain;Cathepsin H light chain	CTSH	tr|A0A087X0D5|A0A087X0D5_HUMAN Pro-cathepsin H OS=Homo sapiens OX=9606 GN=CTSH PE=1 SV=1;sp|P09668|CATH_HUMAN Pro-cathepsin H OS=Homo sapiens OX=9606 GN=CTSH PE=1 SV=4;tr|A0A3B3IRM7|A0A3B3IRM7_HUMAN Pro-cathepsin H (Fragment) OS=Homo sapiens OX=9606 GN=CTS	4	4	4	4	1	0	0	2	0	0	1	0	0	2	0	0	0	0	0	0	4	0	1	0	0	2	0	0	1	0	0	2	0	0	0	0	0	0	4	0	1	0	0	2
	22	Q5T8P6;A0A087X0H9;E2PSN0	RNA-binding protein 26	RBM26	sp|Q5T8P6|RBM26_HUMAN RNA-binding protein 26 OS=Homo sapiens OX=9606 GN=RBM26 PE=1 SV=3;tr|A0A087X0H9|A0A087X0H9_HUMAN RNA-binding protein 26 OS=Homo sapiens OX=9606 GN=RBM26 PE=1 SV=1	3	7	6	6	0	3	2	0	5	3	0	1	2	0	3	3	1	0	5	3	1	4	0	2	1	0	4	2	0	1	1	0	2	3	1	0	4	2	0	3	0	2	1	0
	23	A0A087X0K9;G5E9E7;G3V1L9;Q07157	Tight junction protein ZO-1	TJP1	tr|A0A087X0K9|A0A087X0K9_HUMAN Tight junction protein ZO-1 OS=Homo sapiens OX=9606 GN=TJP1 PE=1 SV=1;tr|G5E9E7|G5E9E7_HUMAN Tight junction protein 1 (Zona occludens 1), isoform CRA_e OS=Homo sapiens OX=9606 GN=TJP1 PE=1 SV=1;tr|G3V1L9|G3V1L9_HUMAN Tight ju	4	2	2	2	0	0	0	0	0	0	0	0	0	1	0	0	0	0	0	0	2	0	0	0	0	0	0	0	0	0	0	1	0	0	0	0	0	0	2	0	0	0	0	0
	25	A0A087X1A5;Q5JW30;O95793	Double-stranded RNA-binding protein Staufen homolog 1	STAU1	tr|A0A087X1A5|A0A087X1A5_HUMAN Double-stranded RNA-binding protein Staufen homolog 1 OS=Homo sapiens OX=9606 GN=STAU1 PE=1 SV=1;tr|Q5JW30|Q5JW30_HUMAN Double-stranded RNA-binding protein Staufen homolog 1 OS=Homo sapiens OX=9606 GN=STAU1 PE=1 SV=1;sp|O9579	3	3	3	3	2	0	0	0	0	0	0	0	0	3	0	0	0	0	0	0	2	0	2	0	0	0	0	0	0	0	0	3	0	0	0	0	0	0	2	0	2	0	0	0
	26	A0A087X208;A0A494C0G5;A0A494C1I6;O00468	Agrin;Agrin N-terminal 110 kDa subunit;Agrin C-terminal 110 kDa subunit;Agrin C-terminal 90 kDa fragment;Agrin C-terminal 22 kDa fragment	AGRN	tr|A0A087X208|A0A087X208_HUMAN Agrin OS=Homo sapiens OX=9606 GN=AGRN PE=1 SV=1;tr|A0A494C0G5|A0A494C0G5_HUMAN Agrin OS=Homo sapiens OX=9606 GN=AGRN PE=1 SV=1;tr|A0A494C1I6|A0A494C1I6_HUMAN Agrin OS=Homo sapiens OX=9606 GN=AGRN PE=1 SV=1;sp|O00468|AGRIN_HUM	4	3	3	3	0	0	0	0	0	0	1	0	0	0	1	0	0	0	1	0	0	0	0	0	0	0	0	0	1	0	0	0	1	0	0	0	1	0	0	0	0	0	0	0
	27	A0A096LNR2;A0A096LNX0;A0A096LPI0		ZNF638	tr|A0A096LNR2|A0A096LNR2_HUMAN Zinc finger protein 638 (Fragment) OS=Homo sapiens OX=9606 GN=ZNF638 PE=1 SV=1;tr|A0A096LNX0|A0A096LNX0_HUMAN Zinc finger protein 638 (Fragment) OS=Homo sapiens OX=9606 GN=ZNF638 PE=1 SV=1;tr|A0A096LPI0|A0A096LPI0_HUMAN Zinc	3	1	1	1	0	1	0	0	0	0	0	0	0	0	0	0	0	0	0	0	0	0	0	1	0	0	0	0	0	0	0	0	0	0	0	0	0	0	0	0	0	1	0	0
	28	A0A096LNV3;A0A096LP02;Q9Y508	E3 ubiquitin-protein ligase RNF114	RNF114	tr|A0A096LNV3|A0A096LNV3_HUMAN RING-type E3 ubiquitin transferase (Fragment) OS=Homo sapiens OX=9606 GN=RNF114 PE=1 SV=1;tr|A0A096LP02|A0A096LP02_HUMAN RING-type E3 ubiquitin transferase OS=Homo sapiens OX=9606 GN=RNF114 PE=1 SV=1;sp|Q9Y508|RN114_HUMAN E3	3	1	1	1	0	0	0	1	0	0	0	0	0	1	0	0	0	0	0	0	1	0	0	0	0	1	0	0	0	0	0	1	0	0	0	0	0	0	1	0	0	0	0	1
	29	A0A494C139;A0A0A0MTC7;A0A0A0MQS9;Q16363	Laminin subunit alpha-4	LAMA4	tr|A0A494C139|A0A494C139_HUMAN Laminin subunit alpha-4 (Fragment) OS=Homo sapiens OX=9606 GN=LAMA4 PE=1 SV=1;tr|A0A0A0MTC7|A0A0A0MTC7_HUMAN Laminin subunit alpha-4 OS=Homo sapiens OX=9606 GN=LAMA4 PE=1 SV=1;tr|A0A0A0MQS9|A0A0A0MQS9_HUMAN Laminin subunit al	4	16	16	16	3	5	5	3	9	9	3	5	6	3	10	5	5	7	9	10	4	9	3	5	5	3	9	9	3	5	6	3	10	5	5	7	9	10	4	9	3	5	5	3
	30	K7EPW4;A0A0J9YWJ4;K7EJD2;A0A0J9YWB6;A0A0A0MR03;Q9Y5B0	RNA polymerase II subunit A C-terminal domain phosphatase	CTDP1	tr|K7EPW4|K7EPW4_HUMAN RNA polymerase II subunit A C-terminal domain phosphatase (Fragment) OS=Homo sapiens OX=9606 GN=CTDP1 PE=1 SV=1;tr|A0A0J9YWJ4|A0A0J9YWJ4_HUMAN RNA polymerase II subunit A C-terminal domain phosphatase (Fragment) OS=Homo sapiens OX=96	6	1	1	1	0	1	1	0	1	1	0	0	0	0	0	1	0	0	0	0	0	0	0	1	1	0	1	1	0	0	0	0	0	1	0	0	0	0	0	0	0	1	1	0
	31	H7C0V9;A0A0A0MRG2;E9PG40;P05067	Amyloid beta A4 protein;N-APP;Soluble APP-alpha;Soluble APP-beta;C99;Beta-amyloid protein 42;Beta-amyloid protein 40;C83;P3(42);P3(40);C80;Gamma-secretase C-terminal fragment 59;Gamma-secretase C-terminal fragment 57;Gamma-secretase C-terminal fragment 50;C31	APP	tr|H7C0V9|H7C0V9_HUMAN ABPP (Fragment) OS=Homo sapiens OX=9606 GN=APP PE=1 SV=1;tr|A0A0A0MRG2|A0A0A0MRG2_HUMAN ABPP OS=Homo sapiens OX=9606 GN=APP PE=1 SV=1;tr|E9PG40|E9PG40_HUMAN ABPP OS=Homo sapiens OX=9606 GN=APP PE=1 SV=1;sp|P05067|A4_HUMAN Amyloid-bet	4	2	2	2	0	0	0	1	0	0	1	0	0	1	0	0	0	0	0	0	1	0	0	0	0	1	0	0	1	0	0	1	0	0	0	0	0	0	1	0	0	0	0	1
	32	A0A494C179;A0A0A0MRH8;A0A494C1P7;A0A0A0MSH9;A0A494C1F7;Q86WJ1	Chromodomain-helicase-DNA-binding protein 1-like	CHD1L	tr|A0A494C179|A0A494C179_HUMAN Chromodomain-helicase-DNA-binding protein 1-like OS=Homo sapiens OX=9606 GN=CHD1L PE=1 SV=1;tr|A0A0A0MRH8|A0A0A0MRH8_HUMAN Chromodomain-helicase-DNA-binding protein 1-like OS=Homo sapiens OX=9606 GN=CHD1L PE=1 SV=2;tr|A0A494C	6	1	1	1	1	0	0	0	0	0	0	0	0	0	0	0	0	0	0	0	0	0	1	0	0	0	0	0	0	0	0	0	0	0	0	0	0	0	0	0	1	0	0	0
	33	A0A0A0MRJ6;P22061;F6S8N6;A0A3F2YNX8;F8WDT3;F8WAV5;F8WAX2;C9J0F2;H7C4X2	Protein-L-isoaspartate O-methyltransferase;Protein-L-isoaspartate(D-aspartate) O-methyltransferase	PCMT1	tr|A0A0A0MRJ6|A0A0A0MRJ6_HUMAN Protein-L-isoaspartate O-methyltransferase OS=Homo sapiens OX=9606 GN=PCMT1 PE=1 SV=1;sp|P22061|PIMT_HUMAN Protein-L-isoaspartate(D-aspartate) O-methyltransferase OS=Homo sapiens OX=9606 GN=PCMT1 PE=1 SV=4;tr|F6S8N6|F6S8N6_HU	9	13	13	13	10	4	7	11	4	7	10	7	7	10	7	7	7	6	8	7	10	6	10	4	7	11	4	7	10	7	7	10	7	7	7	6	8	7	10	6	10	4	7	11
	34	E2QRN4;A0A0A0MRN4;Q5BKZ1	DBIRD complex subunit ZNF326	ZNF326	tr|E2QRN4|E2QRN4_HUMAN DBIRD complex subunit ZNF326 OS=Homo sapiens OX=9606 GN=ZNF326 PE=1 SV=1;tr|A0A0A0MRN4|A0A0A0MRN4_HUMAN DBIRD complex subunit ZNF326 OS=Homo sapiens OX=9606 GN=ZNF326 PE=1 SV=1;sp|Q5BKZ1|ZN326_HUMAN DBIRD complex subunit ZNF326 OS=Ho	3	1	1	1	0	1	0	0	0	0	0	0	0	0	0	0	0	0	0	0	0	0	0	1	0	0	0	0	0	0	0	0	0	0	0	0	0	0	0	0	0	1	0	0
	35	Q5VV51;A0A0A0MRR1;Q5VV50;Q5VV52	Zinc finger protein 691	ZNF691	tr|Q5VV51|Q5VV51_HUMAN Zinc finger protein 691 (Fragment) OS=Homo sapiens OX=9606 GN=ZNF691 PE=1 SV=1;tr|A0A0A0MRR1|A0A0A0MRR1_HUMAN Zinc finger protein 691 (Fragment) OS=Homo sapiens OX=9606 GN=ZNF691 PE=1 SV=1;tr|Q5VV50|Q5VV50_HUMAN Zinc finger protein 6	4	2	2	2	0	1	1	0	2	2	0	1	0	1	1	1	0	0	1	1	0	1	0	1	1	0	2	2	0	1	0	1	1	1	0	0	1	1	0	1	0	1	1	0
	36	B6VEX4;A0A0A0MRT6;Q8IZP0	Abl interactor 1	ABI1	tr|B6VEX4|B6VEX4_HUMAN Abl interactor 1 OS=Homo sapiens OX=9606 GN=ABI1 PE=1 SV=1;tr|A0A0A0MRT6|A0A0A0MRT6_HUMAN Abl interactor 1 OS=Homo sapiens OX=9606 GN=ABI1 PE=1 SV=1;sp|Q8IZP0|ABI1_HUMAN Abl interactor 1 OS=Homo sapiens OX=9606 GN=ABI1 PE=1 SV=4	3	1	1	1	0	0	0	1	1	1	0	0	0	1	1	0	0	0	1	0	0	0	0	0	0	1	1	1	0	0	0	1	1	0	0	0	1	0	0	0	0	0	0	1
	37	A0A0B4J1V6;A0A0A0MS15		IGHV3-73;IGHV3-49	sp|A0A0B4J1V6|HV373_HUMAN Immunoglobulin heavy variable 3-73 OS=Homo sapiens OX=9606 GN=IGHV3-73 PE=3 SV=1;sp|A0A0A0MS15|HV349_HUMAN Immunoglobulin heavy variable 3-49 OS=Homo sapiens OX=9606 GN=IGHV3-49 PE=3 SV=1	2	1	1	1	0	0	1	0	0	0	0	1	0	0	0	0	0	0	0	0	0	0	0	0	1	0	0	0	0	1	0	0	0	0	0	0	0	0	0	0	0	0	1	0
	38	A0A0A0MS71		ZNF468	tr|A0A0A0MS71|A0A0A0MS71_HUMAN Zinc finger protein 468 OS=Homo sapiens OX=9606 GN=ZNF468 PE=4 SV=1	1	1	1	1	1	0	0	1	0	1	0	0	0	0	1	1	0	0	0	0	0	0	1	0	0	1	0	1	0	0	0	0	1	1	0	0	0	0	0	0	1	0	0	1
	39	A0A0U1RQK7;A0A0A0MSA7;O43432	Eukaryotic translation initiation factor 4 gamma 3	EIF4G3	tr|A0A0U1RQK7|A0A0U1RQK7_HUMAN Eukaryotic translation initiation factor 4 gamma 3 OS=Homo sapiens OX=9606 GN=EIF4G3 PE=1 SV=1;tr|A0A0A0MSA7|A0A0A0MSA7_HUMAN Eukaryotic translation initiation factor 4 gamma 3 OS=Homo sapiens OX=9606 GN=EIF4G3 PE=1 SV=1;sp|O	3	1	1	1	0	0	0	0	0	0	0	0	0	0	0	1	0	0	0	0	0	0	0	0	0	0	0	0	0	0	0	0	0	1	0	0	0	0	0	0	0	0	0	0
	40	A2A2V4;A0A0A0MSH7;H3BLW8;A0A0A0MTB2;A0A5F9ZH41;A0A0A0MSI7;A0A0A0MSH5;J3KPA4;P15692;A0A0A0MR43;H0YBZ0;A0A0A0MRQ4	Vascular endothelial growth factor A	VEGFA	tr|A2A2V4|A2A2V4_HUMAN Vascular endothelial growth factor A OS=Homo sapiens OX=9606 GN=VEGFA PE=1 SV=1;tr|A0A0A0MSH7|A0A0A0MSH7_HUMAN Vascular endothelial growth factor A OS=Homo sapiens OX=9606 GN=VEGFA PE=1 SV=1;tr|H3BLW8|H3BLW8_HUMAN Vascular endothelia	12	7	7	6	7	2	2	5	5	5	6	2	1	5	4	2	2	2	4	4	7	5	7	2	2	5	5	5	6	2	1	5	4	2	2	2	4	4	7	5	6	2	2	4
	41	A0A0A0MSU2;A0A1C7CYX1;Q6PJG2	ELM2 and SANT domain-containing protein 1	ELMSAN1	tr|A0A0A0MSU2|A0A0A0MSU2_HUMAN Mitotic deacetylase-associated SANT domain protein (Fragment) OS=Homo sapiens OX=9606 GN=MIDEAS PE=1 SV=6;tr|A0A1C7CYX1|A0A1C7CYX1_HUMAN Mitotic deacetylase-associated SANT domain protein OS=Homo sapiens OX=9606 GN=MIDEAS PE=	3	3	3	3	0	0	1	1	2	1	0	0	0	1	2	2	0	0	2	2	1	3	0	0	1	1	2	1	0	0	0	1	2	2	0	0	2	2	1	3	0	0	1	1
	42	A0A0A0MSW3;A0A494C1F2;P35658;H0YF36	Nuclear pore complex protein Nup214	NUP214	tr|A0A0A0MSW3|A0A0A0MSW3_HUMAN Nuclear pore complex protein Nup214 OS=Homo sapiens OX=9606 GN=NUP214 PE=1 SV=1;tr|A0A494C1F2|A0A494C1F2_HUMAN Nuclear pore complex protein Nup214 OS=Homo sapiens OX=9606 GN=NUP214 PE=1 SV=1;sp|P35658|NU214_HUMAN Nuclear pore	4	3	3	3	2	0	0	1	0	0	0	0	0	0	0	0	0	0	0	0	2	0	2	0	0	1	0	0	0	0	0	0	0	0	0	0	0	0	2	0	2	0	0	1
	43	A0A1B0GWJ0;A0A1B0GTJ7;A0A0A6YY92;P30566;B4DEP1;A0A1W2PRX2;A0A096LP72;A0A096LNY4;A0A096LNY5;A0A096LNY6;A0A1B0GTG9;A0A1B0GWF8	Adenylosuccinate lyase	ADSL	tr|A0A1B0GWJ0|A0A1B0GWJ0_HUMAN Adenylosuccinate lyase OS=Homo sapiens OX=9606 GN=ADSL PE=1 SV=1;tr|A0A1B0GTJ7|A0A1B0GTJ7_HUMAN Adenylosuccinate lyase OS=Homo sapiens OX=9606 GN=ADSL PE=1 SV=1;tr|A0A0A6YY92|A0A0A6YY92_HUMAN Adenylosuccinate lyase OS=Homo sa	12	2	2	2	0	1	1	1	1	0	0	1	0	1	1	1	0	0	0	0	2	1	0	1	1	1	1	0	0	1	0	1	1	1	0	0	0	0	2	1	0	1	1	1
	44	Q5JP53;A0A0B4J269;P07437;Q9BVA1;Q13885;Q13509;G3V5W4;G3V2R8;G3V3R4;G3V2N6;Q5ST81;P04350;P68371	Tubulin beta chain;Tubulin beta-2B chain;Tubulin beta-2A chain;Tubulin beta-3 chain;Tubulin beta-4A chain;Tubulin beta-4B chain	TUBB;TUBB3;TUBB2B;TUBB2A;TUBB4A;TUBB4B	tr|Q5JP53|Q5JP53_HUMAN Tubulin beta chain OS=Homo sapiens OX=9606 GN=TUBB PE=1 SV=1;tr|A0A0B4J269|A0A0B4J269_HUMAN G_PROTEIN_RECEP_F1_2 domain-containing protein OS=Homo sapiens OX=9606 PE=1 SV=1;sp|P07437|TBB5_HUMAN Tubulin beta chain OS=Homo sapiens OX=9	13	2	2	2	0	1	1	0	1	0	1	2	0	1	1	1	0	1	2	1	1	1	0	1	1	0	1	0	1	2	0	1	1	1	0	1	2	1	1	1	0	1	1	0
	45	Q8NF91;A0A0C4DG40;E7ENN3	Nesprin-1	SYNE1	sp|Q8NF91|SYNE1_HUMAN Nesprin-1 OS=Homo sapiens OX=9606 GN=SYNE1 PE=1 SV=4;tr|A0A0C4DG40|A0A0C4DG40_HUMAN Nesprin-1 OS=Homo sapiens OX=9606 GN=SYNE1 PE=1 SV=1;tr|E7ENN3|E7ENN3_HUMAN Nesprin-1 OS=Homo sapiens OX=9606 GN=SYNE1 PE=1 SV=2	3	2	2	2	0	1	0	0	0	0	0	0	0	0	0	0	0	0	0	0	0	1	0	1	0	0	0	0	0	0	0	0	0	0	0	0	0	0	0	1	0	1	0	0
	46	A0A0C4DG78;Q8TBC5	Zinc finger and SCAN domain-containing protein 18	ZSCAN18	tr|A0A0C4DG78|A0A0C4DG78_HUMAN Zinc finger and SCAN domain-containing protein 18 (Fragment) OS=Homo sapiens OX=9606 GN=ZSCAN18 PE=1 SV=1;sp|Q8TBC5|ZSC18_HUMAN Zinc finger and SCAN domain-containing protein 18 OS=Homo sapiens OX=9606 GN=ZSCAN18 PE=1 SV=2	2	1	1	1	0	0	0	0	0	0	0	0	0	0	0	0	0	0	0	0	0	1	0	0	0	0	0	0	0	0	0	0	0	0	0	0	0	0	0	1	0	0	0	0
	47	B7ZBA0;H0Y594;H0Y7U4;A0A0C4DG98;Q8NI27	THO complex subunit 2	THOC2	tr|B7ZBA0|B7ZBA0_HUMAN THO complex subunit 2 (Fragment) OS=Homo sapiens OX=9606 GN=THOC2 PE=1 SV=1;tr|H0Y594|H0Y594_HUMAN THO complex subunit 2 (Fragment) OS=Homo sapiens OX=9606 GN=THOC2 PE=1 SV=1;tr|H0Y7U4|H0Y7U4_HUMAN THO complex subunit 2 (Fragment) OS	5	1	1	1	0	0	0	0	0	0	0	0	0	1	0	0	0	0	0	0	1	0	0	0	0	0	0	0	0	0	0	1	0	0	0	0	0	0	1	0	0	0	0	0
	49	H3BRB0;A0A0C4DGL7;Q8WWM7	Ataxin-2-like protein	ATXN2L	tr|H3BRB0|H3BRB0_HUMAN Ataxin-2-like protein (Fragment) OS=Homo sapiens OX=9606 GN=ATXN2L PE=1 SV=2;tr|A0A0C4DGL7|A0A0C4DGL7_HUMAN Ataxin-2-like protein (Fragment) OS=Homo sapiens OX=9606 GN=ATXN2L PE=1 SV=1;sp|Q8WWM7|ATX2L_HUMAN Ataxin-2-like protein OS=H	3	4	4	4	3	1	1	3	4	3	3	0	0	2	4	3	0	0	4	3	3	3	3	1	1	3	4	3	3	0	0	2	4	3	0	0	4	3	3	3	3	1	1	3
	50	A0A0C4DH07;Q8N2S1;F8WAA0;M0QZX0;A0A087WVV5;A0A087WVR1;A0A087WXJ2;A0A087WXC2;M0QXV3;M0R351;M0QYE9	Latent-transforming growth factor beta-binding protein 4	LTBP4	tr|A0A0C4DH07|A0A0C4DH07_HUMAN Latent-transforming growth factor beta-binding protein 4 OS=Homo sapiens OX=9606 GN=LTBP4 PE=1 SV=1;sp|Q8N2S1|LTBP4_HUMAN Latent-transforming growth factor beta-binding protein 4 OS=Homo sapiens OX=9606 GN=LTBP4 PE=1 SV=2	11	19	19	19	0	7	7	0	6	3	0	7	8	0	7	3	5	6	8	3	3	10	0	7	7	0	6	3	0	7	8	0	7	3	5	6	8	3	3	10	0	7	7	0
	51	G5E948;A0A0D9SEY1;C9J840;A0A0D9SG62;H7C0P6;E7EX83;E7ENQ1;G3XAA2;H7C360;E7EN19;O95819;H7C3Z6	Mitogen-activated protein kinase kinase kinase kinase 4	MAP4K4	tr|G5E948|G5E948_HUMAN Mitogen-activated protein kinase kinase kinase kinase 4 OS=Homo sapiens OX=9606 GN=MAP4K4 PE=1 SV=2;tr|A0A0D9SEY1|A0A0D9SEY1_HUMAN Mitogen-activated protein kinase kinase kinase kinase 4 OS=Homo sapiens OX=9606 GN=MAP4K4 PE=1 SV=1;tr	12	8	8	8	3	0	2	5	5	4	2	0	0	5	4	4	0	0	5	5	6	7	3	0	2	5	5	4	2	0	0	5	4	4	0	0	5	5	6	7	3	0	2	5
	52	A0A0D9SF20;A6NLN1;A0A0U1RRM4;P26599;A0A087WUW5;K7ELW5;K7EK45	Polypyrimidine tract-binding protein 1	PTBP1	tr|A0A0D9SF20|A0A0D9SF20_HUMAN Polypyrimidine tract binding protein 1, isoform CRA_e OS=Homo sapiens OX=9606 GN=PTBP1 PE=1 SV=1;tr|A6NLN1|A6NLN1_HUMAN Polypyrimidine tract-binding protein 1 OS=Homo sapiens OX=9606 GN=PTBP1 PE=1 SV=4;tr|A0A0U1RRM4|A0A0U1RRM	7	7	7	7	2	2	1	2	7	5	2	2	1	2	6	5	0	2	5	7	5	7	2	2	1	2	7	5	2	2	1	2	6	5	0	2	5	7	5	7	2	2	1	2
	53	A0A0D9SFL3;B0QYK0;C9JGE3;Q01844	RNA-binding protein EWS	EWSR1	tr|A0A0D9SFL3|A0A0D9SFL3_HUMAN RNA-binding protein EWS OS=Homo sapiens OX=9606 GN=EWSR1 PE=1 SV=1;tr|B0QYK0|B0QYK0_HUMAN RNA-binding protein EWS OS=Homo sapiens OX=9606 GN=EWSR1 PE=1 SV=1;tr|C9JGE3|C9JGE3_HUMAN EWS RNA-binding protein variant 6 OS=Homo sap	4	1	1	1	0	0	0	0	1	0	0	0	0	0	1	0	0	0	1	0	0	1	0	0	0	0	1	0	0	0	0	0	1	0	0	0	1	0	0	1	0	0	0	0
	54	P0DMV8;P0DMV9;A0A0G2JIW1;V9GZ37;P34931;Q53FA3;P11142;E9PKE3;E9PNE6;E9PPY6;A8K7Q2;E9PN25;E9PLF4;E9PS65;E9PQK7;E9PQQ4;E9PI65;E9PM13;P54652;E9PK54	Heat shock 70 kDa protein 1A;Heat shock 70 kDa protein 1B;Heat shock 70 kDa protein 1-like	HSPA1A;HSPA1B;HSPA1L	sp|P0DMV8|HS71A_HUMAN Heat shock 70 kDa protein 1A OS=Homo sapiens OX=9606 GN=HSPA1A PE=1 SV=1;sp|P0DMV9|HS71B_HUMAN Heat shock 70 kDa protein 1B OS=Homo sapiens OX=9606 GN=HSPA1B PE=1 SV=1;tr|A0A0G2JIW1|A0A0G2JIW1_HUMAN Heat shock 70 kDa protein 1B OS=Hom	20	13	13	8	0	8	3	1	5	2	1	4	2	1	4	3	3	6	7	2	2	5	0	8	3	1	5	2	1	4	2	1	4	3	3	6	7	2	2	5	0	5	3	0
	55	F5GXS0;A0A140TA49;A0A140TA44;A0A140TA32;A0A140TA29;A0A0G2JL54;A0A0G2JPR0;P0C0L5;P0C0L4	Complement C4-B;Complement C4 beta chain;Complement C4-B alpha chain;C4a anaphylatoxin;C4b-B;C4d-B;Complement C4 gamma chain;Complement C4-A;Complement C4 beta chain;Complement C4-A alpha chain;C4a anaphylatoxin;C4b-A;C4d-A;Complement C4 gamma chain	C4B;C4A	tr|F5GXS0|F5GXS0_HUMAN C4a anaphylatoxin OS=Homo sapiens OX=9606 GN=C4B PE=1 SV=1;tr|A0A140TA49|A0A140TA49_HUMAN C4a anaphylatoxin OS=Homo sapiens OX=9606 GN=C4A PE=1 SV=1;tr|A0A140TA44|A0A140TA44_HUMAN C4a anaphylatoxin OS=Homo sapiens OX=9606 GN=C4A PE=1	9	1	1	1	1	0	0	0	0	0	0	0	0	0	0	0	0	0	0	0	0	0	1	0	0	0	0	0	0	0	0	0	0	0	0	0	0	0	0	0	1	0	0	0
	56	G3V1R1;A0A0G2JQ42;A0A4W8X8U3;A0A0G2JRP6;G3V1M9;A0A0G2JMN8;A0A0G2JM13;A0A0G2JR74;P04280;P02812	Basic salivary proline-rich protein 1;Proline-rich peptide II-2;Basic peptide IB-6;Peptide P-H;Basic salivary proline-rich protein 2;Basic proline-rich peptide IB-1;Basic proline-rich peptide P-E;Basic proline-rich peptide IB-7;Basic proline-rich peptide IB-8c;Basic proline-rich peptide IB-4	PRB1;PRB2	tr|G3V1R1|G3V1R1_HUMAN Basic salivary proline-rich protein 1 OS=Homo sapiens OX=9606 GN=PRB1 PE=1 SV=1;tr|A0A0G2JQ42|A0A0G2JQ42_HUMAN Basic salivary proline-rich protein 1 OS=Homo sapiens OX=9606 GN=PRB1 PE=1 SV=1;tr|A0A4W8X8U3|A0A4W8X8U3_HUMAN Basic saliv	10	1	1	1	0	0	0	0	0	0	0	0	0	0	0	1	0	0	0	0	0	0	0	0	0	0	0	0	0	0	0	0	0	1	0	0	0	0	0	0	0	0	0	0
	57	A6XMV8;A0A0J9YYC8;A6XMV9;P07478	Trypsin-2	PRSS2	tr|A6XMV8|A6XMV8_HUMAN Protease serine 2 preproprotein OS=Homo sapiens OX=9606 GN=PRSS2 PE=1 SV=1;tr|A0A0J9YYC8|A0A0J9YYC8_HUMAN Trypsin-2 OS=Homo sapiens OX=9606 GN=PRSS2 PE=1 SV=1;tr|A6XMV9|A6XMV9_HUMAN Protease serine 2 preproprotein OS=Homo sapiens OX=	4	2	1	1	1	1	1	1	1	1	1	1	0	1	1	1	1	1	1	1	2	1	0	0	0	0	0	0	0	0	0	0	0	0	0	0	0	0	1	0	0	0	0	0
	58	B3KR06;E7ENG2;E3W994;J3KR49;A0A0U1RQI6;E7ERI8;E7EW49;O75122	CLIP-associating protein 2	CLASP2	tr|B3KR06|B3KR06_HUMAN CLIP-associating protein 2 OS=Homo sapiens OX=9606 GN=CLASP2 PE=1 SV=1;tr|E7ENG2|E7ENG2_HUMAN CLIP-associating protein 2 OS=Homo sapiens OX=9606 GN=CLASP2 PE=1 SV=1;tr|E3W994|E3W994_HUMAN CLIP-associating protein 2 OS=Homo sapiens OX	8	2	2	2	0	0	0	0	0	0	0	0	0	0	0	0	0	0	1	0	0	2	0	0	0	0	0	0	0	0	0	0	0	0	0	0	1	0	0	2	0	0	0	0
	59	A0A0U1RR39;A0A1B0GW38;A0A0U1RQX8;P22681	E3 ubiquitin-protein ligase CBL	CBL	tr|A0A0U1RR39|A0A0U1RR39_HUMAN E3 ubiquitin-protein ligase CBL OS=Homo sapiens OX=9606 GN=CBL PE=1 SV=1;tr|A0A1B0GW38|A0A1B0GW38_HUMAN E3 ubiquitin-protein ligase CBL (Fragment) OS=Homo sapiens OX=9606 GN=CBL PE=1 SV=1;tr|A0A0U1RQX8|A0A0U1RQX8_HUMAN E3 ubi	4	1	1	1	0	0	0	0	0	0	0	0	0	0	1	0	0	0	1	0	0	1	0	0	0	0	0	0	0	0	0	0	1	0	0	0	1	0	0	1	0	0	0	0
	60	C9J386;H0YFX9;A0A0U1RR32;A0A3B3IS11;A0A0U1RRH7;A0A494C189;C9J0D1;Q96KK5;Q71UI9;P0C0S5;Q9BTM1;Q16777;Q99878;Q6FI13;P04908;Q7L7L0;Q93077;P20671;Q96QV6;P16104;P0C0S8	Histone H2A;Histone H2A type 1-H;Histone H2A.V;Histone H2A.Z;Histone H2A.J;Histone H2A type 2-C;Histone H2A type 1-J;Histone H2A type 2-A;Histone H2A type 1-B/E;Histone H2A type 3;Histone H2A type 1-C;Histone H2A type 1-D;Histone H2A type 1-A;Histone H2AX;Histone H2A type 1	H2AFV;H2AFJ;HIST1H2AH;H2AFZ;HIST2H2AC;HIST1H2AJ;HIST2H2AA3;HIST1H2AB;HIST3H2A;HIST1H2AC;HIST1H2AD;HIST1H2AA;H2AFX;HIST1H2AG	tr|C9J386|C9J386_HUMAN Histone H2A OS=Homo sapiens OX=9606 GN=H2AZ2 PE=1 SV=1;tr|H0YFX9|H0YFX9_HUMAN Histone H2A (Fragment) OS=Homo sapiens OX=9606 GN=H2AJ PE=1 SV=1;tr|A0A0U1RR32|A0A0U1RR32_HUMAN Histone H2A OS=Homo sapiens OX=9606 GN=hCG_2039566 PE=3 SV=	21	1	1	1	1	1	1	1	1	1	1	1	1	1	1	1	1	1	1	1	1	1	1	1	1	1	1	1	1	1	1	1	1	1	1	1	1	1	1	1	1	1	1	1
	61	A0A140T8Y2;P36915	Guanine nucleotide-binding protein-like 1	GNL1	tr|A0A140T8Y2|A0A140T8Y2_HUMAN Guanine nucleotide-binding protein-like 1 (Fragment) OS=Homo sapiens OX=9606 GN=GNL1 PE=1 SV=1;sp|P36915|GNL1_HUMAN Guanine nucleotide-binding protein-like 1 OS=Homo sapiens OX=9606 GN=GNL1 PE=1 SV=2	2	1	1	1	0	0	0	0	0	0	0	0	0	0	0	0	0	0	0	0	0	1	0	0	0	0	0	0	0	0	0	0	0	0	0	0	0	0	0	1	0	0	0	0
	62	A0A1W2PRT9;A0A140T955;A0A140T933;A0A140T9X5;A0A140T913;Q53Z42;A0A140T9I0;A0A1W2PPQ2;Q5RJ27;A0A140T975;Q9GJ45;A0A1W2PS39;P04439;Q5SPM2;B0UXQ0;A0A1W2PR61;Q5SRN7;A0A140T9Z6;A0A1W2PQS8;A0A1W2PS24;A0A140T8Y4;Q5SRN5;A0A140T941;A0A140T8W8;A0A1W2PPF8;A0A0G2JPD3;A0A0G2JL56;Q5SUL5;A0A0G2JIF2;A0A1W2PSE7;A0A0G2JI36;A0A140T8X0;D0EV57;A0A1W2PRZ0;A0A0G2JH66;O78179;O19617;Q5QT33;A0A0G2JPA3;A0A1W2PR11;P10321;A0A1…		HLA-A	tr|A0A1W2PRT9|A0A1W2PRT9_HUMAN HLA class I histocompatibility antigen, A alpha chain OS=Homo sapiens OX=9606 GN=HLA-A PE=1 SV=1;tr|A0A140T955|A0A140T955_HUMAN HLA class I histocompatibility antigen, A alpha chain OS=Homo sapiens OX=9606 GN=HLA-A PE=1 SV=1;	112	15	15	15	2	2	1	6	5	2	3	1	1	7	5	1	0	0	3	1	8	3	2	2	1	6	5	2	3	1	1	7	5	1	0	0	3	1	8	3	2	2	1	6
	63	A0A140TA76;Q8ND56;A0A0G2JQ95;A0A096LP11;K7EMZ9	Protein LSM14 homolog A	LSM14A	tr|A0A140TA76|A0A140TA76_HUMAN Protein LSM14 homolog A (Fragment) OS=Homo sapiens OX=9606 GN=LSM14A PE=1 SV=1;sp|Q8ND56|LS14A_HUMAN Protein LSM14 homolog A OS=Homo sapiens OX=9606 GN=LSM14A PE=1 SV=3;tr|A0A0G2JQ95|A0A0G2JQ95_HUMAN Protein LSM14 homolog A (	5	2	2	2	0	0	1	0	0	1	0	0	0	0	1	1	0	0	2	0	1	1	0	0	1	0	0	1	0	0	0	0	1	1	0	0	2	0	1	1	0	0	1	0
	64	P49908;A0A182DWH7;A0A182DWH8	Selenoprotein P	SEPP1	sp|P49908|SEPP1_HUMAN Selenoprotein P OS=Homo sapiens OX=9606 GN=SELENOP PE=1 SV=3;tr|A0A182DWH7|A0A182DWH7_HUMAN Selenoprotein P (Fragment) OS=Homo sapiens OX=9606 GN=SELENOP PE=1 SV=1;tr|A0A182DWH8|A0A182DWH8_HUMAN Selenoprotein P (Fragment) OS=Homo sapi	3	5	5	5	2	5	3	2	4	4	3	3	1	4	5	2	2	3	4	3	2	4	2	5	3	2	4	4	3	3	1	4	5	2	2	3	4	3	2	4	2	5	3	2
	65	A0A1B0GTI9			tr|A0A1B0GTI9|A0A1B0GTI9_HUMAN UPF0450 protein C17orf58 OS=Homo sapiens OX=9606 GN=C17orf58 PE=1 SV=1	1	2	2	2	0	0	0	1	1	2	0	0	0	1	1	1	0	0	1	0	1	1	0	0	0	1	1	2	0	0	0	1	1	1	0	0	1	0	1	1	0	0	0	1
	66	A0A1B0GTL5;Q9BXF6	Rab11 family-interacting protein 5	RAB11FIP5	tr|A0A1B0GTL5|A0A1B0GTL5_HUMAN Rab11 family-interacting protein 5 OS=Homo sapiens OX=9606 GN=RAB11FIP5 PE=1 SV=1;sp|Q9BXF6|RFIP5_HUMAN Rab11 family-interacting protein 5 OS=Homo sapiens OX=9606 GN=RAB11FIP5 PE=1 SV=1	2	6	6	6	1	0	1	1	4	1	1	1	0	1	3	1	0	0	2	1	2	5	1	0	1	1	4	1	1	1	0	1	3	1	0	0	2	1	2	5	1	0	1	1
	67	A0A1B0GTN9;E9PKC0;Q6IQ23;E9PIK1	Pleckstrin homology domain-containing family A member 7	PLEKHA7	tr|A0A1B0GTN9|A0A1B0GTN9_HUMAN Pleckstrin homology domain-containing family A member 7 (Fragment) OS=Homo sapiens OX=9606 GN=PLEKHA7 PE=1 SV=1;tr|E9PKC0|E9PKC0_HUMAN Pleckstrin homology domain-containing family A member 7 OS=Homo sapiens OX=9606 GN=PLEKHA7	4	6	6	6	0	0	0	2	3	3	1	0	0	1	4	2	0	0	4	4	0	4	0	0	0	2	3	3	1	0	0	1	4	2	0	0	4	4	0	4	0	0	0	2
	68	A0A1B0GV19;Q5VWK5	Interleukin-23 receptor	IL23R	tr|A0A1B0GV19|A0A1B0GV19_HUMAN Interleukin-23 receptor OS=Homo sapiens OX=9606 GN=IL23R PE=4 SV=1;sp|Q5VWK5|IL23R_HUMAN Interleukin-23 receptor OS=Homo sapiens OX=9606 GN=IL23R PE=1 SV=3	2	1	1	1	0	1	0	0	0	0	0	0	0	0	0	0	0	0	0	0	0	1	0	1	0	0	0	0	0	0	0	0	0	0	0	0	0	0	0	1	0	1	0	0
	69	Q6ZN17;A0A1B0GVD3;A0A1B0GTK2	Protein lin-28 homolog B	LIN28B	sp|Q6ZN17|LN28B_HUMAN Protein lin-28 homolog B OS=Homo sapiens OX=9606 GN=LIN28B PE=1 SV=1;tr|A0A1B0GVD3|A0A1B0GVD3_HUMAN Protein lin-28 homolog B OS=Homo sapiens OX=9606 GN=LIN28B PE=1 SV=1;tr|A0A1B0GTK2|A0A1B0GTK2_HUMAN Protein lin-28 homolog B (Fragment	3	6	6	6	2	3	1	3	2	3	3	0	2	3	4	2	1	1	3	4	4	3	2	3	1	3	2	3	3	0	2	3	4	2	1	1	3	4	4	3	2	3	1	3
	70	A0A1B0GWK2;Q674X7	Kazrin	KAZN	tr|A0A1B0GWK2|A0A1B0GWK2_HUMAN Kazrin OS=Homo sapiens OX=9606 GN=KAZN PE=1 SV=1;sp|Q674X7|KAZRN_HUMAN Kazrin OS=Homo sapiens OX=9606 GN=KAZN PE=1 SV=2	2	1	1	1	0	0	0	0	0	1	0	0	0	0	1	0	0	0	0	1	0	1	0	0	0	0	0	1	0	0	0	0	1	0	0	0	0	1	0	1	0	0	0	0
	71	E9PLV4;E9PQM3;A0A1B0GX09;E9PLU5;Q96BD5	PHD finger protein 21A	PHF21A	tr|E9PLV4|E9PLV4_HUMAN PHD finger protein 21A (Fragment) OS=Homo sapiens OX=9606 GN=PHF21A PE=1 SV=8;tr|E9PQM3|E9PQM3_HUMAN PHD finger protein 21A (Fragment) OS=Homo sapiens OX=9606 GN=PHF21A PE=1 SV=1;tr|A0A1B0GX09|A0A1B0GX09_HUMAN PHD finger protein 21A	5	2	2	2	1	0	0	1	0	0	0	0	0	1	0	0	0	0	0	0	1	0	1	0	0	1	0	0	0	0	0	1	0	0	0	0	0	0	1	0	1	0	0	1
	72	A0A1W2PP28;A0A1W2PQS3;E7EQ34;A0A1W2PS81;A0A1W2PQP2;A0A1W2PQM3;A0A1W2PRC2;A0A1W2PPG1;I3L4Z6;A0A1W2PPP5;A0A1W2PPG5;I3L0K1;A0A1W2PRV0;A0A1W2PRL0;A0A1X7SBU8;A0A1W2PS12;A0A1W2PRE6;A0A1W2PPJ0;A0A1W2PNV3;A0A1W2PQQ4;I3NI02;O14653	Golgi SNAP receptor complex member 2	GOSR2	tr|A0A1W2PP28|A0A1W2PP28_HUMAN Golgi SNAP receptor complex member 2 OS=Homo sapiens OX=9606 GN=GOSR2 PE=1 SV=1;tr|A0A1W2PQS3|A0A1W2PQS3_HUMAN Golgi SNAP receptor complex member 2 OS=Homo sapiens OX=9606 GN=GOSR2 PE=1 SV=1;tr|E7EQ34|E7EQ34_HUMAN Uncharacter	22	1	1	1	1	0	0	1	0	0	0	0	0	0	0	0	0	0	0	0	0	0	1	0	0	1	0	0	0	0	0	0	0	0	0	0	0	0	0	0	1	0	0	1
	73	F8VRZ4;F8VS66;F8VQQ4;F8VVB9;A0A1W2PQM2;F5H5D3;Q9BQE3;Q71U36;P68363	Tubulin alpha-1C chain;Tubulin alpha-1A chain;Tubulin alpha-1B chain	TUBA1A;TUBA1C;TUBA1B	tr|F8VRZ4|F8VRZ4_HUMAN Tubulin alpha-1A chain (Fragment) OS=Homo sapiens OX=9606 GN=TUBA1A PE=1 SV=1;tr|F8VS66|F8VS66_HUMAN Tubulin alpha-1C chain OS=Homo sapiens OX=9606 GN=TUBA1C PE=3 SV=1;tr|F8VQQ4|F8VQQ4_HUMAN Tubulin alpha chain (Fragment) OS=Homo sap	9	1	1	1	0	0	0	1	0	0	0	0	0	0	0	0	1	0	0	0	1	0	0	0	0	1	0	0	0	0	0	0	0	0	1	0	0	0	1	0	0	0	0	1
	74	A0A5H1ZRQ2;A0A1X7SBZ2;Q92841	Probable ATP-dependent RNA helicase DDX17	DDX17	tr|A0A5H1ZRQ2|A0A5H1ZRQ2_HUMAN RNA helicase OS=Homo sapiens OX=9606 GN=DDX17 PE=1 SV=1;tr|A0A1X7SBZ2|A0A1X7SBZ2_HUMAN RNA helicase OS=Homo sapiens OX=9606 GN=DDX17 PE=1 SV=1;sp|Q92841|DDX17_HUMAN Probable ATP-dependent RNA helicase DDX17 OS=Homo sapiens OX	3	1	1	1	0	0	0	0	1	0	0	0	0	0	0	0	0	0	0	0	0	1	0	0	0	0	1	0	0	0	0	0	0	0	0	0	0	0	0	1	0	0	0	0
	75	P01876;A0A286YEY1;A0A0G2JMB2	Ig alpha-1 chain C region	IGHA1	sp|P01876|IGHA1_HUMAN Immunoglobulin heavy constant alpha 1 OS=Homo sapiens OX=9606 GN=IGHA1 PE=1 SV=2;tr|A0A286YEY1|A0A286YEY1_HUMAN Immunoglobulin heavy constant alpha 1 (Fragment) OS=Homo sapiens OX=9606 GN=IGHA1 PE=1 SV=1;tr|A0A0G2JMB2|A0A0G2JMB2_HUMAN	3	2	2	2	0	0	0	0	0	0	0	0	0	0	2	1	0	0	0	0	0	0	0	0	0	0	0	0	0	0	0	0	2	1	0	0	0	0	0	0	0	0	0	0
	76	A0A2R8Y2X6;A1A5D9	Bicaudal D-related protein 2	CCDC64B	tr|A0A2R8Y2X6|A0A2R8Y2X6_HUMAN BICD family-like cargo adapter 2 OS=Homo sapiens OX=9606 GN=BICDL2 PE=1 SV=1;sp|A1A5D9|BICL2_HUMAN BICD family-like cargo adapter 2 OS=Homo sapiens OX=9606 GN=BICDL2 PE=1 SV=2	2	1	1	1	0	0	0	0	0	0	1	0	0	0	0	0	0	0	0	0	0	0	0	0	0	0	0	0	1	0	0	0	0	0	0	0	0	0	0	0	0	0	0	0
	77	H0YH87;A0A2R8Y7P6;A0A2R8YDM9;F8VQP2;V9GY86;A0A5F9ZI57;A0A2R8Y7E6;A0A2R8Y5A6;A0A5F9ZHW5;Q99700;A0A5F9ZHH4;F8WB06;A0A5F9ZHX3;F8VRK6;F8W0B5	Ataxin-2	ATXN2	tr|H0YH87|H0YH87_HUMAN Ataxin-2 OS=Homo sapiens OX=9606 GN=ATXN2 PE=1 SV=2;tr|A0A2R8Y7P6|A0A2R8Y7P6_HUMAN Ataxin-2 OS=Homo sapiens OX=9606 GN=ATXN2 PE=1 SV=1;tr|A0A2R8YDM9|A0A2R8YDM9_HUMAN Ataxin-2 OS=Homo sapiens OX=9606 GN=ATXN2 PE=1 SV=1;tr|F8VQP2|F8VQP	15	4	4	4	2	1	0	1	4	2	1	0	0	2	4	2	0	0	3	1	2	2	2	1	0	1	4	2	1	0	0	2	4	2	0	0	3	1	2	2	2	1	0	1
	78	A0A2R8Y6J3;P46777	60S ribosomal protein L5	RPL5	tr|A0A2R8Y6J3|A0A2R8Y6J3_HUMAN 60S ribosomal protein L5 (Fragment) OS=Homo sapiens OX=9606 GN=RPL5 PE=1 SV=1;sp|P46777|RL5_HUMAN 60S ribosomal protein L5 OS=Homo sapiens OX=9606 GN=RPL5 PE=1 SV=3	2	1	1	1	0	0	0	0	1	0	0	0	0	0	0	0	0	0	0	0	0	1	0	0	0	0	1	0	0	0	0	0	0	0	0	0	0	0	0	1	0	0	0	0
	79	A0A2R8Y7Q1;Q12830	Nucleosome-remodeling factor subunit BPTF	BPTF	tr|A0A2R8Y7Q1|A0A2R8Y7Q1_HUMAN Nucleosome-remodeling factor subunit BPTF OS=Homo sapiens OX=9606 GN=BPTF PE=1 SV=1;sp|Q12830|BPTF_HUMAN Nucleosome-remodeling factor subunit BPTF OS=Homo sapiens OX=9606 GN=BPTF PE=1 SV=3	2	1	1	1	1	0	0	1	0	0	1	0	0	1	0	0	0	0	0	0	1	0	1	0	0	1	0	0	1	0	0	1	0	0	0	0	0	0	1	0	1	0	0	1
	80	A0A2R8YCX5;O15041	Semaphorin-3E	SEMA3E	tr|A0A2R8YCX5|A0A2R8YCX5_HUMAN Semaphorin-3E OS=Homo sapiens OX=9606 GN=SEMA3E PE=1 SV=1;sp|O15041|SEM3E_HUMAN Semaphorin-3E OS=Homo sapiens OX=9606 GN=SEMA3E PE=1 SV=1	2	2	2	2	0	0	0	2	0	0	0	0	0	2	0	0	0	0	0	0	1	0	0	0	0	2	0	0	0	0	0	2	0	0	0	0	0	0	1	0	0	0	0	2
	81	B9EGQ5;A0A669KBG4;M0QXA7;A0A669KBH9;A0A2R8YFV2;A0A669KAV7;O95785	Protein Wiz	WIZ	tr|B9EGQ5|B9EGQ5_HUMAN Protein Wiz OS=Homo sapiens OX=9606 GN=WIZ PE=1 SV=1;tr|A0A669KBG4|A0A669KBG4_HUMAN Protein Wiz OS=Homo sapiens OX=9606 GN=WIZ PE=1 SV=1;tr|M0QXA7|M0QXA7_HUMAN Protein Wiz OS=Homo sapiens OX=9606 GN=WIZ PE=1 SV=1;tr|A0A669KBH9|A0A669	7	2	2	2	0	0	0	0	0	0	0	0	0	0	0	0	0	0	0	0	2	1	0	0	0	0	0	0	0	0	0	0	0	0	0	0	0	0	2	1	0	0	0	0
	82	J3QRL9;A0A3B3ISU0;Q14574;Q02487	Desmocollin-3;Desmocollin-2	DSC3;DSC2	tr|J3QRL9|J3QRL9_HUMAN Desmocollin-3 (Fragment) OS=Homo sapiens OX=9606 GN=DSC3 PE=1 SV=1;tr|A0A3B3ISU0|A0A3B3ISU0_HUMAN Desmocollin-2 OS=Homo sapiens OX=9606 GN=DSC2 PE=1 SV=1;sp|Q14574|DSC3_HUMAN Desmocollin-3 OS=Homo sapiens OX=9606 GN=DSC3 PE=1 SV=3;sp	4	1	1	1	0	0	0	0	0	0	0	0	0	0	0	0	0	0	0	0	1	0	0	0	0	0	0	0	0	0	0	0	0	0	0	0	0	0	1	0	0	0	0	0
	83	A0A452Q6Z9;Q9BU40	Chordin-like protein 1	CHRDL1	tr|A0A452Q6Z9|A0A452Q6Z9_HUMAN Chordin-like protein 1 OS=Homo sapiens OX=9606 GN=CHRDL1 PE=1 SV=1;sp|Q9BU40|CRDL1_HUMAN Chordin-like protein 1 OS=Homo sapiens OX=9606 GN=CHRDL1 PE=1 SV=2	2	4	4	4	1	1	1	1	2	3	0	1	1	1	1	2	1	1	1	2	0	3	1	1	1	1	2	3	0	1	1	1	1	2	1	1	1	2	0	3	1	1	1	1
	84	A0A494C120;C9J8H5;Q9HA38	Zinc finger matrin-type protein 3	ZMAT3	tr|A0A494C120|A0A494C120_HUMAN Zinc finger matrin-type protein 3 OS=Homo sapiens OX=9606 GN=ZMAT3 PE=1 SV=1;tr|C9J8H5|C9J8H5_HUMAN Zinc finger matrin-type protein 3 (Fragment) OS=Homo sapiens OX=9606 GN=ZMAT3 PE=1 SV=1;sp|Q9HA38|ZMAT3_HUMAN Zinc finger mat	3	3	3	3	0	0	0	0	2	0	0	0	0	0	1	0	0	0	2	0	0	3	0	0	0	0	2	0	0	0	0	0	1	0	0	0	2	0	0	3	0	0	0	0
	85	A0A494C1Q3;Q9UFE4	Coiled-coil domain-containing protein 39	CCDC39	tr|A0A494C1Q3|A0A494C1Q3_HUMAN Coiled-coil domain-containing protein 39 OS=Homo sapiens OX=9606 GN=CCDC39 PE=1 SV=1;sp|Q9UFE4|CCD39_HUMAN Coiled-coil domain-containing protein 39 OS=Homo sapiens OX=9606 GN=CCDC39 PE=2 SV=3	2	1	1	1	0	0	0	0	0	0	0	0	1	0	0	0	0	0	0	0	0	0	0	0	0	0	0	0	0	0	1	0	0	0	0	0	0	0	0	0	0	0	0	0
	86	M0R2S0;A0A499FJK2;P01137	Transforming growth factor beta-1;Latency-associated peptide	TGFB1	tr|M0R2S0|M0R2S0_HUMAN Transforming growth factor beta-1 proprotein (Fragment) OS=Homo sapiens OX=9606 GN=TGFB1 PE=1 SV=1;tr|A0A499FJK2|A0A499FJK2_HUMAN Transforming growth factor beta OS=Homo sapiens OX=9606 GN=TGFB1 PE=1 SV=1;sp|P01137|TGFB1_HUMAN Transf	3	1	1	1	0	1	0	0	0	0	0	0	0	0	1	0	0	0	0	0	0	1	0	1	0	0	0	0	0	0	0	0	1	0	0	0	0	0	0	1	0	1	0	0
	87	H0Y6T5;H0Y4F5;H0Y314;H0Y390;A0A590UJG2;H3BPE1;H3BQK9;Q9UPN3	Microtubule-actin cross-linking factor 1, isoforms 1/2/3/5	MACF1	tr|H0Y6T5|H0Y6T5_HUMAN Microtubule-actin cross-linking factor 1, isoforms 1/2/3/5 (Fragment) OS=Homo sapiens OX=9606 GN=MACF1 PE=1 SV=1;tr|H0Y4F5|H0Y4F5_HUMAN Microtubule-actin cross-linking factor 1, isoforms 1/2/3/5 (Fragment) OS=Homo sapiens OX=9606 GN=	8	3	3	3	0	0	0	0	2	1	0	0	0	0	2	1	0	0	2	1	0	3	0	0	0	0	2	1	0	0	0	0	2	1	0	0	2	1	0	3	0	0	0	0
	88	A0A590UJS4;Q6KC79	Nipped-B-like protein	NIPBL	tr|A0A590UJS4|A0A590UJS4_HUMAN Nipped-B protein OS=Homo sapiens OX=9606 GN=NIPBL PE=1 SV=1;sp|Q6KC79|NIPBL_HUMAN Nipped-B-like protein OS=Homo sapiens OX=9606 GN=NIPBL PE=1 SV=2	2	6	6	6	0	0	0	2	1	1	0	0	0	1	1	0	0	0	0	0	3	2	0	0	0	2	1	1	0	0	0	1	1	0	0	0	0	0	3	2	0	0	0	2
	89	D6RE77;A0A5F9ZHG7;E9PCH4;Q8TEU7;B7Z7Y1	Rap guanine nucleotide exchange factor 6	RAPGEF6	tr|D6RE77|D6RE77_HUMAN Rap guanine nucleotide exchange factor 6 OS=Homo sapiens OX=9606 GN=RAPGEF6 PE=1 SV=1;tr|A0A5F9ZHG7|A0A5F9ZHG7_HUMAN Rap guanine nucleotide exchange factor 6 OS=Homo sapiens OX=9606 GN=RAPGEF6 PE=4 SV=1;tr|E9PCH4|E9PCH4_HUMAN Unchara	5	2	2	2	0	0	0	0	1	0	0	0	0	0	1	0	0	0	1	0	0	1	0	0	0	0	1	0	0	0	0	0	1	0	0	0	1	0	0	1	0	0	0	0
	90	E7ETI4;E7EMC5;A0A669KBI3;F5GXF9;P51825	AF4/FMR2 family member 1	AFF1	tr|E7ETI4|E7ETI4_HUMAN AF4/FMR2 family member 1 (Fragment) OS=Homo sapiens OX=9606 GN=AFF1 PE=1 SV=1;tr|E7EMC5|E7EMC5_HUMAN AF4/FMR2 family member 1 (Fragment) OS=Homo sapiens OX=9606 GN=AFF1 PE=1 SV=1;tr|A0A669KBI3|A0A669KBI3_HUMAN AF4/FMR2 family member	5	1	1	1	0	0	0	1	0	0	0	0	0	0	0	0	0	0	0	0	0	0	0	0	0	1	0	0	0	0	0	0	0	0	0	0	0	0	0	0	0	0	0	1
	91	H0YLX2;A0A669KBM4;Q2KHR2	DNA-binding protein RFX7	RFX7	tr|H0YLX2|H0YLX2_HUMAN DNA-binding protein RFX7 OS=Homo sapiens OX=9606 GN=RFX7 PE=1 SV=2;tr|A0A669KBM4|A0A669KBM4_HUMAN DNA-binding protein RFX7 OS=Homo sapiens OX=9606 GN=RFX7 PE=1 SV=1;sp|Q2KHR2|RFX7_HUMAN DNA-binding protein RFX7 OS=Homo sapiens OX=960	3	2	2	2	0	0	0	0	0	0	0	0	0	0	0	0	0	0	0	0	0	2	0	0	0	0	0	0	0	0	0	0	0	0	0	0	0	0	0	2	0	0	0	0
	92	Q9H2A7;A0A6I8PIU0;I3L333	C-X-C motif chemokine 16	CXCL16	sp|Q9H2A7|CXL16_HUMAN C-X-C motif chemokine 16 OS=Homo sapiens OX=9606 GN=CXCL16 PE=2 SV=4;tr|A0A6I8PIU0|A0A6I8PIU0_HUMAN C-X-C motif chemokine 16 OS=Homo sapiens OX=9606 GN=CXCL16 PE=4 SV=1;tr|I3L333|I3L333_HUMAN C-X-C motif chemokine 16 (Fragment) OS=Hom	3	5	5	5	2	2	1	2	4	3	2	2	1	2	4	2	2	3	4	2	1	5	2	2	1	2	4	3	2	2	1	2	4	2	2	3	4	2	1	5	2	2	1	2
	93	P04156;A2A2V1;X6RKS3	Major prion protein	PRNP	sp|P04156|PRIO_HUMAN Major prion protein OS=Homo sapiens OX=9606 GN=PRNP PE=1 SV=1;tr|A2A2V1|A2A2V1_HUMAN Major prion protein (Fragment) OS=Homo sapiens OX=9606 GN=PRNP PE=1 SV=1;tr|X6RKS3|X6RKS3_HUMAN Major prion protein (Fragment) OS=Homo sapiens OX=9606	3	6	6	6	2	1	2	3	3	3	1	4	2	2	3	1	2	4	2	2	3	3	2	1	2	3	3	3	1	4	2	2	3	1	2	4	2	2	3	3	2	1	2	3
	94	A2RUB1	Uncharacterized protein C17orf104	C17orf104	sp|A2RUB1|MEIOC_HUMAN Meiosis-specific coiled-coil domain-containing protein MEIOC OS=Homo sapiens OX=9606 GN=MEIOC PE=2 SV=3	1	1	1	1	0	0	0	0	0	0	0	0	0	0	0	0	0	0	1	0	0	0	0	0	0	0	0	0	0	0	0	0	0	0	0	0	1	0	0	0	0	0	0	0
	95	A6ND36;K7EKG0	Protein FAM83G	FAM83G	sp|A6ND36|FA83G_HUMAN Protein FAM83G OS=Homo sapiens OX=9606 GN=FAM83G PE=1 SV=2;tr|K7EKG0|K7EKG0_HUMAN Protein FAM83G (Fragment) OS=Homo sapiens OX=9606 GN=FAM83G PE=1 SV=1	2	2	2	2	0	0	0	0	0	0	0	0	0	0	1	0	0	0	0	0	0	2	0	0	0	0	0	0	0	0	0	0	1	0	0	0	0	0	0	2	0	0	0	0
	96	H3BU16;A6NGP5;Q9H910;H3BMT0;H3BTV5;H3BMV3	Hematological and neurological expressed 1-like protein	HN1L	tr|H3BU16|H3BU16_HUMAN Jupiter microtubule-associated homolog 2 (Fragment) OS=Homo sapiens OX=9606 GN=JPT2 PE=1 SV=1;tr|A6NGP5|A6NGP5_HUMAN Jupiter microtubule-associated homolog 2 OS=Homo sapiens OX=9606 GN=JPT2 PE=1 SV=2;sp|Q9H910|JUPI2_HUMAN Jupiter mic	6	3	3	3	1	0	0	1	0	0	1	0	0	2	0	0	0	0	0	0	3	0	1	0	0	1	0	0	1	0	0	2	0	0	0	0	0	0	3	0	1	0	0	1
	97	B5MD39;A6NGU5	Putative gamma-glutamyltransferase light chain 3;Putative gamma-glutamyltranspeptidase 3;Putative gamma-glutamyltranspeptidase 3 heavy chain;Putative gamma-glutamyltranspeptidase 3 light chain	GGTLC3;GGT3P	sp|B5MD39|GGTL3_HUMAN Putative glutathione hydrolase light chain 3 OS=Homo sapiens OX=9606 GN=GGTLC3 PE=5 SV=1;sp|A6NGU5|GGT3_HUMAN Putative glutathione hydrolase 3 proenzyme OS=Homo sapiens OX=9606 GN=GGT3P PE=5 SV=2	2	1	1	1	0	0	0	1	0	1	0	1	1	0	0	0	0	1	0	0	0	0	0	0	0	1	0	1	0	1	1	0	0	0	0	1	0	0	0	0	0	0	0	1
	98	A6NJX0;Q9H4F1	Alpha-N-acetyl-neuraminyl-2,3-beta-galactosyl-1,3-N-acetyl-galactosaminide alpha-2,6-sialyltransferase	ST6GALNAC4	tr|A6NJX0|A6NJX0_HUMAN Alpha-N-acetyl-neuraminyl-2,3-beta-galactosyl-1,3-N-acetyl-galactosaminide alpha-2,6-sialyltransferase (Fragment) OS=Homo sapiens OX=9606 GN=ST6GALNAC4 PE=1 SV=9;sp|Q9H4F1|SIA7D_HUMAN Alpha-N-acetyl-neuraminyl-2,3-beta-galactosyl-1,3	2	1	1	1	0	0	0	0	0	0	0	0	0	0	0	0	0	0	1	0	0	1	0	0	0	0	0	0	0	0	0	0	0	0	0	0	1	0	0	1	0	0	0	0
	99	A6NKD9;G3V4C8;H0YJY5;H0YJE0	Coiled-coil domain-containing protein 85C	CCDC85C	sp|A6NKD9|CC85C_HUMAN Coiled-coil domain-containing protein 85C OS=Homo sapiens OX=9606 GN=CCDC85C PE=1 SV=1;tr|G3V4C8|G3V4C8_HUMAN Coiled-coil domain-containing protein 85C (Fragment) OS=Homo sapiens OX=9606 GN=CCDC85C PE=1 SV=1;tr|H0YJY5|H0YJY5_HUMAN Coi	4	3	3	3	0	0	0	0	0	0	1	0	0	0	0	0	0	0	0	0	0	2	0	0	0	0	0	0	1	0	0	0	0	0	0	0	0	0	0	2	0	0	0	0
	100	A6XND1;A6XND0;P17936;C9JMX4;H0Y485;H0Y5K2;B3KWK7	Insulin-like growth factor-binding protein 3	IGFBP3	tr|A6XND1|A6XND1_HUMAN Insulin-like growth factor-binding protein 3 OS=Homo sapiens OX=9606 GN=IGFBP3 PE=1 SV=1;tr|A6XND0|A6XND0_HUMAN Insulin-like growth factor-binding protein 3 OS=Homo sapiens OX=9606 GN=IGFBP3 PE=1 SV=1;sp|P17936|IBP3_HUMAN Insulin-lik	7	2	2	2	1	1	0	1	1	1	1	0	0	1	2	1	0	0	1	0	1	1	1	1	0	1	1	1	1	0	0	1	2	1	0	0	1	0	1	1	1	1	0	1
	101	A8MXE8;Q7Z5J4;A0A1W2PQJ7;J3QLL5	Retinoic acid-induced protein 1	RAI1	tr|A8MXE8|A8MXE8_HUMAN Retinoic acid-induced protein 1 (Fragment) OS=Homo sapiens OX=9606 GN=RAI1 PE=1 SV=1;sp|Q7Z5J4|RAI1_HUMAN Retinoic acid-induced protein 1 OS=Homo sapiens OX=9606 GN=RAI1 PE=1 SV=2;tr|A0A1W2PQJ7|A0A1W2PQJ7_HUMAN Retinoic acid-induced	4	10	10	10	2	0	0	2	5	4	0	0	0	1	4	4	0	0	3	4	5	7	2	0	0	2	5	4	0	0	0	1	4	4	0	0	3	4	5	7	2	0	0	2
	102	A8MXV4	Nucleoside diphosphate-linked moiety X motif 19, mitochondrial	NUDT19	sp|A8MXV4|NUD19_HUMAN Nucleoside diphosphate-linked moiety X motif 19 OS=Homo sapiens OX=9606 GN=NUDT19 PE=1 SV=1	1	5	5	5	2	2	2	4	4	3	1	2	1	5	3	2	1	0	4	4	4	3	2	2	2	4	4	3	1	2	1	5	3	2	1	0	4	4	4	3	2	2	2	4
	103	A9J4F5;O00488	Zinc finger protein 593	ZNF593	tr|A9J4F5|A9J4F5_HUMAN Zinc finger protein 593 OS=Homo sapiens OX=9606 GN=ZNF593 PE=1 SV=1;sp|O00488|ZN593_HUMAN Zinc finger protein 593 OS=Homo sapiens OX=9606 GN=ZNF593 PE=1 SV=2	2	1	1	1	0	0	0	0	1	0	0	0	0	0	0	0	0	0	0	0	0	1	0	0	0	0	1	0	0	0	0	0	0	0	0	0	0	0	0	1	0	0	0	0
	104	B0YJC4;P08670;H7C5W5;B0YJC5;P41219	Vimentin;Peripherin	VIM;PRPH	tr|B0YJC4|B0YJC4_HUMAN Vimentin OS=Homo sapiens OX=9606 GN=VIM PE=1 SV=1;sp|P08670|VIME_HUMAN Vimentin OS=Homo sapiens OX=9606 GN=VIM PE=1 SV=4;tr|H7C5W5|H7C5W5_HUMAN Peripherin (Fragment) OS=Homo sapiens OX=9606 GN=PRPH PE=1 SV=1;tr|B0YJC5|B0YJC5_HUMAN Vi	5	2	1	1	0	0	0	0	0	0	0	0	0	0	0	1	0	0	1	0	0	0	0	0	0	0	0	0	0	0	0	0	0	0	0	0	1	0	0	0	0	0	0	0
	105	B1AHL2;P23142;B1AHM6;B1AHM7;B1AHN3;B1AHM9;B1AHM8;CON__ENSEMBL:ENSBTAP00000016046	Fibulin-1	FBLN1	tr|B1AHL2|B1AHL2_HUMAN Fibulin-1 OS=Homo sapiens OX=9606 GN=FBLN1 PE=1 SV=1;sp|P23142|FBLN1_HUMAN Fibulin-1 OS=Homo sapiens OX=9606 GN=FBLN1 PE=1 SV=4	8	5	5	5	0	2	1	0	3	1	0	2	1	0	4	0	2	2	2	1	0	2	0	2	1	0	3	1	0	2	1	0	4	0	2	2	2	1	0	2	0	2	1	0
	106	B1ALB7;P19878	Neutrophil cytosol factor 2	NCF2	tr|B1ALB7|B1ALB7_HUMAN Neutrophil cytosol factor 2 (Fragment) OS=Homo sapiens OX=9606 GN=NCF2 PE=1 SV=1;sp|P19878|NCF2_HUMAN Neutrophil cytosol factor 2 OS=Homo sapiens OX=9606 GN=NCF2 PE=1 SV=2	2	1	1	1	1	0	0	1	0	0	1	0	0	1	0	0	0	0	0	0	1	0	1	0	0	1	0	0	1	0	0	1	0	0	0	0	0	0	1	0	1	0	0	1
	107	C9JVB2;B4DYG9;B1AN15;E7EN73;Q8IZA0;C9JQ56;H0Y4S8	Dyslexia-associated protein KIAA0319-like protein	KIAA0319L	tr|C9JVB2|C9JVB2_HUMAN Dyslexia-associated protein KIAA0319-like protein (Fragment) OS=Homo sapiens OX=9606 GN=KIAA0319L PE=1 SV=1;tr|B4DYG9|B4DYG9_HUMAN Dyslexia-associated protein KIAA0319-like protein OS=Homo sapiens OX=9606 GN=KIAA0319L PE=1 SV=1;tr|B1	7	2	2	2	1	0	0	1	0	0	0	0	0	2	0	0	0	0	0	0	2	0	1	0	0	1	0	0	0	0	0	2	0	0	0	0	0	0	2	0	1	0	0	1
	108	H0YLC9;B4DFJ1;Q9BSI4	TERF1-interacting nuclear factor 2	TINF2	tr|H0YLC9|H0YLC9_HUMAN TERF1-interacting nuclear factor 2 (Fragment) OS=Homo sapiens OX=9606 GN=TINF2 PE=1 SV=2;tr|B4DFJ1|B4DFJ1_HUMAN TERF1-interacting nuclear factor 2 OS=Homo sapiens OX=9606 GN=TINF2 PE=1 SV=1;sp|Q9BSI4|TINF2_HUMAN TERF1-interacting nuc	3	1	1	1	0	0	0	0	0	0	0	0	0	0	0	0	0	0	0	0	0	1	0	0	0	0	0	0	0	0	0	0	0	0	0	0	0	0	0	1	0	0	0	0
	109	H3BQ34;B4DNK4;H3BTN5;P14618	Pyruvate kinase;Pyruvate kinase PKM	PKM	tr|H3BQ34|H3BQ34_HUMAN Pyruvate kinase OS=Homo sapiens OX=9606 GN=PKM PE=1 SV=1;tr|B4DNK4|B4DNK4_HUMAN Pyruvate kinase OS=Homo sapiens OX=9606 GN=PKM PE=1 SV=1;tr|H3BTN5|H3BTN5_HUMAN Pyruvate kinase (Fragment) OS=Homo sapiens OX=9606 GN=PKM PE=1 SV=1;sp|P1	4	1	1	1	0	0	0	1	0	0	0	0	0	0	0	0	0	0	0	0	0	0	0	0	0	1	0	0	0	0	0	0	0	0	0	0	0	0	0	0	0	0	0	1
	110	P0CG48;F5GYU3;Q96C32;Q5PY61;J3QKN0;F5GXK7;F5H747;F5H388;B4DV12;F5H265;F5H2Z3;F5H6Q2;J3QTR3;J3QS39;P62987;P62979;P0CG47;M0R2S1;M0R1M6;F5GZ39;Q49A90;A0A2R8Y422;M0R1V7;J3QSA3	Polyubiquitin-C;Ubiquitin;Ubiquitin-60S ribosomal protein L40;Ubiquitin;60S ribosomal protein L40;Ubiquitin-40S ribosomal protein S27a;Ubiquitin;40S ribosomal protein S27a;Polyubiquitin-B;Ubiquitin	UBC;UBB;RPS27A;UBA52	sp|P0CG48|UBC_HUMAN Polyubiquitin-C OS=Homo sapiens OX=9606 GN=UBC PE=1 SV=3;tr|F5GYU3|F5GYU3_HUMAN Polyubiquitin-C (Fragment) OS=Homo sapiens OX=9606 GN=UBC PE=1 SV=1;tr|Q96C32|Q96C32_HUMAN Polyubiquitin-C OS=Homo sapiens OX=9606 GN=UBC PE=1 SV=1;tr|Q5PY6	24	2	2	2	0	1	1	0	1	1	0	2	0	0	1	0	1	0	2	1	1	1	0	1	1	0	1	1	0	2	0	0	1	0	1	0	2	1	1	1	0	1	1	0
	111	B4DXG7;P52797	Ephrin-A3	EFNA3	tr|B4DXG7|B4DXG7_HUMAN cDNA FLJ57652, highly similar to Ephrin-A3 OS=Homo sapiens OX=9606 PE=2 SV=1;sp|P52797|EFNA3_HUMAN Ephrin-A3 OS=Homo sapiens OX=9606 GN=EFNA3 PE=1 SV=1	2	5	5	5	3	0	0	3	0	0	2	0	0	4	0	0	0	0	0	0	3	0	3	0	0	3	0	0	2	0	0	4	0	0	0	0	0	0	3	0	3	0	0	3
	112	B5MDQ6		ZNF74	tr|B5MDQ6|B5MDQ6_HUMAN Zinc finger protein 74 OS=Homo sapiens OX=9606 GN=ZNF74 PE=1 SV=1	1	3	3	3	0	1	1	1	3	3	0	0	1	0	2	2	0	1	3	2	1	3	0	1	1	1	3	3	0	0	1	0	2	2	0	1	3	2	1	3	0	1	1	1
	113	B7Z4T2;B7Z3R9;E9PDB7;Q8TE99;D6RE60;D6R928;D6RGE3;A0A1B0GUH7;A0A1B0GWB5	2-phosphoxylose phosphatase 1	PXYLP1	tr|B7Z4T2|B7Z4T2_HUMAN 2-phosphoxylose phosphatase 1 OS=Homo sapiens OX=9606 GN=PXYLP1 PE=1 SV=1;tr|B7Z3R9|B7Z3R9_HUMAN 2-phosphoxylose phosphatase 1 OS=Homo sapiens OX=9606 GN=PXYLP1 PE=1 SV=1;tr|E9PDB7|E9PDB7_HUMAN 2-phosphoxylose phosphatase 1 OS=Homo s	9	2	2	2	0	0	0	1	2	1	0	0	0	0	2	0	0	0	2	0	2	2	0	0	0	1	2	1	0	0	0	0	2	0	0	0	2	0	2	2	0	0	0	1
	114	B7Z3Y4;Q9NQ35	Nuclear receptor-interacting protein 3	NRIP3	tr|B7Z3Y4|B7Z3Y4_HUMAN Nuclear receptor-interacting protein 3 OS=Homo sapiens OX=9606 GN=NRIP3 PE=1 SV=1;sp|Q9NQ35|NRIP3_HUMAN Nuclear receptor-interacting protein 3 OS=Homo sapiens OX=9606 GN=NRIP3 PE=1 SV=1	2	1	1	1	0	0	0	0	0	0	0	0	0	0	0	0	0	0	1	1	0	0	0	0	0	0	0	0	0	0	0	0	0	0	0	0	1	1	0	0	0	0	0	0
	115	F8W1R0;B7Z493;E9PJX4;F8VWL3;Q96M96	FYVE, RhoGEF and PH domain-containing protein 4	FGD4	tr|F8W1R0|F8W1R0_HUMAN FYVE, RhoGEF and PH domain-containing protein 4 OS=Homo sapiens OX=9606 GN=FGD4 PE=1 SV=1;tr|B7Z493|B7Z493_HUMAN FYVE, RhoGEF and PH domain-containing protein 4 OS=Homo sapiens OX=9606 GN=FGD4 PE=1 SV=1;tr|E9PJX4|E9PJX4_HUMAN FYVE, R	5	1	1	1	0	1	0	0	0	0	0	0	0	0	0	0	0	0	0	0	0	0	0	1	0	0	0	0	0	0	0	0	0	0	0	0	0	0	0	0	0	1	0	0
	116	K7ELK0;K7EQJ4;F5GZ08;B7Z4G8;P51693	Amyloid-like protein 1;C30	APLP1	tr|K7ELK0|K7ELK0_HUMAN Amyloid-like protein 1 (Fragment) OS=Homo sapiens OX=9606 GN=APLP1 PE=1 SV=1;tr|K7EQJ4|K7EQJ4_HUMAN Amyloid-like protein 1 (Fragment) OS=Homo sapiens OX=9606 GN=APLP1 PE=1 SV=1;tr|F5GZ08|F5GZ08_HUMAN Amyloid-like protein 1 OS=Homo sa	5	1	1	1	0	1	1	0	1	1	0	0	0	0	1	1	1	0	1	1	1	1	0	1	1	0	1	1	0	0	0	0	1	1	1	0	1	1	1	1	0	1	1	0
	117	F8VPF3;F8W1R7;J3KND3;G8JLA2;G3V1V0;F8W1I5;B7Z6Z4;P60660;P14649	Myosin light polypeptide 6;Myosin light chain 6B	MYL6;MYL6B	tr|F8VPF3|F8VPF3_HUMAN Myosin light polypeptide 6 (Fragment) OS=Homo sapiens OX=9606 GN=MYL6 PE=1 SV=1;tr|F8W1R7|F8W1R7_HUMAN Myosin light polypeptide 6 OS=Homo sapiens OX=9606 GN=MYL6 PE=1 SV=1;tr|J3KND3|J3KND3_HUMAN Myosin light polypeptide 6 OS=Homo sap	9	2	2	2	1	0	0	0	0	0	0	0	0	1	1	0	0	0	0	0	0	0	1	0	0	0	0	0	0	0	0	1	1	0	0	0	0	0	0	0	1	0	0	0
	118	K7ER02;B7Z7E1;P51911	Calponin;Calponin-1	CNN1	tr|K7ER02|K7ER02_HUMAN Calponin-1 (Fragment) OS=Homo sapiens OX=9606 GN=CNN1 PE=1 SV=1;tr|B7Z7E1|B7Z7E1_HUMAN Calponin OS=Homo sapiens OX=9606 GN=CNN1 PE=1 SV=1;sp|P51911|CNN1_HUMAN Calponin-1 OS=Homo sapiens OX=9606 GN=CNN1 PE=1 SV=2	3	1	1	1	0	0	0	0	0	0	0	0	0	0	0	0	0	0	0	0	0	1	0	0	0	0	0	0	0	0	0	0	0	0	0	0	0	0	0	1	0	0	0	0
	119	E5RJM0;B7ZLQ8;Q17RY0	Cytoplasmic polyadenylation element-binding protein 4	CPEB4	tr|E5RJM0|E5RJM0_HUMAN Cytoplasmic polyadenylation element-binding protein 4 OS=Homo sapiens OX=9606 GN=CPEB4 PE=1 SV=1;tr|B7ZLQ8|B7ZLQ8_HUMAN CPEB4 protein OS=Homo sapiens OX=9606 GN=CPEB4 PE=1 SV=1;sp|Q17RY0|CPEB4_HUMAN Cytoplasmic polyadenylation elemen	3	2	2	2	2	0	0	2	0	0	0	0	0	1	0	0	0	0	0	0	2	0	2	0	0	2	0	0	0	0	0	1	0	0	0	0	0	0	2	0	2	0	0	2
	120	B9ZVT1;Q8IXT5	RNA-binding protein 12B	RBM12B	tr|B9ZVT1|B9ZVT1_HUMAN RNA-binding protein 12B OS=Homo sapiens OX=9606 GN=RBM12B PE=1 SV=2;sp|Q8IXT5|RB12B_HUMAN RNA-binding protein 12B OS=Homo sapiens OX=9606 GN=RBM12B PE=1 SV=2	2	6	6	6	0	1	0	1	3	2	0	0	0	0	1	0	0	0	2	1	1	2	0	1	0	1	3	2	0	0	0	0	1	0	0	0	2	1	1	2	0	1	0	1
	121	C9JRH2;C9J3R0;C9JMJ4;C9JQZ4;C9JW69;P18754	Regulator of chromosome condensation	RCC1	tr|C9JRH2|C9JRH2_HUMAN Regulator of chromosome condensation (Fragment) OS=Homo sapiens OX=9606 GN=RCC1 PE=1 SV=1;tr|C9J3R0|C9J3R0_HUMAN Regulator of chromosome condensation (Fragment) OS=Homo sapiens OX=9606 GN=RCC1 PE=1 SV=9;tr|C9JMJ4|C9JMJ4_HUMAN Regulat	6	1	1	1	1	0	0	1	0	0	0	0	0	1	0	0	0	0	0	0	1	0	1	0	0	1	0	0	0	0	0	1	0	0	0	0	0	0	1	0	1	0	0	1
	122	E7ETS9;C9J3R8;O60513;C9J5S0;C9J4S5;C9JA31;C9JE00	Beta-1,4-galactosyltransferase 4;N-acetyllactosamine synthase;Lactotriaosylceramide beta-1,4-galactosyltransferase	B4GALT4	tr|E7ETS9|E7ETS9_HUMAN Beta-1,4-galactosyltransferase 4 OS=Homo sapiens OX=9606 GN=B4GALT4 PE=1 SV=1;tr|C9J3R8|C9J3R8_HUMAN Beta-1,4-galactosyltransferase 4 OS=Homo sapiens OX=9606 GN=B4GALT4 PE=1 SV=1;sp|O60513|B4GT4_HUMAN Beta-1,4-galactosyltransferase 4	7	5	5	5	2	0	0	3	1	0	1	0	0	2	1	0	0	0	1	0	4	2	2	0	0	3	1	0	1	0	0	2	1	0	0	0	1	0	4	2	2	0	0	3
	123	C9J4K0;Q9BVC5	Ashwin	C2orf49	tr|C9J4K0|C9J4K0_HUMAN Ashwin OS=Homo sapiens OX=9606 GN=C2orf49 PE=1 SV=1;sp|Q9BVC5|ASHWN_HUMAN Ashwin OS=Homo sapiens OX=9606 GN=C2orf49 PE=1 SV=1	2	2	2	2	0	0	0	0	0	0	0	0	0	1	0	0	0	0	0	0	2	0	0	0	0	0	0	0	0	0	0	1	0	0	0	0	0	0	2	0	0	0	0	0
	124	C9JPK6;C9JAW1;C9J8V6;C9J5U3;C9JQU7;O60381	HMG box-containing protein 1	HBP1	tr|C9JPK6|C9JPK6_HUMAN HMG box-containing protein 1 (Fragment) OS=Homo sapiens OX=9606 GN=HBP1 PE=1 SV=1;tr|C9JAW1|C9JAW1_HUMAN HMG box-containing protein 1 (Fragment) OS=Homo sapiens OX=9606 GN=HBP1 PE=1 SV=1;tr|C9J8V6|C9J8V6_HUMAN HMG box-containing prot	6	1	1	1	0	0	0	0	0	0	0	0	0	0	1	0	0	0	0	0	0	0	0	0	0	0	0	0	0	0	0	0	1	0	0	0	0	0	0	0	0	0	0	0
	125	C9J818;P57076	UPF0769 protein C21orf59	C21orf59	tr|C9J818|C9J818_HUMAN Cilia- and flagella-associated protein 298 OS=Homo sapiens OX=9606 GN=CFAP298 PE=1 SV=1;sp|P57076|CF298_HUMAN Cilia- and flagella-associated protein 298 OS=Homo sapiens OX=9606 GN=CFAP298 PE=1 SV=1	2	1	1	1	0	0	0	0	0	0	0	0	0	1	0	0	0	0	0	0	1	0	0	0	0	0	0	0	0	0	0	1	0	0	0	0	0	0	1	0	0	0	0	0
	126	C9J8U9;Q96IK1	Biorientation of chromosomes in cell division protein 1	BOD1	tr|C9J8U9|C9J8U9_HUMAN Biorientation of chromosomes in cell division protein 1 (Fragment) OS=Homo sapiens OX=9606 GN=BOD1 PE=1 SV=8;sp|Q96IK1|BOD1_HUMAN Biorientation of chromosomes in cell division protein 1 OS=Homo sapiens OX=9606 GN=BOD1 PE=1 SV=2	2	1	1	1	0	0	0	0	0	0	0	0	0	0	0	0	0	1	0	0	0	0	0	0	0	0	0	0	0	0	0	0	0	0	0	1	0	0	0	0	0	0	0	0
	127	C9J9N4;P10071;A0A2R8Y6R3;A0A2R8Y723;A0A2R8YGX0	Transcriptional activator GLI3;Transcriptional repressor GLI3R	GLI3	tr|C9J9N4|C9J9N4_HUMAN Transcriptional activator GLI3 (Fragment) OS=Homo sapiens OX=9606 GN=GLI3 PE=1 SV=1;sp|P10071|GLI3_HUMAN Transcriptional activator GLI3 OS=Homo sapiens OX=9606 GN=GLI3 PE=1 SV=6;tr|A0A2R8Y6R3|A0A2R8Y6R3_HUMAN Transcriptional activato	5	2	2	2	0	0	0	0	0	0	0	0	0	0	0	0	0	0	0	0	1	1	0	0	0	0	0	0	0	0	0	0	0	0	0	0	0	0	1	1	0	0	0	0
	128	C9JAU4;E7EX82;Q8NDX5	Polyhomeotic-like protein 3	PHC3	tr|C9JAU4|C9JAU4_HUMAN Polyhomeotic-like protein 3 (Fragment) OS=Homo sapiens OX=9606 GN=PHC3 PE=1 SV=2;tr|E7EX82|E7EX82_HUMAN Polyhomeotic-like protein 3 OS=Homo sapiens OX=9606 GN=PHC3 PE=1 SV=1;sp|Q8NDX5|PHC3_HUMAN Polyhomeotic-like protein 3 OS=Homo sa	3	1	1	1	0	0	0	0	0	0	0	0	0	0	0	0	0	0	0	0	1	0	0	0	0	0	0	0	0	0	0	0	0	0	0	0	0	0	1	0	0	0	0	0
	129	C9JB30;Q9UPY8	Microtubule-associated protein RP/EB family member 3	MAPRE3	tr|C9JB30|C9JB30_HUMAN Microtubule-associated protein RP/EB family member 3 (Fragment) OS=Homo sapiens OX=9606 GN=MAPRE3 PE=1 SV=1;sp|Q9UPY8|MARE3_HUMAN Microtubule-associated protein RP/EB family member 3 OS=Homo sapiens OX=9606 GN=MAPRE3 PE=1 SV=1	2	2	2	2	0	0	0	0	1	0	0	0	0	0	1	0	0	0	1	0	0	2	0	0	0	0	1	0	0	0	0	0	1	0	0	0	1	0	0	2	0	0	0	0
	130	C9JDL1;P50053	Ketohexokinase	KHK	tr|C9JDL1|C9JDL1_HUMAN Ketohexokinase (Fragment) OS=Homo sapiens OX=9606 GN=KHK PE=1 SV=1;sp|P50053|KHK_HUMAN Ketohexokinase OS=Homo sapiens OX=9606 GN=KHK PE=1 SV=2	2	1	1	1	1	0	1	1	0	0	1	0	0	0	0	0	0	0	0	1	0	0	1	0	1	1	0	0	1	0	0	0	0	0	0	0	0	1	0	0	1	0	1	1
	131	C9JPF8;Q9H9H5	MAP6 domain-containing protein 1	MAP6D1	tr|C9JPF8|C9JPF8_HUMAN MAP6 domain containing 1, isoform CRA_b OS=Homo sapiens OX=9606 GN=MAP6D1 PE=1 SV=1;sp|Q9H9H5|MA6D1_HUMAN MAP6 domain-containing protein 1 OS=Homo sapiens OX=9606 GN=MAP6D1 PE=1 SV=1	2	1	1	1	0	0	0	0	0	0	0	0	0	0	0	0	0	0	1	0	0	0	0	0	0	0	0	0	0	0	0	0	0	0	0	0	1	0	0	0	0	0	0	0
	132	C9JPG5;Q13275	Semaphorin-3F	SEMA3F	tr|C9JPG5|C9JPG5_HUMAN Semaphorin-3F OS=Homo sapiens OX=9606 GN=SEMA3F PE=1 SV=1;sp|Q13275|SEM3F_HUMAN Semaphorin-3F OS=Homo sapiens OX=9606 GN=SEMA3F PE=2 SV=2	2	2	2	2	0	0	1	0	1	0	0	0	0	0	0	0	0	0	0	1	0	0	0	0	1	0	1	0	0	0	0	0	0	0	0	0	0	1	0	0	0	0	1	0
	133	C9JQS3;E9PFI2;Q9Y2K9;C9JPK3;C9K0E4;C9JCY1	Syntaxin-binding protein 5-like	STXBP5L	tr|C9JQS3|C9JQS3_HUMAN Syntaxin-binding protein 5-like (Fragment) OS=Homo sapiens OX=9606 GN=STXBP5L PE=1 SV=1;tr|E9PFI2|E9PFI2_HUMAN Syntaxin-binding protein 5-like OS=Homo sapiens OX=9606 GN=STXBP5L PE=1 SV=1;sp|Q9Y2K9|STB5L_HUMAN Syntaxin-binding protei	6	2	2	2	0	1	0	0	0	0	0	1	0	0	0	0	0	1	0	0	0	0	0	1	0	0	0	0	0	1	0	0	0	0	0	1	0	0	0	0	0	1	0	0
	153	D6R9C5;P10451	Osteopontin	SPP1	tr|D6R9C5|D6R9C5_HUMAN Osteopontin (Fragment) OS=Homo sapiens OX=9606 GN=SPP1 PE=1 SV=1;sp|P10451|OSTP_HUMAN Osteopontin OS=Homo sapiens OX=9606 GN=SPP1 PE=1 SV=1	2	1	1	1	0	0	0	0	0	0	0	0	0	1	0	0	0	0	0	0	1	0	0	0	0	0	0	0	0	0	0	1	0	0	0	0	0	0	1	0	0	0	0	0
	154	D6R9P3;D6RD18;D6RBZ0;Q99729	Heterogeneous nuclear ribonucleoprotein A/B	HNRNPAB	tr|D6R9P3|D6R9P3_HUMAN Heterogeneous nuclear ribonucleoprotein A/B OS=Homo sapiens OX=9606 GN=HNRNPAB PE=1 SV=1;tr|D6RD18|D6RD18_HUMAN Heterogeneous nuclear ribonucleoprotein A/B OS=Homo sapiens OX=9606 GN=HNRNPAB PE=1 SV=1;tr|D6RBZ0|D6RBZ0_HUMAN Heterogen	4	5	5	5	1	3	1	1	3	4	0	0	1	1	3	3	1	1	2	2	2	3	1	3	1	1	3	4	0	0	1	1	3	3	1	1	2	2	2	3	1	3	1	1
	155	H0YA96;D6RAF8;H0Y8G5;Q14103;D6RF44;D6RD83;D6RBQ9	Heterogeneous nuclear ribonucleoprotein D0	HNRNPD	tr|H0YA96|H0YA96_HUMAN Heterogeneous nuclear ribonucleoprotein D0 (Fragment) OS=Homo sapiens OX=9606 GN=HNRNPD PE=1 SV=1;tr|D6RAF8|D6RAF8_HUMAN Heterogeneous nuclear ribonucleoprotein D0 (Fragment) OS=Homo sapiens OX=9606 GN=HNRNPD PE=1 SV=1;tr|H0Y8G5|H0Y8	7	4	4	4	1	2	1	2	2	1	1	1	1	2	2	1	1	0	2	2	1	2	1	2	1	2	2	1	1	1	1	2	2	1	1	0	2	2	1	2	1	2	1	2
	156	D6RAY9;E7EQZ7;Q13123;D6REL4;D6RCQ4	Protein Red	IK	tr|D6RAY9|D6RAY9_HUMAN Protein Red (Fragment) OS=Homo sapiens OX=9606 GN=IK PE=1 SV=1;tr|E7EQZ7|E7EQZ7_HUMAN Protein Red (Fragment) OS=Homo sapiens OX=9606 GN=IK PE=1 SV=1;sp|Q13123|RED_HUMAN Protein Red OS=Homo sapiens OX=9606 GN=IK PE=1 SV=3;tr|D6REL4|D6	5	3	3	3	2	0	0	3	0	0	0	0	0	1	0	0	0	0	0	0	1	0	2	0	0	3	0	0	0	0	0	1	0	0	0	0	0	0	1	0	2	0	0	3
	157	H0YAB3;D6RHZ5;H7BXG7;D6REX3;O94979	Protein transport protein Sec31A	SEC31A	tr|H0YAB3|H0YAB3_HUMAN Protein transport protein Sec31A (Fragment) OS=Homo sapiens OX=9606 GN=SEC31A PE=1 SV=1;tr|D6RHZ5|D6RHZ5_HUMAN Protein transport protein Sec31A OS=Homo sapiens OX=9606 GN=SEC31A PE=1 SV=1;tr|H7BXG7|H7BXG7_HUMAN Protein transport prot	5	1	1	1	0	0	0	1	0	0	0	0	0	0	0	0	0	0	0	0	0	0	0	0	0	1	0	0	0	0	0	0	0	0	0	0	0	0	0	0	0	0	0	1
	158	E2QRF0;Q70EL2	Ubiquitin carboxyl-terminal hydrolase;Ubiquitin carboxyl-terminal hydrolase 45	USP45	tr|E2QRF0|E2QRF0_HUMAN Ubiquitin carboxyl-terminal hydrolase OS=Homo sapiens OX=9606 GN=USP45 PE=1 SV=1;sp|Q70EL2|UBP45_HUMAN Ubiquitin carboxyl-terminal hydrolase 45 OS=Homo sapiens OX=9606 GN=USP45 PE=1 SV=3	2	1	1	1	0	1	1	0	1	1	0	1	1	0	1	1	1	1	1	1	0	1	0	1	1	0	1	1	0	1	1	0	1	1	1	1	1	1	0	1	0	1	1	0
	159	E5RFJ1;E5RHW9;Q96MF7	E3 SUMO-protein ligase NSE2	NSMCE2	tr|E5RFJ1|E5RFJ1_HUMAN E3 SUMO-protein ligase NSE2 OS=Homo sapiens OX=9606 GN=NSMCE2 PE=1 SV=1;tr|E5RHW9|E5RHW9_HUMAN E3 SUMO-protein ligase NSE2 (Fragment) OS=Homo sapiens OX=9606 GN=NSMCE2 PE=1 SV=1;sp|Q96MF7|NSE2_HUMAN E3 SUMO-protein ligase NSE2 OS=Hom	3	2	2	2	0	0	0	0	0	0	0	0	0	0	1	0	0	0	0	0	0	1	0	0	0	0	0	0	0	0	0	0	1	0	0	0	0	0	0	1	0	0	0	0
	160	E5RG57		STC2	tr|E5RG57|E5RG57_HUMAN Stanniocalcin-2 (Fragment) OS=Homo sapiens OX=9606 GN=STC2 PE=1 SV=1	1	11	3	3	6	7	5	5	7	6	6	6	7	5	6	6	6	7	7	7	5	6	0	1	1	0	1	1	0	1	1	0	1	1	1	2	2	1	0	0	0	1	1	0
	161	E5RGN3;E5RIM7;O00244	Copper transport protein ATOX1	ATOX1	tr|E5RGN3|E5RGN3_HUMAN Copper transport protein ATOX1 OS=Homo sapiens OX=9606 GN=ATOX1 PE=1 SV=1;tr|E5RIM7|E5RIM7_HUMAN Copper transport protein ATOX1 OS=Homo sapiens OX=9606 GN=ATOX1 PE=1 SV=1;sp|O00244|ATOX1_HUMAN Copper transport protein ATOX1 OS=Homo s	3	1	1	1	0	0	0	0	1	0	0	0	0	0	1	0	0	0	1	0	0	1	0	0	0	0	1	0	0	0	0	0	1	0	0	0	1	0	0	1	0	0	0	0
	162	P60866;E5RJX2;E5RIP1	40S ribosomal protein S20	RPS20	sp|P60866|RS20_HUMAN 40S ribosomal protein S20 OS=Homo sapiens OX=9606 GN=RPS20 PE=1 SV=1;tr|E5RJX2|E5RJX2_HUMAN 40S ribosomal protein S20 OS=Homo sapiens OX=9606 GN=RPS20 PE=1 SV=1;tr|E5RIP1|E5RIP1_HUMAN 40S ribosomal protein S20 OS=Homo sapiens OX=9606 G	3	2	2	2	1	0	0	1	0	1	1	0	0	2	0	0	0	0	0	0	1	1	1	0	0	1	0	1	1	0	0	2	0	0	0	0	0	0	1	1	1	0	0	1
	163	E5RK39;Q99575	Ribonucleases P/MRP protein subunit POP1	POP1	tr|E5RK39|E5RK39_HUMAN Ribonucleases P/MRP protein subunit POP1 (Fragment) OS=Homo sapiens OX=9606 GN=POP1 PE=1 SV=1;sp|Q99575|POP1_HUMAN Ribonucleases P/MRP protein subunit POP1 OS=Homo sapiens OX=9606 GN=POP1 PE=1 SV=2	2	6	6	6	3	1	1	4	3	4	4	0	0	3	3	3	0	0	4	2	4	6	3	1	1	4	3	4	4	0	0	3	3	3	0	0	4	2	4	6	3	1	1	4
	164	P0DP25;P0DP24;P0DP23;E7EMB3;Q96HY3;M0QZ52;G3V361;A0A590UJI2;F8WBR5;G3V479;A0A590UJC0;G3V226		CALM2;CALM3;CALM1	sp|P0DP25|CALM3_HUMAN Calmodulin-3 OS=Homo sapiens OX=9606 GN=CALM3 PE=1 SV=1;sp|P0DP24|CALM2_HUMAN Calmodulin-2 OS=Homo sapiens OX=9606 GN=CALM2 PE=1 SV=1;sp|P0DP23|CALM1_HUMAN Calmodulin-1 OS=Homo sapiens OX=9606 GN=CALM1 PE=1 SV=1;tr|E7EMB3|E7EMB3_HUMAN	12	8	8	8	1	4	3	2	5	5	1	2	3	1	5	2	3	3	8	4	2	5	1	4	3	2	5	5	1	2	3	1	5	2	3	3	8	4	2	5	1	4	3	2
	165	E7EPB3;P50914	60S ribosomal protein L14	RPL14	tr|E7EPB3|E7EPB3_HUMAN 60S ribosomal protein L14 OS=Homo sapiens OX=9606 GN=RPL14 PE=1 SV=1;sp|P50914|RL14_HUMAN 60S ribosomal protein L14 OS=Homo sapiens OX=9606 GN=RPL14 PE=1 SV=4	2	1	1	1	0	0	0	0	0	0	0	0	0	0	1	0	0	0	0	0	0	0	0	0	0	0	0	0	0	0	0	0	1	0	0	0	0	0	0	0	0	0	0	0
	166	E7EPP6;O14757	Serine/threonine-protein kinase Chk1	CHEK1	tr|E7EPP6|E7EPP6_HUMAN Serine/threonine-protein kinase Chk1 OS=Homo sapiens OX=9606 GN=CHEK1 PE=1 SV=1;sp|O14757|CHK1_HUMAN Serine/threonine-protein kinase Chk1 OS=Homo sapiens OX=9606 GN=CHEK1 PE=1 SV=2	2	2	2	2	0	0	0	0	0	0	0	0	0	0	2	0	0	0	0	0	0	0	0	0	0	0	0	0	0	0	0	0	2	0	0	0	0	0	0	0	0	0	0	0
	167	E7ESX1;Q9H2X0	Chordin	CHRD	tr|E7ESX1|E7ESX1_HUMAN Chordin OS=Homo sapiens OX=9606 GN=CHRD PE=1 SV=1;sp|Q9H2X0|CHRD_HUMAN Chordin OS=Homo sapiens OX=9606 GN=CHRD PE=1 SV=2	2	1	1	1	1	0	0	1	0	1	0	0	0	1	1	0	0	0	0	0	0	0	1	0	0	1	0	1	0	0	0	1	1	0	0	0	0	0	0	0	1	0	0	1
	168	E7ET15;O15042	U2 snRNP-associated SURP motif-containing protein	U2SURP	tr|E7ET15|E7ET15_HUMAN U2 snRNP-associated SURP motif-containing protein OS=Homo sapiens OX=9606 GN=U2SURP PE=1 SV=1;sp|O15042|SR140_HUMAN U2 snRNP-associated SURP motif-containing protein OS=Homo sapiens OX=9606 GN=U2SURP PE=1 SV=2	2	1	1	1	0	0	0	0	0	0	0	1	0	0	0	0	0	1	0	0	0	0	0	0	0	0	0	0	0	1	0	0	0	0	0	1	0	0	0	0	0	0	0	0
	169	E7EUP3;D6RFZ5	Histone acetyltransferase	KAT7	tr|E7EUP3|E7EUP3_HUMAN Histone acetyltransferase OS=Homo sapiens OX=9606 GN=KAT7 PE=1 SV=1	2	7	1	1	2	0	1	2	5	3	1	0	0	2	6	3	0	0	4	2	3	5	0	0	1	0	0	0	0	0	0	0	0	0	0	0	0	0	0	0	0	0	1	0
	170	E7EX73;E9PGM1;E7EUU4;Q04637;H7C044	Eukaryotic translation initiation factor 4 gamma 1	EIF4G1	tr|E7EX73|E7EX73_HUMAN Eukaryotic translation initiation factor 4 gamma 1 OS=Homo sapiens OX=9606 GN=EIF4G1 PE=1 SV=1;tr|E9PGM1|E9PGM1_HUMAN Eukaryotic translation initiation factor 4 gamma 1 OS=Homo sapiens OX=9606 GN=EIF4G1 PE=1 SV=1;tr|E7EUU4|E7EUU4_HUM	5	3	3	3	1	0	0	1	1	2	0	0	0	1	2	1	0	0	1	1	1	2	1	0	0	1	1	2	0	0	0	1	2	1	0	0	1	1	1	2	1	0	0	1
	171	H0Y2V1;H7C4C5;F8W9U4;E7EVA0;P27816;B5MEG9	Microtubule-associated protein;Microtubule-associated protein 4	MAP4	tr|H0Y2V1|H0Y2V1_HUMAN Microtubule-associated protein (Fragment) OS=Homo sapiens OX=9606 GN=MAP4 PE=1 SV=1;tr|H7C4C5|H7C4C5_HUMAN Microtubule-associated protein (Fragment) OS=Homo sapiens OX=9606 GN=MAP4 PE=1 SV=1;tr|F8W9U4|F8W9U4_HUMAN Microtubule-associa	6	3	3	3	0	0	1	0	3	1	0	0	0	0	1	1	1	1	2	1	0	2	0	0	1	0	3	1	0	0	0	0	1	1	1	1	2	1	0	2	0	0	1	0
	172	E9PAK5;O75064	DENN domain-containing protein 4B	DENND4B	tr|E9PAK5|E9PAK5_HUMAN DENN domain-containing protein 4B (Fragment) OS=Homo sapiens OX=9606 GN=DENND4B PE=1 SV=1;sp|O75064|DEN4B_HUMAN DENN domain-containing protein 4B OS=Homo sapiens OX=9606 GN=DENND4B PE=1 SV=4	2	1	1	1	0	1	1	0	0	0	0	1	1	0	0	0	1	1	0	0	0	0	0	1	1	0	0	0	0	1	1	0	0	0	1	1	0	0	0	0	0	1	1	0
	173	F5H7V9;E9PC84;J3QSU6;P24821	Tenascin	TNC	tr|F5H7V9|F5H7V9_HUMAN Tenascin OS=Homo sapiens OX=9606 GN=TNC PE=1 SV=1;tr|E9PC84|E9PC84_HUMAN Tenascin OS=Homo sapiens OX=9606 GN=TNC PE=1 SV=1;tr|J3QSU6|J3QSU6_HUMAN Tenascin OS=Homo sapiens OX=9606 GN=TNC PE=1 SV=1;sp|P24821|TENA_HUMAN Tenascin OS=Homo	4	7	7	7	0	1	0	0	3	1	0	1	0	0	3	0	0	0	4	2	0	5	0	1	0	0	3	1	0	1	0	0	3	0	0	0	4	2	0	5	0	1	0	0
	174	E9PDN7;P48736	Phosphatidylinositol 4,5-bisphosphate 3-kinase catalytic subunit gamma isoform	PIK3CG	tr|E9PDN7|E9PDN7_HUMAN Phosphatidylinositol 4,5-bisphosphate 3-kinase catalytic subunit gamma isoform (Fragment) OS=Homo sapiens OX=9606 GN=PIK3CG PE=1 SV=1;sp|P48736|PK3CG_HUMAN Phosphatidylinositol 4,5-bisphosphate 3-kinase catalytic subunit gamma isofor	2	1	1	1	0	0	0	0	0	0	1	0	0	0	1	0	0	0	0	0	0	0	0	0	0	0	0	0	1	0	0	0	1	0	0	0	0	0	0	0	0	0	0	0
	175	F8WDS9;E9PHS0;O43813	LanC-like protein 1	LANCL1	tr|F8WDS9|F8WDS9_HUMAN Glutathione S-transferase LANCL1 OS=Homo sapiens OX=9606 GN=LANCL1 PE=1 SV=1;tr|E9PHS0|E9PHS0_HUMAN Glutathione S-transferase LANCL1 (Fragment) OS=Homo sapiens OX=9606 GN=LANCL1 PE=1 SV=1;sp|O43813|LANC1_HUMAN Glutathione S-transfera	3	3	3	3	0	0	0	0	1	0	0	0	0	0	1	0	0	0	2	0	0	3	0	0	0	0	1	0	0	0	0	0	1	0	0	0	2	0	0	3	0	0	0	0
	176	E9PHT9;P08758;D6RCN3;D6RBE9;D6RBL5	Annexin;Annexin A5	ANXA5	tr|E9PHT9|E9PHT9_HUMAN Annexin OS=Homo sapiens OX=9606 GN=ANXA5 PE=1 SV=1;sp|P08758|ANXA5_HUMAN Annexin A5 OS=Homo sapiens OX=9606 GN=ANXA5 PE=1 SV=2;tr|D6RCN3|D6RCN3_HUMAN Annexin A5 OS=Homo sapiens OX=9606 GN=ANXA5 PE=1 SV=1;tr|D6RBE9|D6RBE9_HUMAN Annexi	5	3	3	3	0	1	0	1	0	0	1	0	0	0	0	0	0	0	0	0	1	0	0	1	0	1	0	0	1	0	0	0	0	0	0	0	0	0	1	0	0	1	0	1
	177	E9PP50;E9PK25;P23528;G3V2U0;F8WDN3;E9PS23;G3V1A4;Q9Y281	Cofilin-1;Cofilin-2	CFL1;CFL2	tr|E9PP50|E9PP50_HUMAN Cofilin, non-muscle isoform (Fragment) OS=Homo sapiens OX=9606 GN=CFL1 PE=1 SV=8;tr|E9PK25|E9PK25_HUMAN Cofilin, non-muscle isoform OS=Homo sapiens OX=9606 GN=CFL1 PE=1 SV=1;sp|P23528|COF1_HUMAN Cofilin-1 OS=Homo sapiens OX=9606 GN=C	8	2	2	2	1	0	0	1	0	0	0	0	0	1	0	0	0	0	0	0	1	1	1	0	0	1	0	0	0	0	0	1	0	0	0	0	0	0	1	1	1	0	0	1
	178	E9PK91;E9PQN2;E9PKI6;A0A1W2PQ43;E9PK09;E9PJA7;H0YF63;H0YF00		BCLAF1	tr|E9PK91|E9PK91_HUMAN Bcl-2-associated transcription factor 1 OS=Homo sapiens OX=9606 GN=BCLAF1 PE=1 SV=1;tr|E9PQN2|E9PQN2_HUMAN Bcl-2-associated transcription factor 1 OS=Homo sapiens OX=9606 GN=BCLAF1 PE=1 SV=1;tr|E9PKI6|E9PKI6_HUMAN Bcl-2-associated tr	8	19	19	1	9	2	0	13	8	9	7	0	0	13	4	4	0	0	5	6	16	9	9	2	0	13	8	9	7	0	0	13	4	4	0	0	5	6	16	9	0	0	0	1
	179	E9PKN0;E9PQ01;O94913	Pre-mRNA cleavage complex 2 protein Pcf11	PCF11	tr|E9PKN0|E9PKN0_HUMAN Pre-mRNA cleavage complex 2 protein Pcf11 (Fragment) OS=Homo sapiens OX=9606 GN=PCF11 PE=1 SV=1;tr|E9PQ01|E9PQ01_HUMAN Pre-mRNA cleavage complex 2 protein Pcf11 (Fragment) OS=Homo sapiens OX=9606 GN=PCF11 PE=1 SV=8;sp|O94913|PCF11_HU	3	3	3	3	0	0	0	0	1	1	0	0	0	0	2	2	0	0	2	2	1	2	0	0	0	0	1	1	0	0	0	0	2	2	0	0	2	2	1	2	0	0	0	0
	180	G3V5Z1;E9PMG9;H0YJ52;Q7Z553	MAM domain-containing glycosylphosphatidylinositol anchor protein 2	MDGA2	tr|G3V5Z1|G3V5Z1_HUMAN MAM domain-containing glycosylphosphatidylinositol anchor protein 2 OS=Homo sapiens OX=9606 GN=MDGA2 PE=1 SV=1;tr|E9PMG9|E9PMG9_HUMAN MAM domain-containing glycosylphosphatidylinositol anchor protein 2 OS=Homo sapiens OX=9606 GN=MDGA	4	2	2	2	1	0	0	1	0	0	2	0	0	1	0	0	0	0	0	0	0	0	1	0	0	1	0	0	2	0	0	1	0	0	0	0	0	0	0	0	1	0	0	1
	181	H0YDB2;E9PNJ4;Q13586;G0XQ39	Stromal interaction molecule 1	STIM1	tr|H0YDB2|H0YDB2_HUMAN Stromal interaction molecule 1 (Fragment) OS=Homo sapiens OX=9606 GN=STIM1 PE=1 SV=1;tr|E9PNJ4|E9PNJ4_HUMAN Stromal interaction molecule 1 OS=Homo sapiens OX=9606 GN=STIM1 PE=1 SV=1;sp|Q13586|STIM1_HUMAN Stromal interaction molecule	4	2	2	2	2	0	0	2	0	0	2	0	0	2	0	0	0	0	0	0	2	0	2	0	0	2	0	0	2	0	0	2	0	0	0	0	0	0	2	0	2	0	0	2
	182	E9PPF1		KCNJ11	tr|E9PPF1|E9PPF1_HUMAN ATP-sensitive inward rectifier potassium channel 11 (Fragment) OS=Homo sapiens OX=9606 GN=KCNJ11 PE=3 SV=1	1	1	1	1	0	1	1	0	0	0	0	0	0	0	0	0	1	1	0	0	0	0	0	1	1	0	0	0	0	0	0	0	0	0	1	1	0	0	0	0	0	1	1	0
	183	E9PR38;H0YEH2;Q5T1Z4;Q5T1Z8;Q14671;E9PMX1;E9PM68;E9PL65	Pumilio homolog 1	PUM1	tr|E9PR38|E9PR38_HUMAN Pumilio homolog 1 OS=Homo sapiens OX=9606 GN=PUM1 PE=1 SV=1;tr|H0YEH2|H0YEH2_HUMAN Pumilio homolog 1 (Fragment) OS=Homo sapiens OX=9606 GN=PUM1 PE=1 SV=1;tr|Q5T1Z4|Q5T1Z4_HUMAN Pumilio homolog 1 OS=Homo sapiens OX=9606 GN=PUM1 PE=1 S	8	5	5	5	1	0	0	3	0	0	0	0	0	1	0	0	0	0	0	0	3	0	1	0	0	3	0	0	0	0	0	1	0	0	0	0	0	0	3	0	1	0	0	3
	184	F1T0I1;O15027	Protein transport protein Sec16A	SEC16A	tr|F1T0I1|F1T0I1_HUMAN Protein transport protein sec16 OS=Homo sapiens OX=9606 GN=SEC16A PE=1 SV=1;sp|O15027|SC16A_HUMAN Protein transport protein Sec16A OS=Homo sapiens OX=9606 GN=SEC16A PE=1 SV=4	2	3	3	3	1	0	0	0	0	0	1	0	0	1	0	0	0	0	0	0	2	0	1	0	0	0	0	0	1	0	0	1	0	0	0	0	0	0	2	0	1	0	0	0
	185	F2Z2M7;Q86SR1	Polypeptide N-acetylgalactosaminyltransferase 10	GALNT10	tr|F2Z2M7|F2Z2M7_HUMAN Polypeptide N-acetylgalactosaminyltransferase 10 OS=Homo sapiens OX=9606 GN=GALNT10 PE=1 SV=1;sp|Q86SR1|GLT10_HUMAN Polypeptide N-acetylgalactosaminyltransferase 10 OS=Homo sapiens OX=9606 GN=GALNT10 PE=1 SV=2	2	3	3	3	1	0	0	3	0	0	0	0	0	2	0	0	0	0	0	0	2	0	1	0	0	3	0	0	0	0	0	2	0	0	0	0	0	0	2	0	1	0	0	3
	186	F5H5J4;F5H6W8;F5GXH2;F5GYU2;F5GXY2;P00338	L-lactate dehydrogenase A chain	LDHA	tr|F5H5J4|F5H5J4_HUMAN L-lactate dehydrogenase A chain OS=Homo sapiens OX=9606 GN=LDHA PE=1 SV=1;tr|F5H6W8|F5H6W8_HUMAN L-lactate dehydrogenase A chain OS=Homo sapiens OX=9606 GN=LDHA PE=1 SV=1;tr|F5GXH2|F5GXH2_HUMAN L-lactate dehydrogenase A chain (Fragme	6	1	1	1	0	0	0	0	0	0	0	1	0	0	0	0	1	0	0	0	0	0	0	0	0	0	0	0	0	1	0	0	0	0	1	0	0	0	0	0	0	0	0	0
	187	F5H6V7;F5H8A6;F5H061;P19438	Tumor necrosis factor receptor superfamily member 1A;Tumor necrosis factor receptor superfamily member 1A, membrane form;Tumor necrosis factor-binding protein 1	TNFRSF1A	tr|F5H6V7|F5H6V7_HUMAN Tumor necrosis factor receptor superfamily member 1A (Fragment) OS=Homo sapiens OX=9606 GN=TNFRSF1A PE=1 SV=1;tr|F5H8A6|F5H8A6_HUMAN Tumor necrosis factor receptor superfamily member 1A (Fragment) OS=Homo sapiens OX=9606 GN=TNFRSF1A	4	1	1	1	1	0	0	0	0	0	0	0	0	0	0	0	0	0	0	0	0	0	1	0	0	0	0	0	0	0	0	0	0	0	0	0	0	0	0	0	1	0	0	0
	188	F5H2K2;Q92618	Zinc finger protein 516	ZNF516	tr|F5H2K2|F5H2K2_HUMAN Zinc finger protein 516 (Fragment) OS=Homo sapiens OX=9606 GN=ZNF516 PE=1 SV=1;sp|Q92618|ZN516_HUMAN Zinc finger protein 516 OS=Homo sapiens OX=9606 GN=ZNF516 PE=1 SV=1	2	1	1	1	0	0	0	0	0	0	0	0	0	0	0	0	0	0	1	0	0	1	0	0	0	0	0	0	0	0	0	0	0	0	0	0	1	0	0	1	0	0	0	0
	189	F5H2N6;Q9HCI6	Uncharacterized protein KIAA1586	KIAA1586	tr|F5H2N6|F5H2N6_HUMAN E3 SUMO-protein ligase KIAA1586 OS=Homo sapiens OX=9606 GN=KIAA1586 PE=1 SV=1;sp|Q9HCI6|K1586_HUMAN E3 SUMO-protein ligase KIAA1586 OS=Homo sapiens OX=9606 GN=KIAA1586 PE=1 SV=2	2	2	2	2	0	0	1	0	0	0	0	0	1	0	1	1	1	1	0	0	0	1	0	0	1	0	0	0	0	0	1	0	1	1	1	1	0	0	0	1	0	0	1	0
	190	F5H578;O75400;H0YG38;H7C2N3	Pre-mRNA-processing factor 40 homolog A	PRPF40A	tr|F5H578|F5H578_HUMAN Pre-mRNA-processing factor 40 homolog A (Fragment) OS=Homo sapiens OX=9606 GN=PRPF40A PE=1 SV=1;sp|O75400|PR40A_HUMAN Pre-mRNA-processing factor 40 homolog A OS=Homo sapiens OX=9606 GN=PRPF40A PE=1 SV=2;tr|H0YG38|H0YG38_HUMAN Pre-mRN	4	4	4	4	2	0	0	3	0	0	1	0	0	2	0	0	0	0	0	0	2	0	2	0	0	3	0	0	1	0	0	2	0	0	0	0	0	0	2	0	2	0	0	3
	191	F8WCX5;F6VRR5;Q9BY77	Polymerase delta-interacting protein 3	POLDIP3	tr|F8WCX5|F8WCX5_HUMAN Polymerase delta-interacting protein 3 OS=Homo sapiens OX=9606 GN=POLDIP3 PE=1 SV=1;tr|F6VRR5|F6VRR5_HUMAN Polymerase delta-interacting protein 3 OS=Homo sapiens OX=9606 GN=POLDIP3 PE=1 SV=1;sp|Q9BY77|PDIP3_HUMAN Polymerase delta-int	3	1	1	1	1	0	0	1	0	0	0	0	0	1	1	0	0	0	0	0	1	1	1	0	0	1	0	0	0	0	0	1	1	0	0	0	0	0	1	1	1	0	0	1
	192	F8VS07;F8VQE1;Q9UHB6	LIM domain and actin-binding protein 1	LIMA1	tr|F8VS07|F8VS07_HUMAN LIM domain and actin-binding protein 1 OS=Homo sapiens OX=9606 GN=LIMA1 PE=1 SV=1;tr|F8VQE1|F8VQE1_HUMAN LIM domain and actin-binding protein 1 OS=Homo sapiens OX=9606 GN=LIMA1 PE=1 SV=1;sp|Q9UHB6|LIMA1_HUMAN LIM domain and actin-bin	3	1	1	1	1	0	0	1	0	0	0	0	0	0	0	0	0	0	1	0	0	0	1	0	0	1	0	0	0	0	0	0	0	0	0	0	1	0	0	0	1	0	0	1
	193	F8VU51;P49750	YLP motif-containing protein 1	YLPM1	tr|F8VU51|F8VU51_HUMAN YLP motif-containing protein 1 OS=Homo sapiens OX=9606 GN=YLPM1 PE=1 SV=1;sp|P49750|YLPM1_HUMAN YLP motif-containing protein 1 OS=Homo sapiens OX=9606 GN=YLPM1 PE=1 SV=4	2	1	1	1	0	0	0	1	0	0	0	0	0	0	1	1	0	0	0	0	0	1	0	0	0	1	0	0	0	0	0	0	1	1	0	0	0	0	0	1	0	0	0	1
	194	F8VXB0		APPL2	tr|F8VXB0|F8VXB0_HUMAN DCC-interacting protein 13-beta OS=Homo sapiens OX=9606 GN=APPL2 PE=1 SV=1	1	1	1	1	0	0	0	0	1	0	0	0	0	0	0	0	0	0	0	0	0	0	0	0	0	0	1	0	0	0	0	0	0	0	0	0	0	0	0	0	0	0	0	0
	195	F8VXK3;Q9NPF2	Carbohydrate sulfotransferase 11	CHST11	tr|F8VXK3|F8VXK3_HUMAN Carbohydrate sulfotransferase (Fragment) OS=Homo sapiens OX=9606 GN=CHST11 PE=1 SV=1;sp|Q9NPF2|CHSTB_HUMAN Carbohydrate sulfotransferase 11 OS=Homo sapiens OX=9606 GN=CHST11 PE=1 SV=1	2	1	1	1	1	0	0	1	0	1	1	0	0	1	1	1	0	0	1	1	1	1	1	0	0	1	0	1	1	0	0	1	1	1	0	0	1	1	1	1	1	0	0	1
	197	F8W6I7;P09651;F8VZ49;Q32P51;A0A2R8Y4L2;F8VTQ5;H0YH80;F8VYN5;F8W646	Heterogeneous nuclear ribonucleoprotein A1;Heterogeneous nuclear ribonucleoprotein A1, N-terminally processed;Heterogeneous nuclear ribonucleoprotein A1-like 2	HNRNPA1;HNRNPA1L2	tr|F8W6I7|F8W6I7_HUMAN Helix-destabilizing protein OS=Homo sapiens OX=9606 GN=HNRNPA1 PE=1 SV=2;sp|P09651|ROA1_HUMAN Heterogeneous nuclear ribonucleoprotein A1 OS=Homo sapiens OX=9606 GN=HNRNPA1 PE=1 SV=5;tr|F8VZ49|F8VZ49_HUMAN Helix-destabilizing protein	9	13	13	13	2	5	5	4	7	8	0	5	2	5	10	6	2	1	8	6	5	6	2	5	5	4	7	8	0	5	2	5	10	6	2	1	8	6	5	6	2	5	5	4
	198	F8WJN3;Q16630	Cleavage and polyadenylation specificity factor subunit 6	CPSF6	tr|F8WJN3|F8WJN3_HUMAN Cleavage and polyadenylation specificity factor subunit 6 OS=Homo sapiens OX=9606 GN=CPSF6 PE=1 SV=1;sp|Q16630|CPSF6_HUMAN Cleavage and polyadenylation specificity factor subunit 6 OS=Homo sapiens OX=9606 GN=CPSF6 PE=1 SV=2	2	1	1	1	1	0	0	0	0	0	1	0	0	0	0	0	0	0	0	0	0	0	1	0	0	0	0	0	1	0	0	0	0	0	0	0	0	0	0	0	1	0	0	0
	199	G3V1L6		FERMT1	tr|G3V1L6|G3V1L6_HUMAN Chromosome 20 open reading frame 42, isoform CRA_c OS=Homo sapiens OX=9606 GN=FERMT1 PE=1 SV=1	1	1	1	1	0	0	1	0	0	0	0	0	0	0	0	0	1	1	0	0	0	0	0	0	1	0	0	0	0	0	0	0	0	0	1	1	0	0	0	0	0	0	1	0
	200	H7C308;G3V1P5;Q96RN5	Mediator of RNA polymerase II transcription subunit 15	MED15	tr|H7C308|H7C308_HUMAN Mediator of RNA polymerase II transcription subunit 15 (Fragment) OS=Homo sapiens OX=9606 GN=MED15 PE=1 SV=1;tr|G3V1P5|G3V1P5_HUMAN Mediator of RNA polymerase II transcription subunit 15 OS=Homo sapiens OX=9606 GN=MED15 PE=1 SV=1;sp|	3	1	1	1	0	0	0	0	0	0	0	0	0	0	0	0	0	0	0	0	1	0	0	0	0	0	0	0	0	0	0	0	0	0	0	0	0	0	1	0	0	0	0	0
	201	G3V1X1;O60293	Zinc finger C3H1 domain-containing protein	ZFC3H1	tr|G3V1X1|G3V1X1_HUMAN Proline/serine-rich coiled-coil 2, isoform CRA_a OS=Homo sapiens OX=9606 GN=ZFC3H1 PE=1 SV=1;sp|O60293|ZC3H1_HUMAN Zinc finger C3H1 domain-containing protein OS=Homo sapiens OX=9606 GN=ZFC3H1 PE=1 SV=3	2	3	3	3	1	1	1	0	2	2	0	0	0	0	2	2	0	0	3	1	0	1	1	1	1	0	2	2	0	0	0	0	2	2	0	0	3	1	0	1	1	1	1	0
	202	G3V279;P84090	Enhancer of rudimentary homolog	ERH	tr|G3V279|G3V279_HUMAN Enhancer of rudimentary homolog OS=Homo sapiens OX=9606 GN=ERH PE=1 SV=1;sp|P84090|ERH_HUMAN Enhancer of rudimentary homolog OS=Homo sapiens OX=9606 GN=ERH PE=1 SV=1	2	1	1	1	0	0	0	0	0	0	1	0	0	1	0	0	0	0	0	0	0	0	0	0	0	0	0	0	1	0	0	1	0	0	0	0	0	0	0	0	0	0	0	0
	203	Q6V3B1;G3V563;G3V2R5;A0A494C130		MAX	tr|Q6V3B1|Q6V3B1_HUMAN Myc-associated factor X OS=Homo sapiens OX=9606 GN=MAX PE=1 SV=1;tr|G3V563|G3V563_HUMAN Myc-associated factor X OS=Homo sapiens OX=9606 GN=MAX PE=1 SV=1;tr|G3V2R5|G3V2R5_HUMAN Myc-associated factor X OS=Homo sapiens OX=9606 GN=MAX PE	4	6	1	1	3	2	1	5	4	5	2	1	1	4	3	4	1	1	4	5	5	4	1	1	1	1	1	1	1	1	1	1	1	1	1	1	1	1	1	1	1	1	1	1
	204	G3V485;G3V3N2;G3V5C1;Q8TER5	Rho guanine nucleotide exchange factor 40	ARHGEF40	tr|G3V485|G3V485_HUMAN Rho guanine nucleotide exchange factor 40 OS=Homo sapiens OX=9606 GN=ARHGEF40 PE=1 SV=1;tr|G3V3N2|G3V3N2_HUMAN Rho guanine nucleotide exchange factor 40 (Fragment) OS=Homo sapiens OX=9606 GN=ARHGEF40 PE=1 SV=1;tr|G3V5C1|G3V5C1_HUMAN	4	2	2	2	0	0	0	0	0	0	0	0	0	1	0	0	0	0	0	0	0	1	0	0	0	0	0	0	0	0	0	1	0	0	0	0	0	0	0	1	0	0	0	0
	205	G3V3R6;P17931	Galectin;Galectin-3	LGALS3	tr|G3V3R6|G3V3R6_HUMAN Galectin OS=Homo sapiens OX=9606 GN=LGALS3 PE=1 SV=1;sp|P17931|LEG3_HUMAN Galectin-3 OS=Homo sapiens OX=9606 GN=LGALS3 PE=1 SV=5	2	1	1	1	0	0	0	1	0	0	1	0	0	1	0	0	0	0	0	0	1	0	0	0	0	1	0	0	1	0	0	1	0	0	0	0	0	0	1	0	0	0	0	1
	206	G3V511;G3V3X5;Q14767	Latent-transforming growth factor beta-binding protein 2	LTBP2	tr|G3V511|G3V511_HUMAN Latent-transforming growth factor beta-binding protein 2 OS=Homo sapiens OX=9606 GN=LTBP2 PE=1 SV=1;tr|G3V3X5|G3V3X5_HUMAN Latent-transforming growth factor beta-binding protein 2 OS=Homo sapiens OX=9606 GN=LTBP2 PE=1 SV=1;sp|Q14767|	3	7	7	7	1	2	1	1	5	5	1	0	1	1	5	4	2	1	4	4	2	7	1	2	1	1	5	5	1	0	1	1	5	4	2	1	4	4	2	7	1	2	1	1
	207	G3V4X8;Q13573;G3V3A4	SNW domain-containing protein 1	SNW1	tr|G3V4X8|G3V4X8_HUMAN SNW domain-containing protein 1 OS=Homo sapiens OX=9606 GN=SNW1 PE=1 SV=1;sp|Q13573|SNW1_HUMAN SNW domain-containing protein 1 OS=Homo sapiens OX=9606 GN=SNW1 PE=1 SV=1;tr|G3V3A4|G3V3A4_HUMAN SNW domain-containing protein 1 OS=Homo s	3	15	15	15	10	10	7	10	12	10	10	6	4	10	13	10	3	4	11	10	11	13	10	10	7	10	12	10	10	6	4	10	13	10	3	4	11	10	11	13	10	10	7	10
	208	G3V5P6;O95428;H0YJA1;B5MDP7	Papilin	PAPLN	tr|G3V5P6|G3V5P6_HUMAN Papilin OS=Homo sapiens OX=9606 GN=PAPLN PE=1 SV=1;sp|O95428|PPN_HUMAN Papilin OS=Homo sapiens OX=9606 GN=PAPLN PE=2 SV=4;tr|H0YJA1|H0YJA1_HUMAN Papilin (Fragment) OS=Homo sapiens OX=9606 GN=PAPLN PE=1 SV=1;tr|B5MDP7|B5MDP7_HUMAN Pap	4	2	2	2	0	1	0	0	1	2	0	0	1	0	2	2	0	1	1	2	0	1	0	1	0	0	1	2	0	0	1	0	2	2	0	1	1	2	0	1	0	1	0	0
	209	G5E931;H3BN57;Q8TDH9;A0A0D9SEU2;A0A0A0MTN6	Biogenesis of lysosome-related organelles complex 1 subunit 5	BLOC1S5;BLOC1S5-TXNDC5	tr|G5E931|G5E931_HUMAN Biogenesis of lysosome-related organelles complex 1 subunit 5 OS=Homo sapiens OX=9606 GN=BLOC1S5 PE=1 SV=1;tr|H3BN57|H3BN57_HUMAN Biogenesis of lysosome-related organelles complex 1 subunit 5 (Fragment) OS=Homo sapiens OX=9606 GN=BLO	5	2	2	2	1	0	0	0	0	0	0	0	0	0	0	0	0	0	0	0	2	0	1	0	0	0	0	0	0	0	0	0	0	0	0	0	0	0	2	0	1	0	0	0
	210	G5E953;Q13615	Myotubularin-related protein 3	MTMR3	tr|G5E953|G5E953_HUMAN Phosphatidylinositol-3-phosphate phosphatase OS=Homo sapiens OX=9606 GN=MTMR3 PE=1 SV=1;sp|Q13615|MTMR3_HUMAN Myotubularin-related protein 3 OS=Homo sapiens OX=9606 GN=MTMR3 PE=1 SV=3	2	1	1	1	0	0	0	0	0	0	0	0	0	0	0	0	0	0	0	0	0	1	0	0	0	0	0	0	0	0	0	0	0	0	0	0	0	0	0	1	0	0	0	0
	211	Q15942;H0Y2Y8;H7C3D3	Zyxin	ZYX	sp|Q15942|ZYX_HUMAN Zyxin OS=Homo sapiens OX=9606 GN=ZYX PE=1 SV=1;tr|H0Y2Y8|H0Y2Y8_HUMAN Zyxin (Fragment) OS=Homo sapiens OX=9606 GN=ZYX PE=1 SV=1	3	3	3	3	2	0	0	1	0	0	2	0	0	1	0	0	0	0	1	0	2	0	2	0	0	1	0	0	2	0	0	1	0	0	0	0	1	0	2	0	2	0	0	1
	212	H0Y3K4;Q96EV2	RNA-binding protein 33	RBM33	tr|H0Y3K4|H0Y3K4_HUMAN RNA-binding protein 33 (Fragment) OS=Homo sapiens OX=9606 GN=RBM33 PE=1 SV=1;sp|Q96EV2|RBM33_HUMAN RNA-binding protein 33 OS=Homo sapiens OX=9606 GN=RBM33 PE=1 SV=3	2	1	1	1	1	0	0	1	1	1	1	0	0	1	0	0	0	0	0	1	1	1	1	0	0	1	1	1	1	0	0	1	0	0	0	0	0	1	1	1	1	0	0	1
	213	H0Y3M2;J3QRS9;X6R4W8;J3QS27;J3KTL1;J3KRB6;J3KRW6;J3KS31;O43670	BUB3-interacting and GLEBS motif-containing protein ZNF207	ZNF207	tr|H0Y3M2|H0Y3M2_HUMAN BUB3-interacting and GLEBS motif-containing protein ZNF207 (Fragment) OS=Homo sapiens OX=9606 GN=ZNF207 PE=1 SV=2;tr|J3QRS9|J3QRS9_HUMAN BUB3-interacting and GLEBS motif-containing protein ZNF207 OS=Homo sapiens OX=9606 GN=ZNF207 PE=	9	2	2	2	0	0	0	0	1	1	0	0	0	0	2	0	0	0	1	1	0	2	0	0	0	0	1	1	0	0	0	0	2	0	0	0	1	1	0	2	0	0	0	0
	214	H0Y4E8;Q9Y2K2	Serine/threonine-protein kinase SIK3	SIK3	tr|H0Y4E8|H0Y4E8_HUMAN Non-specific serine/threonine protein kinase (Fragment) OS=Homo sapiens OX=9606 GN=SIK3 PE=1 SV=1;sp|Q9Y2K2|SIK3_HUMAN Serine/threonine-protein kinase SIK3 OS=Homo sapiens OX=9606 GN=SIK3 PE=1 SV=4	2	1	1	1	0	1	0	0	0	0	0	0	0	0	0	0	1	0	0	0	0	0	0	1	0	0	0	0	0	0	0	0	0	0	1	0	0	0	0	0	0	1	0	0
	215	H0Y9P1;Q9NSY1	BMP-2-inducible protein kinase	BMP2K	tr|H0Y9P1|H0Y9P1_HUMAN BMP-2-inducible protein kinase (Fragment) OS=Homo sapiens OX=9606 GN=BMP2K PE=1 SV=1;sp|Q9NSY1|BMP2K_HUMAN BMP-2-inducible protein kinase OS=Homo sapiens OX=9606 GN=BMP2K PE=1 SV=2	2	3	3	3	0	0	0	0	0	0	0	0	0	0	0	0	0	0	0	0	1	2	0	0	0	0	0	0	0	0	0	0	0	0	0	0	0	0	1	2	0	0	0	0
	216	H0YA04;Q96RT1	Protein LAP2	ERBB2IP	tr|H0YA04|H0YA04_HUMAN Erbin (Fragment) OS=Homo sapiens OX=9606 GN=ERBIN PE=1 SV=1;sp|Q96RT1|ERBIN_HUMAN Erbin OS=Homo sapiens OX=9606 GN=ERBIN PE=1 SV=2	2	1	1	1	0	0	0	0	1	0	0	0	0	0	0	0	0	0	0	0	0	1	0	0	0	0	1	0	0	0	0	0	0	0	0	0	0	0	0	1	0	0	0	0
	217	H0YAR1;Q9Y4K0	Lysyl oxidase homolog 2	LOXL2	tr|H0YAR1|H0YAR1_HUMAN Lysyl oxidase homolog 2 (Fragment) OS=Homo sapiens OX=9606 GN=LOXL2 PE=1 SV=1;sp|Q9Y4K0|LOXL2_HUMAN Lysyl oxidase homolog 2 OS=Homo sapiens OX=9606 GN=LOXL2 PE=1 SV=1	2	2	2	2	2	0	0	0	0	0	2	0	0	1	0	0	0	0	0	0	2	0	2	0	0	0	0	0	2	0	0	1	0	0	0	0	0	0	2	0	2	0	0	0
	218	H0YB92		CEP170	tr|H0YB92|H0YB92_HUMAN Centrosomal protein of 170 kDa (Fragment) OS=Homo sapiens OX=9606 GN=CEP170 PE=1 SV=1	1	1	1	1	0	0	0	0	0	0	0	0	0	0	1	0	0	0	1	0	0	1	0	0	0	0	0	0	0	0	0	0	1	0	0	0	1	0	0	1	0	0	0	0
	219	H0YBI8		VEGFA	tr|H0YBI8|H0YBI8_HUMAN Vascular endothelial growth factor A (Fragment) OS=Homo sapiens OX=9606 GN=VEGFA PE=1 SV=1	1	2	1	1	2	0	1	2	2	1	2	1	1	2	1	1	0	0	1	1	2	2	1	0	1	1	1	1	1	1	1	1	1	1	0	0	1	1	1	1	1	0	1	1
	220	H0YFA0		USP28	tr|H0YFA0|H0YFA0_HUMAN Ubiquitin carboxyl-terminal hydrolase 28 (Fragment) OS=Homo sapiens OX=9606 GN=USP28 PE=1 SV=1	1	1	1	1	0	0	0	0	0	0	0	0	1	0	0	0	0	0	0	0	0	0	0	0	0	0	0	0	0	0	1	0	0	0	0	0	0	0	0	0	0	0	0	0
	221	H0YHD8;H0YFA4;P52943	Cysteine-rich protein 2	CRIP2	tr|H0YHD8|H0YHD8_HUMAN Cysteine-rich protein 2 (Fragment) OS=Homo sapiens OX=9606 GN=CRIP2 PE=1 SV=1;tr|H0YFA4|H0YFA4_HUMAN Cysteine-rich protein 2 (Fragment) OS=Homo sapiens OX=9606 GN=CRIP2 PE=1 SV=1;sp|P52943|CRIP2_HUMAN Cysteine-rich protein 2 OS=Homo	3	1	1	1	0	0	0	0	1	1	0	0	0	0	1	1	0	0	1	0	1	1	0	0	0	0	1	1	0	0	0	0	1	1	0	0	1	0	1	1	0	0	0	0
	222	H0YI30;O95390;O14793	Growth/differentiation factor 11	GDF11	tr|H0YI30|H0YI30_HUMAN Growth/differentiation factor 11 (Fragment) OS=Homo sapiens OX=9606 GN=GDF11 PE=1 SV=1;sp|O95390|GDF11_HUMAN Growth/differentiation factor 11 OS=Homo sapiens OX=9606 GN=GDF11 PE=1 SV=1	3	6	6	6	2	1	1	2	3	3	0	1	0	2	4	2	0	0	3	4	4	3	2	1	1	2	3	3	0	1	0	2	4	2	0	0	3	4	4	3	2	1	1	2
	223	H0YKP9;H0YIY6;J3KNR0;P27448	MAP/microtubule affinity-regulating kinase 3	MARK3	tr|H0YKP9|H0YKP9_HUMAN Non-specific serine/threonine protein kinase (Fragment) OS=Homo sapiens OX=9606 GN=MARK3 PE=1 SV=1;tr|H0YIY6|H0YIY6_HUMAN Non-specific serine/threonine protein kinase (Fragment) OS=Homo sapiens OX=9606 GN=MARK3 PE=1 SV=2;tr|J3KNR0|J3	4	1	1	1	0	0	0	0	1	0	0	0	0	0	1	0	0	0	0	0	1	0	0	0	0	0	1	0	0	0	0	0	1	0	0	0	0	0	1	0	0	0	0	0
	224	H0YKH8;Q8TC41	Probable E3 ubiquitin-protein ligase RNF217	RNF217	tr|H0YKH8|H0YKH8_HUMAN RBR-type E3 ubiquitin transferase OS=Homo sapiens OX=9606 GN=RNF217 PE=4 SV=2;sp|Q8TC41|RN217_HUMAN Probable E3 ubiquitin-protein ligase RNF217 OS=Homo sapiens OX=9606 GN=RNF217 PE=2 SV=4	2	1	1	1	1	0	0	0	0	0	0	0	0	0	0	0	0	0	0	0	0	0	1	0	0	0	0	0	0	0	0	0	0	0	0	0	0	0	0	0	1	0	0	0
	225	Q08431;H0YKS8;A0A087WUV5	Lactadherin;Lactadherin short form;Medin	MFGE8	sp|Q08431|MFGM_HUMAN Lactadherin OS=Homo sapiens OX=9606 GN=MFGE8 PE=1 SV=3;tr|H0YKS8|H0YKS8_HUMAN Lactadherin (Fragment) OS=Homo sapiens OX=9606 GN=MFGE8 PE=1 SV=1;tr|A0A087WUV5|A0A087WUV5_HUMAN Lactadherin (Fragment) OS=Homo sapiens OX=9606 GN=MFGE8 PE=1	3	2	2	2	0	0	0	0	0	1	0	0	0	0	0	0	0	0	1	0	0	0	0	0	0	0	0	1	0	0	0	0	0	0	0	0	1	0	0	0	0	0	0	0
	226	P07355;H0YN42;H0YMU9;H0YMD0;H0YKS4;H0YKV8;H0YKL9;H0YKZ7;H0YLV6;H0YMT9;H0YKX9;H0YMD9;H0YMW4;H0YMM1;H0YM50;H0YNB8;H0YKN4;A6NMY6;H0YNP5;H0YN28;H0YL33	Annexin A2;Annexin;Putative annexin A2-like protein	ANXA2;ANXA2P2	sp|P07355|ANXA2_HUMAN Annexin A2 OS=Homo sapiens OX=9606 GN=ANXA2 PE=1 SV=2;tr|H0YN42|H0YN42_HUMAN Annexin (Fragment) OS=Homo sapiens OX=9606 GN=ANXA2 PE=1 SV=1;tr|H0YMU9|H0YMU9_HUMAN Annexin OS=Homo sapiens OX=9606 GN=ANXA2 PE=1 SV=1;tr|H0YMD0|H0YMD0_HUMA	21	4	4	4	0	0	0	2	0	0	1	0	0	3	0	0	0	0	0	0	4	0	0	0	0	2	0	0	1	0	0	3	0	0	0	0	0	0	4	0	0	0	0	2
	227	H0YMD2;Q9BXS6	Nucleolar and spindle-associated protein 1	NUSAP1	tr|H0YMD2|H0YMD2_HUMAN Nucleolar and spindle-associated protein 1 (Fragment) OS=Homo sapiens OX=9606 GN=NUSAP1 PE=1 SV=1;sp|Q9BXS6|NUSAP_HUMAN Nucleolar and spindle-associated protein 1 OS=Homo sapiens OX=9606 GN=NUSAP1 PE=1 SV=1	2	2	2	2	1	0	0	0	0	0	1	0	0	1	0	0	0	0	0	0	2	0	1	0	0	0	0	0	1	0	0	1	0	0	0	0	0	0	2	0	1	0	0	0
	228	H0YN65;Q8NCH0	Carbohydrate sulfotransferase 14	CHST14	tr|H0YN65|H0YN65_HUMAN Carbohydrate sulfotransferase OS=Homo sapiens OX=9606 GN=CHST14 PE=1 SV=1;sp|Q8NCH0|CHSTE_HUMAN Carbohydrate sulfotransferase 14 OS=Homo sapiens OX=9606 GN=CHST14 PE=1 SV=2	2	4	4	4	0	0	0	1	2	2	0	0	0	1	1	1	0	0	1	0	2	3	0	0	0	1	2	2	0	0	0	1	1	1	0	0	1	0	2	3	0	0	0	1
	229	H0YNP9;Q8N4P3	Guanosine-3,5-bis(diphosphate) 3-pyrophosphohydrolase MESH1	HDDC3	tr|H0YNP9|H0YNP9_HUMAN Guanosine-3,5-bis(diphosphate) 3-pyrophosphohydrolase MESH1 OS=Homo sapiens OX=9606 GN=HDDC3 PE=1 SV=1;sp|Q8N4P3|MESH1_HUMAN Guanosine-3,5-bis(diphosphate) 3-pyrophosphohydrolase MESH1 OS=Homo sapiens OX=9606 GN=HDDC3 PE=1 SV=3	2	1	1	1	0	0	0	1	0	0	0	0	0	1	0	0	0	0	0	0	0	0	0	0	0	1	0	0	0	0	0	1	0	0	0	0	0	0	0	0	0	0	0	1
	230	H3BPE7;P35637	RNA-binding protein FUS	FUS	tr|H3BPE7|H3BPE7_HUMAN RNA-binding protein FUS OS=Homo sapiens OX=9606 GN=FUS PE=1 SV=1;sp|P35637|FUS_HUMAN RNA-binding protein FUS OS=Homo sapiens OX=9606 GN=FUS PE=1 SV=1	2	7	4	4	1	4	2	2	6	4	1	3	2	2	6	3	1	0	7	4	2	6	0	2	2	0	3	2	0	2	2	1	3	2	1	0	4	2	0	3	0	2	2	0
	231	H3BV79;H3BPK3;H3BPQ4;Q16775	Hydroxyacylglutathione hydrolase, mitochondrial	HAGH	tr|H3BV79|H3BV79_HUMAN Hydroxyacylglutathione hydrolase, mitochondrial (Fragment) OS=Homo sapiens OX=9606 GN=HAGH PE=1 SV=1;tr|H3BPK3|H3BPK3_HUMAN Hydroxyacylglutathione hydrolase, mitochondrial (Fragment) OS=Homo sapiens OX=9606 GN=HAGH PE=1 SV=1;tr|H3BPQ	4	1	1	1	0	0	0	0	1	0	0	0	0	0	1	0	0	0	0	0	0	1	0	0	0	0	1	0	0	0	0	0	1	0	0	0	0	0	0	1	0	0	0	0
	232	H3BT71;P38159;H0Y6E7;Q96E39;A0A1B0GUK8;H3BR27;H3BUY5;H3BNC1;O75526;Q8N7X1	RNA-binding motif protein, X chromosome;RNA-binding motif protein, X chromosome, N-terminally processed;RNA binding motif protein, X-linked-like-1	RBMX;RBMXL1	tr|H3BT71|H3BT71_HUMAN RNA-binding motif protein, X chromosome OS=Homo sapiens OX=9606 GN=RBMX PE=1 SV=1;sp|P38159|RBMX_HUMAN RNA-binding motif protein, X chromosome OS=Homo sapiens OX=9606 GN=RBMX PE=1 SV=3;tr|H0Y6E7|H0Y6E7_HUMAN RNA-binding motif protein	10	18	18	18	0	11	9	0	12	12	0	6	7	0	12	9	7	4	14	9	0	14	0	11	9	0	12	12	0	6	7	0	12	9	7	4	14	9	0	14	0	11	9	0
	233	H3BTH8;Q96S86;Q86UW8	Hyaluronan and proteoglycan link protein 3;Hyaluronan and proteoglycan link protein 4	HAPLN3;HAPLN4	tr|H3BTH8|H3BTH8_HUMAN Hyaluronan and proteoglycan link protein 3 OS=Homo sapiens OX=9606 GN=HAPLN3 PE=1 SV=1;sp|Q96S86|HPLN3_HUMAN Hyaluronan and proteoglycan link protein 3 OS=Homo sapiens OX=9606 GN=HAPLN3 PE=2 SV=1;sp|Q86UW8|HPLN4_HUMAN Hyaluronan and	3	2	2	2	0	2	1	0	2	0	0	0	1	0	1	1	0	0	2	1	1	2	0	2	1	0	2	0	0	0	1	0	1	1	0	0	2	1	1	2	0	2	1	0
	234	P39060;H7BXV5;H7C457	Collagen alpha-1(XVIII) chain;Endostatin	COL18A1	sp|P39060|COIA1_HUMAN Collagen alpha-1(XVIII) chain OS=Homo sapiens OX=9606 GN=COL18A1 PE=1 SV=5;tr|H7BXV5|H7BXV5_HUMAN Collagen alpha-1(XVIII) chain (Fragment) OS=Homo sapiens OX=9606 GN=COL18A1 PE=1 SV=1;tr|H7C457|H7C457_HUMAN Collagen alpha-1(XVIII) cha	3	23	23	23	13	18	13	13	20	18	11	16	13	12	18	16	12	16	18	16	14	19	13	18	13	13	20	18	11	16	13	12	18	16	12	16	18	16	14	19	13	18	13	13
	235	H7BYH4;P00441	Superoxide dismutase [Cu-Zn]	SOD1	tr|H7BYH4|H7BYH4_HUMAN Superoxide dismutase [Cu-Zn] OS=Homo sapiens OX=9606 GN=SOD1 PE=1 SV=1;sp|P00441|SODC_HUMAN Superoxide dismutase [Cu-Zn] OS=Homo sapiens OX=9606 GN=SOD1 PE=1 SV=2	2	1	1	1	1	0	0	0	0	0	0	0	0	1	0	0	0	0	0	0	1	0	1	0	0	0	0	0	0	0	0	1	0	0	0	0	0	0	1	0	1	0	0	0
	236	P04085;H7BYW6;A0A0A0MSC4	Platelet-derived growth factor subunit A	PDGFA	sp|P04085|PDGFA_HUMAN Platelet-derived growth factor subunit A OS=Homo sapiens OX=9606 GN=PDGFA PE=1 SV=1;tr|H7BYW6|H7BYW6_HUMAN Platelet-derived growth factor subunit A (Fragment) OS=Homo sapiens OX=9606 GN=PDGFA PE=1 SV=2;tr|A0A0A0MSC4|A0A0A0MSC4_HUMAN P	3	4	4	4	3	1	1	3	3	3	1	1	2	2	3	1	2	2	1	1	3	3	3	1	1	3	3	3	1	1	2	2	3	1	2	2	1	1	3	3	3	1	1	3
	237	H7C3F4;Q9NWH9;H0YKH2;H0YMM0	SAFB-like transcription modulator	SLTM	tr|H7C3F4|H7C3F4_HUMAN SAFB-like transcription modulator (Fragment) OS=Homo sapiens OX=9606 GN=SLTM PE=1 SV=1;sp|Q9NWH9|SLTM_HUMAN SAFB-like transcription modulator OS=Homo sapiens OX=9606 GN=SLTM PE=1 SV=2;tr|H0YKH2|H0YKH2_HUMAN SAFB-like transcription mo	4	19	19	19	7	5	3	8	11	14	9	1	1	7	10	9	1	1	8	11	8	14	7	5	3	8	11	14	9	1	1	7	10	9	1	1	8	11	8	14	7	5	3	8
	238	H7C561;H7C0N4		SF1	tr|H7C561|H7C561_HUMAN Splicing factor 1 (Fragment) OS=Homo sapiens OX=9606 GN=SF1 PE=1 SV=8;tr|H7C0N4|H7C0N4_HUMAN Splicing factor 1 (Fragment) OS=Homo sapiens OX=9606 GN=SF1 PE=1 SV=1	2	2	1	1	1	1	0	1	2	2	0	0	0	1	1	1	0	0	2	1	2	1	0	0	0	0	1	1	0	0	0	0	1	0	0	0	1	0	1	1	0	0	0	0
	239	H7C5E4;Q8IZH2	5-3 exoribonuclease 1	XRN1	tr|H7C5E4|H7C5E4_HUMAN 5-3 exoribonuclease 1 (Fragment) OS=Homo sapiens OX=9606 GN=XRN1 PE=1 SV=1;sp|Q8IZH2|XRN1_HUMAN 5-3 exoribonuclease 1 OS=Homo sapiens OX=9606 GN=XRN1 PE=1 SV=1	2	6	6	6	2	0	0	3	5	2	1	0	0	3	1	1	0	0	2	1	3	5	2	0	0	3	5	2	1	0	0	3	1	1	0	0	2	1	3	5	2	0	0	3
	240	H8YS97;O96014	Protein Wnt;Protein Wnt-11	WNT11	tr|H8YS97|H8YS97_HUMAN Protein Wnt OS=Homo sapiens OX=9606 GN=WNT11 PE=1 SV=1;sp|O96014|WNT11_HUMAN Protein Wnt-11 OS=Homo sapiens OX=9606 GN=WNT11 PE=1 SV=2	2	1	1	1	0	0	0	0	0	0	0	0	0	0	0	1	0	0	0	0	0	1	0	0	0	0	0	0	0	0	0	0	0	1	0	0	0	0	0	1	0	0	0	0
	241	I3L0M7;I3L2W9;I3L2N2;O14641	Segment polarity protein dishevelled homolog DVL-2	DVL2	tr|I3L0M7|I3L0M7_HUMAN Segment polarity protein dishevelled homolog DVL-2 (Fragment) OS=Homo sapiens OX=9606 GN=DVL2 PE=1 SV=1;tr|I3L2W9|I3L2W9_HUMAN Segment polarity protein dishevelled homolog DVL-2 (Fragment) OS=Homo sapiens OX=9606 GN=DVL2 PE=1 SV=1;tr	4	2	2	2	0	0	0	0	0	0	0	1	0	0	0	0	0	0	0	0	0	1	0	0	0	0	0	0	0	1	0	0	0	0	0	0	0	0	0	1	0	0	0	0
	242	I3L1B1;O43896	Kinesin-like protein;Kinesin-like protein KIF1C	KIF1C	tr|I3L1B1|I3L1B1_HUMAN Kinesin-like protein KIF1C (Fragment) OS=Homo sapiens OX=9606 GN=KIF1C PE=1 SV=1;sp|O43896|KIF1C_HUMAN Kinesin-like protein KIF1C OS=Homo sapiens OX=9606 GN=KIF1C PE=1 SV=3	2	1	1	1	0	0	0	0	0	0	0	0	0	0	0	0	0	0	0	0	0	1	0	0	0	0	0	0	0	0	0	0	0	0	0	0	0	0	0	1	0	0	0	0
	243	Q05BE5;I3L1L6;Q9H6R0	Putative ATP-dependent RNA helicase DHX33	DHX33	tr|Q05BE5|Q05BE5_HUMAN ATP-dependent RNA helicase DHX33 OS=Homo sapiens OX=9606 GN=DHX33 PE=1 SV=1;tr|I3L1L6|I3L1L6_HUMAN RNA helicase (Fragment) OS=Homo sapiens OX=9606 GN=DHX33 PE=1 SV=1;sp|Q9H6R0|DHX33_HUMAN ATP-dependent RNA helicase DHX33 OS=Homo sapi	3	1	1	1	0	1	1	0	0	1	0	0	1	0	1	0	0	1	0	0	0	1	0	1	1	0	0	1	0	0	1	0	1	0	0	1	0	0	0	1	0	1	1	0
	244	I3L2Z5;P56270;I3L411;I3L4Y2;H3BPU3;I3L0M3;H3BQS2;H3BQI4;A0A087WWR2	Myc-associated zinc finger protein	MAZ	tr|I3L2Z5|I3L2Z5_HUMAN Myc-associated zinc finger protein (Fragment) OS=Homo sapiens OX=9606 GN=MAZ PE=1 SV=1;sp|P56270|MAZ_HUMAN Myc-associated zinc finger protein OS=Homo sapiens OX=9606 GN=MAZ PE=1 SV=1;tr|I3L411|I3L411_HUMAN Myc-associated zinc finger	9	2	2	2	0	1	0	0	1	1	0	0	0	1	1	1	0	0	1	1	1	2	0	1	0	0	1	1	0	0	0	1	1	1	0	0	1	1	1	2	0	1	0	0
	245	I3L301		TFAP4	tr|I3L301|I3L301_HUMAN Transcription factor AP-4 OS=Homo sapiens OX=9606 GN=TFAP4 PE=1 SV=1	1	2	2	2	0	0	0	0	0	0	0	0	0	0	0	0	0	0	0	1	1	0	0	0	0	0	0	0	0	0	0	0	0	0	0	0	0	1	1	0	0	0	0	0
	246	I3L397;I3L504;P63241;Q6IS14;F8WCJ1;C9J7B5;C9J4W5;Q9GZV4	Eukaryotic translation initiation factor 5A;Eukaryotic translation initiation factor 5A-1;Eukaryotic translation initiation factor 5A-1-like;Eukaryotic translation initiation factor 5A-2	EIF5A;EIF5AL1;EIF5A2	tr|I3L397|I3L397_HUMAN Eukaryotic translation initiation factor 5A (Fragment) OS=Homo sapiens OX=9606 GN=EIF5A PE=1 SV=8;tr|I3L504|I3L504_HUMAN Eukaryotic translation initiation factor 5A-1 OS=Homo sapiens OX=9606 GN=EIF5A PE=1 SV=1;sp|P63241|IF5A1_HUMAN E	8	17	17	17	10	7	7	14	10	5	7	3	6	14	6	5	4	4	6	6	17	8	10	7	7	14	10	5	7	3	6	14	6	5	4	4	6	6	17	8	10	7	7	14
	247	I3L4X7;I3L3Y9;Q13227	G protein pathway suppressor 2	GPS2	tr|I3L4X7|I3L4X7_HUMAN G protein pathway suppressor 2 (Fragment) OS=Homo sapiens OX=9606 GN=GPS2 PE=1 SV=2;tr|I3L3Y9|I3L3Y9_HUMAN G protein pathway suppressor 2 (Fragment) OS=Homo sapiens OX=9606 GN=GPS2 PE=1 SV=1;sp|Q13227|GPS2_HUMAN G protein pathway sup	3	1	1	1	0	0	0	0	0	0	0	0	0	0	0	0	0	0	0	0	0	1	0	0	0	0	0	0	0	0	0	0	0	0	0	0	0	0	0	1	0	0	0	0
	248	J3KN29;O00233;F5H7X1;F5H5V4;F5GX23;F5H169	26S proteasome non-ATPase regulatory subunit 9	PSMD9	tr|J3KN29|J3KN29_HUMAN 26S proteasome non-ATPase regulatory subunit 9 OS=Homo sapiens OX=9606 GN=PSMD9 PE=1 SV=1;sp|O00233|PSMD9_HUMAN 26S proteasome non-ATPase regulatory subunit 9 OS=Homo sapiens OX=9606 GN=PSMD9 PE=1 SV=3;tr|F5H7X1|F5H7X1_HUMAN 26S prot	6	4	4	4	2	0	0	2	0	0	2	0	0	1	0	0	0	0	0	0	3	0	2	0	0	2	0	0	2	0	0	1	0	0	0	0	0	0	3	0	2	0	0	2
	249	J3KN75;Q0IIM8	TBC1 domain family member 8B	TBC1D8B	tr|J3KN75|J3KN75_HUMAN TBC1 domain family member 8B OS=Homo sapiens OX=9606 GN=TBC1D8B PE=1 SV=1;sp|Q0IIM8|TBC8B_HUMAN TBC1 domain family member 8B OS=Homo sapiens OX=9606 GN=TBC1D8B PE=1 SV=2	2	1	1	1	1	0	0	0	0	0	0	0	0	0	0	0	0	0	0	0	0	0	1	0	0	0	0	0	0	0	0	0	0	0	0	0	0	0	0	0	1	0	0	0
	250	J3KNF6;Q6NW40	RGM domain family member B	RGMB	tr|J3KNF6|J3KNF6_HUMAN RGM domain family member B OS=Homo sapiens OX=9606 GN=RGMB PE=1 SV=1;sp|Q6NW40|RGMB_HUMAN RGM domain family member B OS=Homo sapiens OX=9606 GN=RGMB PE=1 SV=3	2	1	1	1	1	0	0	1	0	0	1	0	0	0	0	0	0	0	0	0	1	0	1	0	0	1	0	0	1	0	0	0	0	0	0	0	0	0	1	0	1	0	0	1
	251	J3KNK0;Q8TDC3	Serine/threonine-protein kinase BRSK1	BRSK1	tr|J3KNK0|J3KNK0_HUMAN Serine/threonine-protein kinase BRSK1 OS=Homo sapiens OX=9606 GN=BRSK1 PE=1 SV=1;sp|Q8TDC3|BRSK1_HUMAN Serine/threonine-protein kinase BRSK1 OS=Homo sapiens OX=9606 GN=BRSK1 PE=1 SV=2	2	1	1	1	0	0	0	0	1	0	0	0	0	0	0	0	0	0	0	0	0	0	0	0	0	0	1	0	0	0	0	0	0	0	0	0	0	0	0	0	0	0	0	0
	252	J3KRR0;J3QQM5;Q9BT23	LIM domain-containing protein 2	LIMD2	tr|J3KRR0|J3KRR0_HUMAN LIM domain containing 2, isoform CRA_b OS=Homo sapiens OX=9606 GN=LIMD2 PE=1 SV=1;tr|J3QQM5|J3QQM5_HUMAN LIM domain-containing protein 2 (Fragment) OS=Homo sapiens OX=9606 GN=LIMD2 PE=1 SV=1;sp|Q9BT23|LIMD2_HUMAN LIM domain-containin	3	1	1	1	0	0	0	0	1	1	0	0	0	0	1	0	0	0	0	0	1	1	0	0	0	0	1	1	0	0	0	0	1	0	0	0	0	0	1	1	0	0	0	0
	253	J3KS15;Q14197	Peptidyl-tRNA hydrolase ICT1, mitochondrial	ICT1	tr|J3KS15|J3KS15_HUMAN Peptidyl-tRNA hydrolase ICT1, mitochondrial (Fragment) OS=Homo sapiens OX=9606 GN=MRPL58 PE=1 SV=1;sp|Q14197|ICT1_HUMAN Peptidyl-tRNA hydrolase ICT1, mitochondrial OS=Homo sapiens OX=9606 GN=MRPL58 PE=1 SV=1	2	1	1	1	0	0	0	0	0	0	0	0	0	0	1	0	0	0	0	0	0	1	0	0	0	0	0	0	0	0	0	0	1	0	0	0	0	0	0	1	0	0	0	0
	254	J3QK89;Q8IWX8	Calcium homeostasis endoplasmic reticulum protein	CHERP	tr|J3QK89|J3QK89_HUMAN Calcium homeostasis endoplasmic reticulum protein OS=Homo sapiens OX=9606 GN=CHERP PE=1 SV=1;sp|Q8IWX8|CHERP_HUMAN Calcium homeostasis endoplasmic reticulum protein OS=Homo sapiens OX=9606 GN=CHERP PE=1 SV=3	2	2	2	2	1	0	0	0	0	0	0	0	0	0	1	0	0	0	0	0	0	0	1	0	0	0	0	0	0	0	0	0	1	0	0	0	0	0	0	0	1	0	0	0
	255	J3QSD7;Q9NYV4	Cyclin-dependent kinase 12	CDK12	tr|J3QSD7|J3QSD7_HUMAN Cyclin-dependent kinase 12 (Fragment) OS=Homo sapiens OX=9606 GN=CDK12 PE=1 SV=1;sp|Q9NYV4|CDK12_HUMAN Cyclin-dependent kinase 12 OS=Homo sapiens OX=9606 GN=CDK12 PE=1 SV=2	2	1	1	1	0	0	0	0	1	0	0	0	0	0	1	0	0	0	0	0	0	0	0	0	0	0	1	0	0	0	0	0	1	0	0	0	0	0	0	0	0	0	0	0
	256	J9JIC7;J3QSH4;Q14119	Vascular endothelial zinc finger 1	VEZF1	tr|J9JIC7|J9JIC7_HUMAN Vascular endothelial zinc finger 1 (Fragment) OS=Homo sapiens OX=9606 GN=VEZF1 PE=1 SV=1;tr|J3QSH4|J3QSH4_HUMAN Vascular endothelial zinc finger 1 OS=Homo sapiens OX=9606 GN=VEZF1 PE=1 SV=1;sp|Q14119|VEZF1_HUMAN Vascular endothelial	3	1	1	1	0	0	0	0	0	0	0	0	0	0	0	0	0	1	0	0	0	0	0	0	0	0	0	0	0	0	0	0	0	0	0	1	0	0	0	0	0	0	0	0
	257	J3QSX6;H0Y7N6;F6XFR5		ABLIM1	tr|J3QSX6|J3QSX6_HUMAN Actin-binding LIM protein 1 OS=Homo sapiens OX=9606 GN=ABLIM1 PE=1 SV=2;tr|H0Y7N6|H0Y7N6_HUMAN Actin-binding LIM protein 1 (Fragment) OS=Homo sapiens OX=9606 GN=ABLIM1 PE=1 SV=1;tr|F6XFR5|F6XFR5_HUMAN Actin-binding LIM protein 1 (Fra	3	7	7	1	1	1	0	1	5	4	0	0	0	2	3	2	0	0	3	3	2	5	1	1	0	1	5	4	0	0	0	2	3	2	0	0	3	3	2	5	0	0	0	0
	258	J3QT09;Q9BQF6	Sentrin-specific protease 7	SENP7	tr|J3QT09|J3QT09_HUMAN Sentrin-specific protease 7 OS=Homo sapiens OX=9606 GN=SENP7 PE=1 SV=1;sp|Q9BQF6|SENP7_HUMAN Sentrin-specific protease 7 OS=Homo sapiens OX=9606 GN=SENP7 PE=1 SV=4	2	1	1	1	0	0	0	0	0	0	0	1	1	1	1	1	0	1	0	1	0	1	0	0	0	0	0	0	0	1	1	1	1	1	0	1	0	1	0	1	0	0	0	0
	259	K7EKV3;K7EQL9;K7EIS2;Q9BSG5;K7EN64;K7EM70;K7ESG0;K7ES48;K7ESL8;K7ENA4	Retbindin	RTBDN	tr|K7EKV3|K7EKV3_HUMAN Retbindin (Fragment) OS=Homo sapiens OX=9606 GN=RTBDN PE=1 SV=1;tr|K7EQL9|K7EQL9_HUMAN Retbindin (Fragment) OS=Homo sapiens OX=9606 GN=RTBDN PE=1 SV=8;tr|K7EIS2|K7EIS2_HUMAN Retbindin (Fragment) OS=Homo sapiens OX=9606 GN=RTBDN PE=1	10	5	5	5	1	1	0	1	3	2	1	1	0	1	2	1	1	0	3	1	1	2	1	1	0	1	3	2	1	1	0	1	2	1	1	0	3	1	1	2	1	1	0	1
	260	K7EJ44;P07737	Profilin-1	PFN1	tr|K7EJ44|K7EJ44_HUMAN Profilin OS=Homo sapiens OX=9606 GN=PFN1 PE=1 SV=1;sp|P07737|PROF1_HUMAN Profilin-1 OS=Homo sapiens OX=9606 GN=PFN1 PE=1 SV=2	2	1	1	1	0	0	0	0	0	0	0	0	0	0	0	1	0	0	0	0	0	0	0	0	0	0	0	0	0	0	0	0	0	1	0	0	0	0	0	0	0	0	0	0
	261	K7EQ02;K7EQ55;K7EK33;Q96EP5	DAZ-associated protein 1	DAZAP1	tr|K7EQ02|K7EQ02_HUMAN DAZ-associated protein 1 (Fragment) OS=Homo sapiens OX=9606 GN=DAZAP1 PE=1 SV=2;tr|K7EQ55|K7EQ55_HUMAN DAZ-associated protein 1 OS=Homo sapiens OX=9606 GN=DAZAP1 PE=1 SV=2;tr|K7EK33|K7EK33_HUMAN DAZ-associated protein 1 OS=Homo sapie	4	1	1	1	1	0	0	1	0	0	0	0	0	0	0	0	0	0	0	0	1	0	1	0	0	1	0	0	0	0	0	0	0	0	0	0	0	0	1	0	1	0	0	1
	262	K7EMU7;Q13526	Peptidyl-prolyl cis-trans isomerase NIMA-interacting 1	PIN1	tr|K7EMU7|K7EMU7_HUMAN Peptidyl-prolyl cis-trans isomerase OS=Homo sapiens OX=9606 GN=PIN1 PE=1 SV=1;sp|Q13526|PIN1_HUMAN Peptidyl-prolyl cis-trans isomerase NIMA-interacting 1 OS=Homo sapiens OX=9606 GN=PIN1 PE=1 SV=1	2	1	1	1	0	0	0	0	0	0	0	0	0	0	0	0	0	0	0	0	0	1	0	0	0	0	0	0	0	0	0	0	0	0	0	0	0	0	0	1	0	0	0	0
	263	K7ENY9;Q8WUQ7	Cactin	CACTIN	tr|K7ENY9|K7ENY9_HUMAN Cactin (Fragment) OS=Homo sapiens OX=9606 GN=CACTIN PE=1 SV=1;sp|Q8WUQ7|CATIN_HUMAN Cactin OS=Homo sapiens OX=9606 GN=CACTIN PE=1 SV=3	2	4	4	4	0	1	0	1	1	1	0	0	1	0	2	0	0	1	2	1	1	1	0	1	0	1	1	1	0	0	1	0	2	0	0	1	2	1	1	1	0	1	0	1
	264	K7EPJ4;Q8IUL8	Cartilage intermediate layer protein 2;Cartilage intermediate layer protein 2 C1;Cartilage intermediate layer protein 2 C2	CILP2	tr|K7EPJ4|K7EPJ4_HUMAN Cartilage intermediate layer protein 2 OS=Homo sapiens OX=9606 GN=CILP2 PE=1 SV=1;sp|Q8IUL8|CILP2_HUMAN Cartilage intermediate layer protein 2 OS=Homo sapiens OX=9606 GN=CILP2 PE=2 SV=2	2	2	2	2	1	0	0	1	1	0	0	0	0	0	1	0	0	0	1	0	0	2	1	0	0	1	1	0	0	0	0	0	1	0	0	0	1	0	0	2	1	0	0	1
	265	M0R2F5;Q96CT7	Coiled-coil domain-containing protein 124	CCDC124	tr|M0R2F5|M0R2F5_HUMAN Coiled-coil domain-containing protein 124 (Fragment) OS=Homo sapiens OX=9606 GN=CCDC124 PE=1 SV=8;sp|Q96CT7|CC124_HUMAN Coiled-coil domain-containing protein 124 OS=Homo sapiens OX=9606 GN=CCDC124 PE=1 SV=1	2	1	1	1	0	0	0	0	1	0	1	0	0	0	0	0	0	0	0	0	1	0	0	0	0	0	1	0	1	0	0	0	0	0	0	0	0	0	1	0	0	0	0	0
	266	M0R2G0;Q9NT99	Leucine-rich repeat-containing protein 4B	LRRC4B	tr|M0R2G0|M0R2G0_HUMAN Leucine-rich repeat-containing protein 4B (Fragment) OS=Homo sapiens OX=9606 GN=LRRC4B PE=1 SV=1;sp|Q9NT99|LRC4B_HUMAN Leucine-rich repeat-containing protein 4B OS=Homo sapiens OX=9606 GN=LRRC4B PE=2 SV=3	2	1	1	1	1	1	1	1	1	1	1	1	1	1	1	1	1	1	1	1	1	1	1	1	1	1	1	1	1	1	1	1	1	1	1	1	1	1	1	1	1	1	1	1
	267	M0R2H6;Q8TCG5	Carnitine O-palmitoyltransferase 1, brain isoform	CPT1C	tr|M0R2H6|M0R2H6_HUMAN Carnitine O-palmitoyltransferase 1, brain isoform (Fragment) OS=Homo sapiens OX=9606 GN=CPT1C PE=1 SV=1;sp|Q8TCG5|CPT1C_HUMAN Carnitine O-palmitoyltransferase 1, brain isoform OS=Homo sapiens OX=9606 GN=CPT1C PE=1 SV=1	2	1	1	1	0	0	0	0	0	0	0	0	0	0	0	0	0	0	0	1	0	1	0	0	0	0	0	0	0	0	0	0	0	0	0	0	0	1	0	1	0	0	0	0
	268	O00115;K7ENE5	Deoxyribonuclease-2-alpha	DNASE2	sp|O00115|DNS2A_HUMAN Deoxyribonuclease-2-alpha OS=Homo sapiens OX=9606 GN=DNASE2 PE=1 SV=2;tr|K7ENE5|K7ENE5_HUMAN Deoxyribonuclease II (Fragment) OS=Homo sapiens OX=9606 GN=DNASE2 PE=1 SV=1	2	7	7	7	3	2	0	6	3	3	4	2	0	6	2	4	2	2	3	1	7	3	3	2	0	6	3	3	4	2	0	6	2	4	2	2	3	1	7	3	3	2	0	6
	269	O00151	PDZ and LIM domain protein 1	PDLIM1	sp|O00151|PDLI1_HUMAN PDZ and LIM domain protein 1 OS=Homo sapiens OX=9606 GN=PDLIM1 PE=1 SV=4	1	6	6	6	3	0	0	4	0	0	2	0	0	5	0	0	0	0	0	0	6	0	3	0	0	4	0	0	2	0	0	5	0	0	0	0	0	0	6	0	3	0	0	4
	270	O00193;E9PM92;E9PQA1;E9PRZ9	Small acidic protein	SMAP;C11orf58	sp|O00193|SMAP_HUMAN Small acidic protein OS=Homo sapiens OX=9606 GN=SMAP PE=1 SV=1;tr|E9PM92|E9PM92_HUMAN Small acidic protein OS=Homo sapiens OX=9606 GN=C11orf58 PE=1 SV=2	4	7	7	7	4	0	0	5	0	0	4	0	0	6	0	0	0	0	0	0	6	0	4	0	0	5	0	0	4	0	0	6	0	0	0	0	0	0	6	0	4	0	0	5
	271	O00292;O75610	Left-right determination factor 2;Left-right determination factor 1	LEFTY2;LEFTY1	sp|O00292|LFTY2_HUMAN Left-right determination factor 2 OS=Homo sapiens OX=9606 GN=LEFTY2 PE=1 SV=2;sp|O75610|LFTY1_HUMAN Left-right determination factor 1 OS=Homo sapiens OX=9606 GN=LEFTY1 PE=2 SV=1	2	10	10	10	0	4	1	1	8	3	0	1	1	0	7	1	1	0	4	2	1	8	0	4	1	1	8	3	0	1	1	0	7	1	1	0	4	2	1	8	0	4	1	1
	272	O00391	Sulfhydryl oxidase 1	QSOX1	sp|O00391|QSOX1_HUMAN Sulfhydryl oxidase 1 OS=Homo sapiens OX=9606 GN=QSOX1 PE=1 SV=3	1	2	2	2	0	0	0	0	2	2	0	0	0	0	1	0	0	0	2	1	0	2	0	0	0	0	2	2	0	0	0	0	1	0	0	0	2	1	0	2	0	0	0	0
	273	O14654	Insulin receptor substrate 4	IRS4	sp|O14654|IRS4_HUMAN Insulin receptor substrate 4 OS=Homo sapiens OX=9606 GN=IRS4 PE=1 SV=1	1	6	6	6	1	1	1	2	2	1	1	1	2	1	2	1	0	1	1	1	3	5	1	1	1	2	2	1	1	1	2	1	2	1	0	1	1	1	3	5	1	1	1	2
	274	O14745;J3QRP6	Na(+)/H(+) exchange regulatory cofactor NHE-RF1	SLC9A3R1	sp|O14745|NHRF1_HUMAN Na(+)/H(+) exchange regulatory cofactor NHE-RF1 OS=Homo sapiens OX=9606 GN=SLC9A3R1 PE=1 SV=4	2	5	5	5	3	0	0	2	0	0	3	0	0	2	0	0	0	0	0	0	4	0	3	0	0	2	0	0	3	0	0	2	0	0	0	0	0	0	4	0	3	0	0	2
	275	O15047	Histone-lysine N-methyltransferase SETD1A	SETD1A	sp|O15047|SET1A_HUMAN Histone-lysine N-methyltransferase SETD1A OS=Homo sapiens OX=9606 GN=SETD1A PE=1 SV=3	1	1	1	1	0	0	0	0	0	0	0	0	0	0	0	0	1	0	1	0	0	0	0	0	0	0	0	0	0	0	0	0	0	0	1	0	1	0	0	0	0	0	0	0
	276	O15226	NF-kappa-B-repressing factor	NKRF	sp|O15226|NKRF_HUMAN NF-kappa-B-repressing factor OS=Homo sapiens OX=9606 GN=NKRF PE=1 SV=2	1	1	1	1	0	0	0	0	0	0	0	0	0	0	0	0	0	0	0	0	1	0	0	0	0	0	0	0	0	0	0	0	0	0	0	0	0	0	1	0	0	0	0	0
	277	O15234	Protein CASC3	CASC3	sp|O15234|CASC3_HUMAN Protein CASC3 OS=Homo sapiens OX=9606 GN=CASC3 PE=1 SV=2	1	2	2	2	1	0	0	1	0	1	0	0	0	0	0	0	0	0	0	0	0	1	1	0	0	1	0	1	0	0	0	0	0	0	0	0	0	0	0	1	1	0	0	1
	278	O15265	Ataxin-7	ATXN7	sp|O15265|ATX7_HUMAN Ataxin-7 OS=Homo sapiens OX=9606 GN=ATXN7 PE=1 SV=1	1	1	1	1	0	0	0	0	0	0	0	0	0	0	1	0	0	0	0	0	0	1	0	0	0	0	0	0	0	0	0	0	1	0	0	0	0	0	0	1	0	0	0	0
	279	Q5JRP2;O43184	Disintegrin and metalloproteinase domain-containing protein 12	ADAM12	tr|Q5JRP2|Q5JRP2_HUMAN Disintegrin and metalloproteinase domain-containing protein 12 (Fragment) OS=Homo sapiens OX=9606 GN=ADAM12 PE=1 SV=1;sp|O43184|ADA12_HUMAN Disintegrin and metalloproteinase domain-containing protein 12 OS=Homo sapiens OX=9606 GN=ADA	2	9	9	9	1	3	2	3	8	5	2	2	2	4	6	5	1	0	6	6	8	7	1	3	2	3	8	5	2	2	2	4	6	5	1	0	6	6	8	7	1	3	2	3
	280	O43290	U4/U6.U5 tri-snRNP-associated protein 1	SART1	sp|O43290|SNUT1_HUMAN U4/U6.U5 tri-snRNP-associated protein 1 OS=Homo sapiens OX=9606 GN=SART1 PE=1 SV=1	1	1	1	1	0	0	0	1	0	0	0	0	0	0	0	0	0	0	0	0	0	0	0	0	0	1	0	0	0	0	0	0	0	0	0	0	0	0	0	0	0	0	0	1
	281	O43597	Protein sprouty homolog 2	SPRY2	sp|O43597|SPY2_HUMAN Protein sprouty homolog 2 OS=Homo sapiens OX=9606 GN=SPRY2 PE=1 SV=1	1	2	2	2	0	0	0	0	1	0	0	0	0	0	0	1	0	0	0	0	0	2	0	0	0	0	1	0	0	0	0	0	0	1	0	0	0	0	0	2	0	0	0	0
	282	O43660;H0YA24;D6RA26;H0YAA2;B7Z982	Pleiotropic regulator 1	PLRG1	sp|O43660|PLRG1_HUMAN Pleiotropic regulator 1 OS=Homo sapiens OX=9606 GN=PLRG1 PE=1 SV=1	5	33	33	33	11	10	12	22	26	24	6	11	7	19	26	23	5	3	25	18	24	25	11	10	12	22	26	24	6	11	7	19	26	23	5	3	25	18	24	25	11	10	12	22
	283	O43921	Ephrin-A2	EFNA2	sp|O43921|EFNA2_HUMAN Ephrin-A2 OS=Homo sapiens OX=9606 GN=EFNA2 PE=1 SV=1	1	3	3	3	2	0	0	2	1	0	3	0	0	3	0	0	0	0	1	0	1	0	2	0	0	2	1	0	3	0	0	3	0	0	0	0	1	0	1	0	2	0	0	2
	284	O60583	Cyclin-T2	CCNT2	sp|O60583|CCNT2_HUMAN Cyclin-T2 OS=Homo sapiens OX=9606 GN=CCNT2 PE=1 SV=2	1	4	4	4	0	0	0	0	2	2	0	0	0	0	0	0	0	0	1	1	0	2	0	0	0	0	2	2	0	0	0	0	0	0	0	0	1	1	0	2	0	0	0	0
	285	P62807;U3KQK0;Q16778;P06899;P23527;P33778;P57053;P58876;O60814;Q5QNW6;Q8N257;Q93079;Q99877;Q99879;Q99880;Q96A08;A0A2R8Y619	Histone H2B type 1-C/E/F/G/I;Histone H2B;Histone H2B type 2-E;Histone H2B type 1-J;Histone H2B type 1-O;Histone H2B type 1-B;Histone H2B type F-S;Histone H2B type 1-D;Histone H2B type 1-K;Histone H2B type 2-F;Histone H2B type 3-B;Histone H2B type 1-H;Histone H2B type 1-N;Histone H2B type 1-M;Histone H2B type 1-L;Histone H2B type 1-A	HIST1H2BC;HIST1H2BN;HIST2H2BE;HIST1H2BJ;HIST1H2BO;HIST1H2BB;H2BFS;HIST1H2BD;HIST1H2BK;HIST2H2BF;HIST3H2BB;HIST1H2BH;HIST1H2BM;HIST1H2BL;HIST1H2BA	sp|P62807|H2B1C_HUMAN Histone H2B type 1-C/E/F/G/I OS=Homo sapiens OX=9606 GN=H2BC4 PE=1 SV=4;tr|U3KQK0|U3KQK0_HUMAN Histone H2B OS=Homo sapiens OX=9606 GN=H2BC15 PE=1 SV=1;sp|Q16778|H2B2E_HUMAN Histone H2B type 2-E OS=Homo sapiens OX=9606 GN=H2BC21 PE=1 S	17	2	2	2	1	0	0	1	0	0	0	1	0	0	0	0	0	0	0	0	1	0	1	0	0	1	0	0	0	1	0	0	0	0	0	0	0	0	1	0	1	0	0	1
	286	O60828;H7C053;A0A5H1ZRR1	Polyglutamine-binding protein 1	PQBP1	sp|O60828|PQBP1_HUMAN Polyglutamine-binding protein 1 OS=Homo sapiens OX=9606 GN=PQBP1 PE=1 SV=1;tr|H7C053|H7C053_HUMAN Polyglutamine tract-binding protein 1 (Fragment) OS=Homo sapiens OX=9606 GN=PQBP1 PE=1 SV=1	3	5	5	5	5	0	1	5	1	1	4	0	0	3	1	1	0	0	1	0	4	1	5	0	1	5	1	1	4	0	0	3	1	1	0	0	1	0	4	1	5	0	1	5
	287	O60885	Bromodomain-containing protein 4	BRD4	sp|O60885|BRD4_HUMAN Bromodomain-containing protein 4 OS=Homo sapiens OX=9606 GN=BRD4 PE=1 SV=2	1	4	4	4	2	0	0	3	4	4	2	0	0	2	3	1	0	0	1	2	2	4	2	0	0	3	4	4	2	0	0	2	3	1	0	0	1	2	2	4	2	0	0	3
	288	O60927;Q5SRK2	Protein phosphatase 1 regulatory subunit 11	PPP1R11	sp|O60927|PP1RB_HUMAN E3 ubiquitin-protein ligase PPP1R11 OS=Homo sapiens OX=9606 GN=PPP1R11 PE=1 SV=1;tr|Q5SRK2|Q5SRK2_HUMAN E3 ubiquitin-protein ligase PPP1R11 OS=Homo sapiens OX=9606 GN=PPP1R11 PE=1 SV=1	2	6	6	6	2	0	0	1	1	0	2	0	0	3	0	1	0	0	0	1	3	0	2	0	0	1	1	0	2	0	0	3	0	1	0	0	0	1	3	0	2	0	0	1
	289	O75083;D6RD66	WD repeat-containing protein 1	WDR1	sp|O75083|WDR1_HUMAN WD repeat-containing protein 1 OS=Homo sapiens OX=9606 GN=WDR1 PE=1 SV=4	2	3	3	3	0	0	0	0	0	0	0	0	0	1	0	0	0	0	0	0	2	0	0	0	0	0	0	0	0	0	0	1	0	0	0	0	0	0	2	0	0	0	0	0
	290	O75326;F5GYX3	Semaphorin-7A	SEMA7A	sp|O75326|SEM7A_HUMAN Semaphorin-7A OS=Homo sapiens OX=9606 GN=SEMA7A PE=1 SV=1;tr|F5GYX3|F5GYX3_HUMAN Semaphorin-7A OS=Homo sapiens OX=9606 GN=SEMA7A PE=1 SV=1	2	11	11	11	1	6	4	1	7	5	1	4	3	1	7	3	3	4	7	5	2	9	1	6	4	1	7	5	1	4	3	1	7	3	3	4	7	5	2	9	1	6	4	1
	291	O75380;D6RBT3	NADH dehydrogenase [ubiquinone] iron-sulfur protein 6, mitochondrial	NDUFS6	sp|O75380|NDUS6_HUMAN NADH dehydrogenase [ubiquinone] iron-sulfur protein 6, mitochondrial OS=Homo sapiens OX=9606 GN=NDUFS6 PE=1 SV=1;tr|D6RBT3|D6RBT3_HUMAN NADH dehydrogenase [ubiquinone] iron-sulfur protein 6, mitochondrial OS=Homo sapiens OX=9606 GN=ND	2	3	3	3	1	0	0	1	0	0	2	0	0	1	1	0	0	0	0	0	1	1	1	0	0	1	0	0	2	0	0	1	1	0	0	0	0	0	1	1	1	0	0	1
	292	O75493;M0QXK8	Carbonic anhydrase-related protein 11	CA11	sp|O75493|CAH11_HUMAN Carbonic anhydrase-related protein 11 OS=Homo sapiens OX=9606 GN=CA11 PE=1 SV=2	2	19	19	19	4	10	10	8	13	14	2	11	12	5	14	11	10	12	13	13	6	14	4	10	10	8	13	14	2	11	12	5	14	11	10	12	13	13	6	14	4	10	10	8
	293	O75533	Splicing factor 3B subunit 1	SF3B1	sp|O75533|SF3B1_HUMAN Splicing factor 3B subunit 1 OS=Homo sapiens OX=9606 GN=SF3B1 PE=1 SV=3	1	4	4	4	1	0	0	2	0	0	0	0	0	2	0	0	0	0	0	0	4	1	1	0	0	2	0	0	0	0	0	2	0	0	0	0	0	0	4	1	1	0	0	2
	294	O76061;H0YB13	Stanniocalcin-2	STC2	sp|O76061|STC2_HUMAN Stanniocalcin-2 OS=Homo sapiens OX=9606 GN=STC2 PE=1 SV=1;tr|H0YB13|H0YB13_HUMAN Stanniocalcin-2 (Fragment) OS=Homo sapiens OX=9606 GN=STC2 PE=1 SV=1	2	34	34	26	19	27	20	20	23	20	22	21	19	19	26	19	18	20	23	23	21	23	19	27	20	20	23	20	22	21	19	19	26	19	18	20	23	23	21	23	13	21	16	15
	295	X6R3P0;O94813;A0A087WYV5;E9PCX4;H0YAG4	Slit homolog 2 protein;Slit homolog 2 protein N-product;Slit homolog 2 protein C-product	SLIT2	tr|X6R3P0|X6R3P0_HUMAN Slit homolog 2 protein OS=Homo sapiens OX=9606 GN=SLIT2 PE=1 SV=1;sp|O94813|SLIT2_HUMAN Slit homolog 2 protein OS=Homo sapiens OX=9606 GN=SLIT2 PE=1 SV=1;tr|A0A087WYV5|A0A087WYV5_HUMAN Slit homolog 2 protein OS=Homo sapiens OX=9606 G	5	8	8	7	1	7	4	1	7	7	1	4	4	3	5	1	4	3	7	5	3	7	1	7	4	1	7	7	1	4	4	3	5	1	4	3	7	5	3	7	1	7	3	1
	296	O94907	Dickkopf-related protein 1	DKK1	sp|O94907|DKK1_HUMAN Dickkopf-related protein 1 OS=Homo sapiens OX=9606 GN=DKK1 PE=1 SV=1	1	7	7	7	2	3	4	2	4	4	1	3	3	4	3	3	4	3	2	2	3	3	2	3	4	2	4	4	1	3	3	4	3	3	4	3	2	2	3	3	2	3	4	2
	297	O95025;C9JYT6	Semaphorin-3D	SEMA3D	sp|O95025|SEM3D_HUMAN Semaphorin-3D OS=Homo sapiens OX=9606 GN=SEMA3D PE=2 SV=2;tr|C9JYT6|C9JYT6_HUMAN Semaphorin-3D OS=Homo sapiens OX=9606 GN=SEMA3D PE=1 SV=1	2	8	8	8	1	1	1	3	4	4	0	1	1	3	4	4	1	0	5	3	4	5	1	1	1	3	4	4	0	1	1	3	4	4	1	0	5	3	4	5	1	1	1	3
	298	O95251	Histone acetyltransferase KAT7	KAT7	sp|O95251|KAT7_HUMAN Histone acetyltransferase KAT7 OS=Homo sapiens OX=9606 GN=KAT7 PE=1 SV=1	1	18	18	12	4	4	4	4	12	8	3	5	2	6	13	8	3	2	9	8	6	11	4	4	4	4	12	8	3	5	2	6	13	8	3	2	9	8	6	11	2	4	4	2
	299	O95487	Protein transport protein Sec24B	SEC24B	sp|O95487|SC24B_HUMAN Protein transport protein Sec24B OS=Homo sapiens OX=9606 GN=SEC24B PE=1 SV=2	1	2	2	2	1	0	0	1	0	0	1	0	0	2	0	0	0	0	0	0	1	0	1	0	0	1	0	0	1	0	0	2	0	0	0	0	0	0	1	0	1	0	0	1
	300	O95613	Pericentrin	PCNT	sp|O95613|PCNT_HUMAN Pericentrin OS=Homo sapiens OX=9606 GN=PCNT PE=1 SV=4	1	1	1	1	0	0	0	0	0	0	1	0	0	0	0	0	0	0	0	0	0	0	0	0	0	0	0	0	1	0	0	0	0	0	0	0	0	0	0	0	0	0	0	0
	301	O95817;C9JFK9	BAG family molecular chaperone regulator 3	BAG3	sp|O95817|BAG3_HUMAN BAG family molecular chaperone regulator 3 OS=Homo sapiens OX=9606 GN=BAG3 PE=1 SV=3;tr|C9JFK9|C9JFK9_HUMAN BAG family molecular chaperone regulator 3 (Fragment) OS=Homo sapiens OX=9606 GN=BAG3 PE=1 SV=1	2	7	7	7	1	0	0	1	0	1	1	0	0	3	0	0	0	0	1	0	5	1	1	0	0	1	0	1	1	0	0	3	0	0	0	0	1	0	5	1	1	0	0	1
	302	P00749;E7ET40;S4R3G7	Urokinase-type plasminogen activator;Urokinase-type plasminogen activator long chain A;Urokinase-type plasminogen activator short chain A;Urokinase-type plasminogen activator chain B	PLAU	sp|P00749|UROK_HUMAN Urokinase-type plasminogen activator OS=Homo sapiens OX=9606 GN=PLAU PE=1 SV=2;tr|E7ET40|E7ET40_HUMAN Urokinase-type plasminogen activator OS=Homo sapiens OX=9606 GN=PLAU PE=1 SV=1	3	34	34	34	13	23	22	11	23	25	6	25	24	8	23	24	24	22	23	21	11	26	13	23	22	11	23	25	6	25	24	8	23	24	24	22	23	21	11	26	13	23	22	11
	303	P00750;E7ESF4;B4DNJ1;B4DN26;E5RHG4;E5RGA1;H0YBH9	Tissue-type plasminogen activator;Tissue-type plasminogen activator chain A;Tissue-type plasminogen activator chain B	PLAT	sp|P00750|TPA_HUMAN Tissue-type plasminogen activator OS=Homo sapiens OX=9606 GN=PLAT PE=1 SV=1;tr|E7ESF4|E7ESF4_HUMAN Plasminogen activator OS=Homo sapiens OX=9606 GN=PLAT PE=1 SV=1;tr|B4DNJ1|B4DNJ1_HUMAN T-plasminogen activator OS=Homo sapiens OX=9606 GN	7	39	39	39	19	23	21	23	19	19	22	25	25	20	22	19	24	26	21	17	22	24	19	23	21	23	19	19	22	25	25	20	22	19	24	26	21	17	22	24	19	23	21	23
	304	Q5H9A7;P01033;H0Y789;Q5H9B5;Q5H9B4	Metalloproteinase inhibitor 1	TIMP1	tr|Q5H9A7|Q5H9A7_HUMAN Metalloproteinase inhibitor 1 OS=Homo sapiens OX=9606 GN=TIMP1 PE=1 SV=1;sp|P01033|TIMP1_HUMAN Metalloproteinase inhibitor 1 OS=Homo sapiens OX=9606 GN=TIMP1 PE=1 SV=1;tr|H0Y789|H0Y789_HUMAN Metalloproteinase inhibitor 1 (Fragment) O	5	7	7	7	2	5	5	2	6	5	2	5	4	2	4	4	5	4	6	4	3	6	2	5	5	2	6	5	2	5	4	2	4	4	5	4	6	4	3	6	2	5	5	2
	305	P01040;C9J0E4	Cystatin-A;Cystatin-A, N-terminally processed	CSTA	sp|P01040|CYTA_HUMAN Cystatin-A OS=Homo sapiens OX=9606 GN=CSTA PE=1 SV=1;tr|C9J0E4|C9J0E4_HUMAN Cystatin-A OS=Homo sapiens OX=9606 GN=CSTA PE=1 SV=1	2	2	2	2	0	0	0	0	0	0	0	0	0	0	0	2	0	0	0	0	0	0	0	0	0	0	0	0	0	0	0	0	0	2	0	0	0	0	0	0	0	0	0	0
	306	P01266	Thyroglobulin	TG	sp|P01266|THYG_HUMAN Thyroglobulin OS=Homo sapiens OX=9606 GN=TG PE=1 SV=5	1	1	1	1	0	0	0	1	0	0	0	0	0	0	0	0	0	0	0	0	0	0	0	0	0	1	0	0	0	0	0	0	0	0	0	0	0	0	0	0	0	0	0	1
	307	P01344	Insulin-like growth factor II;Insulin-like growth factor II;Insulin-like growth factor II Ala-25 Del;Preptin	IGF2	sp|P01344|IGF2_HUMAN Insulin-like growth factor II OS=Homo sapiens OX=9606 GN=IGF2 PE=1 SV=1	1	3	3	3	1	1	2	1	3	3	1	0	1	1	3	3	0	1	2	2	1	3	1	1	2	1	3	3	1	0	1	1	3	3	0	1	2	2	1	3	1	1	2	1
	308	P02458	Collagen alpha-1(II) chain;Collagen alpha-1(II) chain;Chondrocalcin	COL2A1	sp|P02458|CO2A1_HUMAN Collagen alpha-1(II) chain OS=Homo sapiens OX=9606 GN=COL2A1 PE=1 SV=3	1	4	4	4	0	1	0	0	2	1	0	1	1	0	1	0	0	0	1	2	0	2	0	1	0	0	2	1	0	1	1	0	1	0	0	0	1	2	0	2	0	1	0	0
	309	P02545;A0A0C4DGC5;H0YAB0	Prelamin-A/C;Lamin-A/C	LMNA	sp|P02545|LMNA_HUMAN Prelamin-A/C OS=Homo sapiens OX=9606 GN=LMNA PE=1 SV=1;tr|A0A0C4DGC5|A0A0C4DGC5_HUMAN Prelamin-A/C (Fragment) OS=Homo sapiens OX=9606 GN=LMNA PE=1 SV=1	3	31	31	3	18	17	12	17	18	16	19	12	7	20	21	15	6	5	16	12	19	21	18	17	12	17	18	16	19	12	7	20	21	15	6	5	16	12	19	21	2	0	0	2
	310	P02751;H0Y7Z1	Fibronectin;Anastellin;Ugl-Y1;Ugl-Y2;Ugl-Y3	FN1	sp|P02751|FINC_HUMAN Fibronectin OS=Homo sapiens OX=9606 GN=FN1 PE=1 SV=5;tr|H0Y7Z1|H0Y7Z1_HUMAN Fibronectin (Fragment) OS=Homo sapiens OX=9606 GN=FN1 PE=1 SV=1	2	4	4	4	0	0	0	0	3	0	0	0	0	0	0	0	0	0	0	0	0	1	0	0	0	0	3	0	0	0	0	0	0	0	0	0	0	0	0	1	0	0	0	0
	311	P03973	Antileukoproteinase	SLPI	sp|P03973|SLPI_HUMAN Antileukoproteinase OS=Homo sapiens OX=9606 GN=SLPI PE=1 SV=2	1	2	2	2	0	0	0	0	0	0	0	0	0	0	2	1	0	0	0	0	0	0	0	0	0	0	0	0	0	0	0	0	2	1	0	0	0	0	0	0	0	0	0	0
	313	P04406;E7EUT5;O14556	Glyceraldehyde-3-phosphate dehydrogenase	GAPDH	sp|P04406|G3P_HUMAN Glyceraldehyde-3-phosphate dehydrogenase OS=Homo sapiens OX=9606 GN=GAPDH PE=1 SV=3;tr|E7EUT5|E7EUT5_HUMAN Glyceraldehyde-3-phosphate dehydrogenase OS=Homo sapiens OX=9606 GN=GAPDH PE=1 SV=1	3	13	13	13	5	0	0	6	1	1	3	0	0	9	1	2	0	0	1	1	12	4	5	0	0	6	1	1	3	0	0	9	1	2	0	0	1	1	12	4	5	0	0	6
	314	P05060	Secretogranin-1;PE-11;GAWK peptide;CCB peptide	CHGB	sp|P05060|SCG1_HUMAN Secretogranin-1 OS=Homo sapiens OX=9606 GN=CHGB PE=1 SV=2	1	1	1	1	0	0	0	0	0	0	0	0	0	0	0	0	0	0	0	0	0	1	0	0	0	0	0	0	0	0	0	0	0	0	0	0	0	0	0	1	0	0	0	0
	315	P06727	Apolipoprotein A-IV	APOA4	sp|P06727|APOA4_HUMAN Apolipoprotein A-IV OS=Homo sapiens OX=9606 GN=APOA4 PE=1 SV=4	1	2	1	1	0	1	0	0	0	0	0	2	0	0	0	0	0	0	0	0	0	0	0	0	0	0	0	0	0	1	0	0	0	0	0	0	0	0	0	0	0	0	0	0
	316	P06733;A0A2R8Y6G6;K7EM90;K7ERS8;A0A2R8Y879;A0A2R8YEM5;P09104;P13929;A0A2R8YEG5;A0A2R8Y798;E5RGZ4;K7EKN2;F5H0C8;A0A2R8Y6I8;K7EPM1;E5RI09;F5H1C3;E5RG95	Alpha-enolase	ENO1	sp|P06733|ENOA_HUMAN Alpha-enolase OS=Homo sapiens OX=9606 GN=ENO1 PE=1 SV=2;tr|A0A2R8Y6G6|A0A2R8Y6G6_HUMAN 2-phospho-D-glycerate hydro-lyase OS=Homo sapiens OX=9606 GN=ENO1 PE=1 SV=1	18	12	12	12	0	6	4	2	6	3	0	6	3	1	7	4	1	2	5	5	2	6	0	6	4	2	6	3	0	6	3	1	7	4	1	2	5	5	2	6	0	6	4	2
	317	P07098	Gastric triacylglycerol lipase	LIPF	sp|P07098|LIPG_HUMAN Gastric triacylglycerol lipase OS=Homo sapiens OX=9606 GN=LIPF PE=1 SV=1	1	1	1	1	0	1	0	0	0	0	0	0	0	0	0	0	0	0	0	0	0	0	0	1	0	0	0	0	0	0	0	0	0	0	0	0	0	0	0	0	0	1	0	0
	318	P08238;P07900;Q58FG0;Q58FG1;Q58FF6;Q58FF7	Heat shock protein HSP 90-beta;Heat shock protein HSP 90-alpha;Putative heat shock protein HSP 90-alpha A5;Putative heat shock protein HSP 90-alpha A4;Putative heat shock protein HSP 90-beta 4;Putative heat shock protein HSP 90-beta-3	HSP90AB1;HSP90AA1;HSP90AA5P;HSP90AA4P;HSP90AB4P;HSP90AB3P	sp|P08238|HS90B_HUMAN Heat shock protein HSP 90-beta OS=Homo sapiens OX=9606 GN=HSP90AB1 PE=1 SV=4;sp|P07900|HS90A_HUMAN Heat shock protein HSP 90-alpha OS=Homo sapiens OX=9606 GN=HSP90AA1 PE=1 SV=5;sp|Q58FG0|HS905_HUMAN Putative heat shock protein HSP 90-	6	2	2	2	0	0	0	0	1	0	0	0	0	0	0	0	0	0	0	0	0	1	0	0	0	0	1	0	0	0	0	0	0	0	0	0	0	0	0	1	0	0	0	0
	319	P08100	Rhodopsin	RHO	sp|P08100|OPSD_HUMAN Rhodopsin OS=Homo sapiens OX=9606 GN=RHO PE=1 SV=1	1	1	1	1	0	0	0	0	0	0	0	1	0	0	0	0	0	0	0	0	0	1	0	0	0	0	0	0	0	1	0	0	0	0	0	0	0	0	0	1	0	0	0	0
	320	P09234;A0A0A0MRR7	U1 small nuclear ribonucleoprotein C	SNRPC	sp|P09234|RU1C_HUMAN U1 small nuclear ribonucleoprotein C OS=Homo sapiens OX=9606 GN=SNRPC PE=1 SV=1;tr|A0A0A0MRR7|A0A0A0MRR7_HUMAN U1 small nuclear ribonucleoprotein C OS=Homo sapiens OX=9606 GN=SNRPC PE=1 SV=1	2	13	13	9	9	6	6	9	11	10	6	2	0	8	12	8	0	0	8	8	8	11	9	6	6	9	11	10	6	2	0	8	12	8	0	0	8	8	8	11	8	6	6	8
	321	P09429;Q5T7C4;B2RPK0	High mobility group protein B1;Putative high mobility group protein B1-like 1	HMGB1;HMGB1P1	sp|P09429|HMGB1_HUMAN High mobility group protein B1 OS=Homo sapiens OX=9606 GN=HMGB1 PE=1 SV=3;tr|Q5T7C4|Q5T7C4_HUMAN High mobility group protein B1 OS=Homo sapiens OX=9606 GN=HMGB1 PE=1 SV=1;sp|B2RPK0|HGB1A_HUMAN Putative high mobility group protein B1-l	3	7	3	3	4	0	0	4	0	0	4	0	0	3	0	0	0	0	0	0	7	0	1	0	0	1	0	0	2	0	0	1	0	0	0	0	0	0	3	0	1	0	0	1
	322	P09529	Inhibin beta B chain	INHBB	sp|P09529|INHBB_HUMAN Inhibin beta B chain OS=Homo sapiens OX=9606 GN=INHBB PE=1 SV=2	1	4	4	4	3	0	0	3	0	0	4	0	0	1	1	0	0	0	0	0	3	1	3	0	0	3	0	0	4	0	0	1	1	0	0	0	0	0	3	1	3	0	0	3
	323	P09874;Q5VX84;Q5VX85	Poly [ADP-ribose] polymerase 1	PARP1	sp|P09874|PARP1_HUMAN Poly [ADP-ribose] polymerase 1 OS=Homo sapiens OX=9606 GN=PARP1 PE=1 SV=4	3	6	6	6	4	0	0	3	1	2	2	0	0	4	1	2	0	0	3	1	6	2	4	0	0	3	1	2	2	0	0	4	1	2	0	0	3	1	6	2	4	0	0	3
	324	P0DTC2			sp|P0DTC2|SPIKE_SARS2 Spike glycoprotein OS=Severe acute respiratory syndrome coronavirus 2 OX=2697049 GN=S PE=1 SV=1	1	81	81	81	56	42	36	59	41	50	56	61	51	37	45	44	43	52	44	44	60	48	56	42	36	59	41	50	56	61	51	37	45	44	43	52	44	44	60	48	56	42	36	59
		4;25085;25086;25087;25088;25089;25090;25091;25092;25093;25094;25095;25096;25097;25098;25099;25100;25101;25102;25103;25104;25105;25106;25107;25108;25109;25110;25111;25112;25113;25114;25115;25116;25117;25118;25119;25120;25121;25122;25123;25124;25125;25126;25127;25128;25129;25130;25131;25132;25133;25134;25135;25136;25137;25138;25139;25140;25141;25142;25143;25144;25145;25146;25147;25148;25149;25150;2…
		19698;19699;19700;19701;19702;19703;19704;19705;19706;19707;19708;19709;19710;19711;19712;19713;19714;19715;19716;19717;19718;19719;19720;19721;19722;19723;19724;19725;19726;19727;19728;19729;19730;19731;19732;19733;19734;19735;19736;19737;19738;19739;19740;19741;19742;19743;19744;19745;19746;19747;19748;19749;19750;19751;19752;19753;19754;19755;19756;19757;19758;19759;19760;19761;19762;19763;197…
		35272;35273;35274;35275;35276;35277;35278;35279;35280;35281;35282;35283;35284;35285;35286;35287;35288;35289;35290;35291;35292;35293;35294;35295;35296;35297;35298;35299;35300;35301;35302;35303;35304;35305;35306;35307;35308;35309;35310;35311;35312;35313;35314;35315;35316;35317;35318;35319;35320;35321;35322;35323;35324;35325;35326;35327;35328;35329;35330;35331;35332;35333;35334;35335;35336;35337;353…		-1
	325	P11021	78 kDa glucose-regulated protein	HSPA5	sp|P11021|BIP_HUMAN Endoplasmic reticulum chaperone BiP OS=Homo sapiens OX=9606 GN=HSPA5 PE=1 SV=2	1	1	1	1	0	0	0	0	0	0	0	1	0	0	0	0	0	0	0	0	0	0	0	0	0	0	0	0	0	1	0	0	0	0	0	0	0	0	0	0	0	0	0	0
	326	P11387	DNA topoisomerase 1	TOP1	sp|P11387|TOP1_HUMAN DNA topoisomerase 1 OS=Homo sapiens OX=9606 GN=TOP1 PE=1 SV=2	1	1	1	1	1	0	0	1	0	1	1	0	0	1	0	0	0	0	0	0	1	0	1	0	0	1	0	1	1	0	0	1	0	0	0	0	0	0	1	0	1	0	0	1
	327	P12532;F8WCN3;C9JSQ1;C9JT96;C9JJX8;C9J995;C9J8F6;C9J6W7;P17540;H0YJJ7;H0YJG0;G3V4N7;P12277;P06732	Creatine kinase U-type, mitochondrial	CKMT1A;CKMT1B	sp|P12532|KCRU_HUMAN Creatine kinase U-type, mitochondrial OS=Homo sapiens OX=9606 GN=CKMT1A PE=1 SV=1;tr|F8WCN3|F8WCN3_HUMAN Creatine kinase OS=Homo sapiens OX=9606 GN=CKMT1A PE=1 SV=1;tr|C9JSQ1|C9JSQ1_HUMAN Creatine kinase (Fragment) OS=Homo sapiens OX=9	14	11	11	11	0	3	0	0	7	5	0	1	0	0	8	3	0	1	6	3	0	9	0	3	0	0	7	5	0	1	0	0	8	3	0	1	6	3	0	9	0	3	0	0
	328	P12645	Bone morphogenetic protein 3	BMP3	sp|P12645|BMP3_HUMAN Bone morphogenetic protein 3 OS=Homo sapiens OX=9606 GN=BMP3 PE=1 SV=2	1	3	3	3	0	0	0	1	1	0	0	0	0	0	0	0	0	0	0	0	1	3	0	0	0	1	1	0	0	0	0	0	0	0	0	0	0	0	1	3	0	0	0	1
	329	P13051;Q68DM5;F5GYA2	Uracil-DNA glycosylase	UNG	sp|P13051|UNG_HUMAN Uracil-DNA glycosylase OS=Homo sapiens OX=9606 GN=UNG PE=1 SV=2	3	3	3	3	1	0	0	0	0	0	0	0	0	1	0	0	0	0	0	0	1	1	1	0	0	0	0	0	0	0	0	1	0	0	0	0	0	0	1	1	1	0	0	0
	331	P14222;A0A1W2PR25	Perforin-1	PRF1	sp|P14222|PERF_HUMAN Perforin-1 OS=Homo sapiens OX=9606 GN=PRF1 PE=1 SV=1;tr|A0A1W2PR25|A0A1W2PR25_HUMAN Perforin-1 OS=Homo sapiens OX=9606 GN=PRF1 PE=1 SV=1	2	7	7	7	0	0	0	0	3	1	0	0	0	0	6	1	0	0	6	1	0	4	0	0	0	0	3	1	0	0	0	0	6	1	0	0	6	1	0	4	0	0	0	0
	332	P14866;M0QXS5;A0A3B3ITJ4;M0QYT0;M0R1W6;M0R076;H7C464;B4DVF8;M0QYL7;B7WPG3;C9IYN3;V9GYK2;Q8WVV9	Heterogeneous nuclear ribonucleoprotein L	HNRNPL	sp|P14866|HNRPL_HUMAN Heterogeneous nuclear ribonucleoprotein L OS=Homo sapiens OX=9606 GN=HNRNPL PE=1 SV=2;tr|M0QXS5|M0QXS5_HUMAN Heterogeneous nuclear ribonucleoprotein L (Fragment) OS=Homo sapiens OX=9606 GN=HNRNPL PE=1 SV=1;tr|A0A3B3ITJ4|A0A3B3ITJ4_HUM	13	26	26	26	2	8	7	7	16	14	0	3	2	6	14	10	1	1	12	13	12	17	2	8	7	7	16	14	0	3	2	6	14	10	1	1	12	13	12	17	2	8	7	7
	333	P15531;E5RHP0;C9K028	Nucleoside diphosphate kinase A	NME1	sp|P15531|NDKA_HUMAN Nucleoside diphosphate kinase A OS=Homo sapiens OX=9606 GN=NME1 PE=1 SV=1	3	12	1	1	9	3	1	9	2	2	8	3	0	10	2	1	2	2	2	1	8	3	1	0	0	0	0	0	1	0	0	1	0	0	0	0	0	0	1	0	1	0	0	0
	334	P15907;H7C472;C9JVK7;C9JH16;C9J6X5	Beta-galactoside alpha-2,6-sialyltransferase 1	ST6GAL1	sp|P15907|SIAT1_HUMAN Beta-galactoside alpha-2,6-sialyltransferase 1 OS=Homo sapiens OX=9606 GN=ST6GAL1 PE=1 SV=1	5	7	7	7	0	3	2	0	4	3	0	3	4	0	4	3	3	3	4	2	0	2	0	3	2	0	4	3	0	3	4	0	4	3	3	3	4	2	0	2	0	3	2	0
	335	P16989;A0A0D9SEI8;Q9Y2T7	Y-box-binding protein 3	YBX3	sp|P16989|YBOX3_HUMAN Y-box-binding protein 3 OS=Homo sapiens OX=9606 GN=YBX3 PE=1 SV=4	3	14	14	7	0	3	1	1	9	8	0	0	0	0	5	6	0	1	6	4	0	9	0	3	1	1	9	8	0	0	0	0	5	6	0	1	6	4	0	9	0	3	1	0
	336	P17066;P48741	Heat shock 70 kDa protein 6	HSPA6	sp|P17066|HSP76_HUMAN Heat shock 70 kDa protein 6 OS=Homo sapiens OX=9606 GN=HSPA6 PE=1 SV=2	2	6	1	1	0	4	0	1	3	2	1	1	1	1	2	3	1	3	3	2	2	4	0	1	0	0	1	1	0	0	0	0	1	1	0	0	1	1	1	1	0	1	0	0
	337	P18065;C9JMY1;C9JW52;H7C1H0	Insulin-like growth factor-binding protein 2	IGFBP2	sp|P18065|IBP2_HUMAN Insulin-like growth factor-binding protein 2 OS=Homo sapiens OX=9606 GN=IGFBP2 PE=1 SV=2;tr|C9JMY1|C9JMY1_HUMAN Insulin-like growth factor-binding protein 2 OS=Homo sapiens OX=9606 GN=IGFBP2 PE=1 SV=1	4	41	41	41	35	4	3	36	6	5	33	3	3	36	6	6	2	1	5	5	35	9	35	4	3	36	6	5	33	3	3	36	6	6	2	1	5	5	35	9	35	4	3	36
	338	P19021;H7BYD9;D6RAQ2;D6RCD5;D6RG20;F8W8D9	Peptidyl-glycine alpha-amidating monooxygenase;Peptidylglycine alpha-hydroxylating monooxygenase;Peptidyl-alpha-hydroxyglycine alpha-amidating lyase	PAM	sp|P19021|AMD_HUMAN Peptidyl-glycine alpha-amidating monooxygenase OS=Homo sapiens OX=9606 GN=PAM PE=1 SV=2;tr|H7BYD9|H7BYD9_HUMAN Peptidylamidoglycolate lyase (Fragment) OS=Homo sapiens OX=9606 GN=PAM PE=1 SV=1	6	4	4	4	2	0	0	3	0	0	1	0	0	2	0	0	0	0	0	0	4	0	2	0	0	3	0	0	1	0	0	2	0	0	0	0	0	0	4	0	2	0	0	3
	339	P20827	Ephrin-A1;Ephrin-A1, secreted form	EFNA1	sp|P20827|EFNA1_HUMAN Ephrin-A1 OS=Homo sapiens OX=9606 GN=EFNA1 PE=1 SV=2	1	10	10	10	5	0	0	8	0	0	5	0	0	8	0	0	0	0	0	0	7	0	5	0	0	8	0	0	5	0	0	8	0	0	0	0	0	0	7	0	5	0	0	8
	340	P21291;E9PND2;E9PP21;E9PS42	Cysteine and glycine-rich protein 1	CSRP1	sp|P21291|CSRP1_HUMAN Cysteine and glycine-rich protein 1 OS=Homo sapiens OX=9606 GN=CSRP1 PE=1 SV=3;tr|E9PND2|E9PND2_HUMAN Cysteine and glycine-rich protein 1 (Fragment) OS=Homo sapiens OX=9606 GN=CSRP1 PE=1 SV=1;tr|E9PP21|E9PP21_HUMAN Cysteine and glycin	4	5	5	5	3	0	0	2	1	1	3	0	0	3	1	0	0	0	1	1	4	1	3	0	0	2	1	1	3	0	0	3	1	0	0	0	1	1	4	1	3	0	0	2
	341	P22310	UDP-glucuronosyltransferase 1-4	UGT1A4	sp|P22310|UD14_HUMAN UDP-glucuronosyltransferase 1A4 OS=Homo sapiens OX=9606 GN=UGT1A4 PE=1 SV=1	1	1	1	1	0	0	0	0	0	0	0	1	0	0	0	0	0	0	0	0	0	0	0	0	0	0	0	0	0	1	0	0	0	0	0	0	0	0	0	0	0	0	0	0
	342	P22626;A0A087WUI2	Heterogeneous nuclear ribonucleoproteins A2/B1	HNRNPA2B1	sp|P22626|ROA2_HUMAN Heterogeneous nuclear ribonucleoproteins A2/B1 OS=Homo sapiens OX=9606 GN=HNRNPA2B1 PE=1 SV=2;tr|A0A087WUI2|A0A087WUI2_HUMAN Heterogeneous nuclear ribonucleoproteins A2/B1 OS=Homo sapiens OX=9606 GN=HNRNPA2B1 PE=1 SV=1	2	6	6	6	3	2	1	3	3	1	2	1	0	2	2	0	0	0	2	0	5	3	3	2	1	3	3	1	2	1	0	2	2	0	0	0	2	0	5	3	3	2	1	3
	343	P22692	Insulin-like growth factor-binding protein 4	IGFBP4	sp|P22692|IBP4_HUMAN Insulin-like growth factor-binding protein 4 OS=Homo sapiens OX=9606 GN=IGFBP4 PE=1 SV=2	1	19	19	19	17	4	4	15	5	6	17	3	3	16	4	4	3	3	3	5	16	5	17	4	4	15	5	6	17	3	3	16	4	4	3	3	3	5	16	5	17	4	4	15
	344	P23246;H0Y9K7;H0Y9U2	Splicing factor, proline- and glutamine-rich	SFPQ	sp|P23246|SFPQ_HUMAN Splicing factor, proline- and glutamine-rich OS=Homo sapiens OX=9606 GN=SFPQ PE=1 SV=2	3	21	21	20	3	4	5	2	13	13	2	1	2	2	15	8	1	1	7	10	3	17	3	4	5	2	13	13	2	1	2	2	15	8	1	1	7	10	3	17	3	4	5	2
	345	P23284	Peptidyl-prolyl cis-trans isomerase B	PPIB	sp|P23284|PPIB_HUMAN Peptidyl-prolyl cis-trans isomerase B OS=Homo sapiens OX=9606 GN=PPIB PE=1 SV=2	1	14	14	14	0	1	1	8	12	10	0	0	1	7	11	10	1	1	10	10	8	12	0	1	1	8	12	10	0	0	1	7	11	10	1	1	10	10	8	12	0	1	1	8
	346	P23352	Anosmin-1	KAL1	sp|P23352|KALM_HUMAN Anosmin-1 OS=Homo sapiens OX=9606 GN=ANOS1 PE=1 SV=3	1	12	12	12	6	6	6	7	8	6	7	6	6	8	8	6	5	8	8	7	6	9	6	6	6	7	8	6	7	6	6	8	8	6	5	8	8	7	6	9	6	6	6	7
	347	P23511	Nuclear transcription factor Y subunit alpha	NFYA	sp|P23511|NFYA_HUMAN Nuclear transcription factor Y subunit alpha OS=Homo sapiens OX=9606 GN=NFYA PE=1 SV=2	1	3	3	3	0	0	0	0	1	1	0	0	1	0	1	1	0	1	0	0	0	1	0	0	0	0	1	1	0	0	1	0	1	1	0	1	0	0	0	1	0	0	0	0
	348	P24593;C9JXX4	Insulin-like growth factor-binding protein 5	IGFBP5	sp|P24593|IBP5_HUMAN Insulin-like growth factor-binding protein 5 OS=Homo sapiens OX=9606 GN=IGFBP5 PE=1 SV=1	2	21	21	21	13	9	11	12	11	15	12	11	11	10	15	14	6	5	16	10	12	15	13	9	11	12	11	15	12	11	11	10	15	14	6	5	16	10	12	15	13	9	11	12
	349	P25054;A0A2Q2SV78;E9PFT7	Adenomatous polyposis coli protein	APC	sp|P25054|APC_HUMAN Adenomatous polyposis coli protein OS=Homo sapiens OX=9606 GN=APC PE=1 SV=2	3	7	7	7	0	0	0	0	2	1	0	0	0	0	1	0	0	0	1	0	1	7	0	0	0	0	2	1	0	0	0	0	1	0	0	0	1	0	1	7	0	0	0	0
	350	P25311	Zinc-alpha-2-glycoprotein	AZGP1	sp|P25311|ZA2G_HUMAN Zinc-alpha-2-glycoprotein OS=Homo sapiens OX=9606 GN=AZGP1 PE=1 SV=2	1	1	1	1	0	0	0	0	0	0	0	0	0	0	0	1	0	0	0	0	0	0	0	0	0	0	0	0	0	0	0	0	0	1	0	0	0	0	0	0	0	0	0	0
	351	P26447	Protein S100-A4	S100A4	sp|P26447|S10A4_HUMAN Protein S100-A4 OS=Homo sapiens OX=9606 GN=S100A4 PE=1 SV=1	1	1	1	1	0	0	1	0	0	0	0	1	0	0	0	0	0	0	0	0	0	0	0	0	1	0	0	0	0	1	0	0	0	0	0	0	0	0	0	0	0	0	1	0
	352	P26583;D6R9A6	High mobility group protein B2	HMGB2	sp|P26583|HMGB2_HUMAN High mobility group protein B2 OS=Homo sapiens OX=9606 GN=HMGB2 PE=1 SV=2;tr|D6R9A6|D6R9A6_HUMAN High mobility group protein B2 (Fragment) OS=Homo sapiens OX=9606 GN=HMGB2 PE=1 SV=1	2	18	18	14	13	0	0	14	0	0	12	0	0	12	0	0	0	0	0	0	12	0	13	0	0	14	0	0	12	0	0	12	0	0	0	0	0	0	12	0	10	0	0	11
	353	P28300	Protein-lysine 6-oxidase	LOX	sp|P28300|LYOX_HUMAN Protein-lysine 6-oxidase OS=Homo sapiens OX=9606 GN=LOX PE=1 SV=2	1	2	2	2	0	0	0	1	0	0	1	0	0	1	0	0	0	0	0	0	1	0	0	0	0	1	0	0	1	0	0	1	0	0	0	0	0	0	1	0	0	0	0	1
	354	P28482;P27361;E9PQW4;E9PJF0;F8VZ13;B5MDL5;Q8IXN4;J3KNE8;E7ET86;E7EX54;E9PBK7;H0YM36;REV__P52798;B4E0K5;B3KR49;I3L0J8;D6REC6;Q5R3E6;H3BV19;D6R9G1;D6RAD4;H3BSA1;A0A1C7CYZ1;C9JUK9;P20794;Q8IVW4;Q9UPZ9;Q8TD08;Q92772;Q9UQ07;P50613;Q5MAI5;P53778;O15264;Q15759;Q16539;P19784;Q8IZL9;P11802;Q13164	Mitogen-activated protein kinase 1	MAPK1	sp|P28482|MK01_HUMAN Mitogen-activated protein kinase 1 OS=Homo sapiens OX=9606 GN=MAPK1 PE=1 SV=3	40	15	15	15	0	1	0	7	9	8	0	0	1	6	9	6	0	0	9	7	8	11	0	1	0	7	9	8	0	0	1	6	9	6	0	0	9	7	8	11	0	1	0	7
	355	P28799;K7EQ05;K7EKL3;K7EQI0;K7ENI2;K7ENN1;K7EK92;K7EQK6;K7EM89;K7EJY4;K7EMR1;K7ERM2;K7EPL0;K7ELY1	Granulins;Acrogranin;Paragranulin;Granulin-1;Granulin-2;Granulin-3;Granulin-4;Granulin-5;Granulin-6;Granulin-7	GRN	sp|P28799|GRN_HUMAN Progranulin OS=Homo sapiens OX=9606 GN=GRN PE=1 SV=2;tr|K7EQ05|K7EQ05_HUMAN Progranulin OS=Homo sapiens OX=9606 GN=GRN PE=1 SV=1	14	14	14	14	4	9	7	7	12	8	5	8	6	6	9	8	7	7	9	10	8	11	4	9	7	7	12	8	5	8	6	6	9	8	7	7	9	10	8	11	4	9	7	7
	356	P29120	Neuroendocrine convertase 1	PCSK1	sp|P29120|NEC1_HUMAN Neuroendocrine convertase 1 OS=Homo sapiens OX=9606 GN=PCSK1 PE=1 SV=2	1	1	1	1	0	0	1	0	0	0	0	0	1	0	0	1	0	0	0	0	0	0	0	0	1	0	0	0	0	0	1	0	0	1	0	0	0	0	0	0	0	0	1	0
	357	P31151;Q86SG5	Protein S100-A7	S100A7	sp|P31151|S10A7_HUMAN Protein S100-A7 OS=Homo sapiens OX=9606 GN=S100A7 PE=1 SV=4	2	3	3	3	0	0	0	0	0	0	0	0	0	0	0	3	0	0	0	0	0	0	0	0	0	0	0	0	0	0	0	0	0	3	0	0	0	0	0	0	0	0	0	0
	358	P32004;H0Y5C3	Neural cell adhesion molecule L1	L1CAM	sp|P32004|L1CAM_HUMAN Neural cell adhesion molecule L1 OS=Homo sapiens OX=9606 GN=L1CAM PE=1 SV=2	2	12	12	12	7	0	1	5	3	2	7	0	0	5	2	1	0	0	2	2	7	1	7	0	1	5	3	2	7	0	0	5	2	1	0	0	2	2	7	1	7	0	1	5
	359	P33176;A0A0G2JMZ6;J3KNA1;O60282;Q12840	Kinesin-1 heavy chain	KIF5B	sp|P33176|KINH_HUMAN Kinesin-1 heavy chain OS=Homo sapiens OX=9606 GN=KIF5B PE=1 SV=1	5	3	3	3	0	0	0	0	1	3	0	0	0	0	3	1	0	0	2	2	0	2	0	0	0	0	1	3	0	0	0	0	3	1	0	0	2	2	0	2	0	0	0	0
	361	P35555;F6U495	Fibrillin-1	FBN1	sp|P35555|FBN1_HUMAN Fibrillin-1 OS=Homo sapiens OX=9606 GN=FBN1 PE=1 SV=4;tr|F6U495|F6U495_HUMAN Fibrillin-1 OS=Homo sapiens OX=9606 GN=FBN1 PE=1 SV=1	2	4	2	2	1	2	1	1	2	1	1	1	1	1	3	1	1	1	2	1	2	3	0	1	0	0	0	0	0	0	0	0	1	0	0	0	0	0	0	1	0	1	0	0
	362	P35556;E9PHW4;D6RJI3	Fibrillin-2	FBN2	sp|P35556|FBN2_HUMAN Fibrillin-2 OS=Homo sapiens OX=9606 GN=FBN2 PE=1 SV=3;tr|E9PHW4|E9PHW4_HUMAN Fibrillin-2 OS=Homo sapiens OX=9606 GN=FBN2 PE=1 SV=1;tr|D6RJI3|D6RJI3_HUMAN Fibrillin-2 OS=Homo sapiens OX=9606 GN=FBN2 PE=1 SV=1	3	13	13	11	1	4	3	1	7	5	2	1	2	1	9	7	1	2	8	4	4	10	1	4	3	1	7	5	2	1	2	1	9	7	1	2	8	4	4	10	0	3	2	0
	363	P37108;H0YLA2;H0YLW0	Signal recognition particle 14 kDa protein	SRP14	sp|P37108|SRP14_HUMAN Signal recognition particle 14 kDa protein OS=Homo sapiens OX=9606 GN=SRP14 PE=1 SV=2;tr|H0YLA2|H0YLA2_HUMAN Signal recognition particle 14 kDa protein OS=Homo sapiens OX=9606 GN=SRP14 PE=1 SV=1	3	10	10	10	0	1	0	1	5	5	0	1	0	1	6	4	0	0	5	6	3	8	0	1	0	1	5	5	0	1	0	1	6	4	0	0	5	6	3	8	0	1	0	1
	364	P41091;Q2VIR3;H7BZU1	Eukaryotic translation initiation factor 2 subunit 3;Putative eukaryotic translation initiation factor 2 subunit 3-like protein	EIF2S3;EIF2S3L	sp|P41091|IF2G_HUMAN Eukaryotic translation initiation factor 2 subunit 3 OS=Homo sapiens OX=9606 GN=EIF2S3 PE=1 SV=3;sp|Q2VIR3|IF2GL_HUMAN Eukaryotic translation initiation factor 2 subunit 3B OS=Homo sapiens OX=9606 GN=EIF2S3B PE=2 SV=2	3	4	4	4	1	0	0	2	2	1	1	0	0	3	1	1	0	0	0	1	3	1	1	0	0	2	2	1	1	0	0	3	1	1	0	0	0	1	3	1	1	0	0	2
	365	P41227;C9JN83;H0Y8T0;C9JW55;F8W808;A8MWP7;Q9BSU3	N-alpha-acetyltransferase 10	NAA10	sp|P41227|NAA10_HUMAN N-alpha-acetyltransferase 10 OS=Homo sapiens OX=9606 GN=NAA10 PE=1 SV=1	7	6	6	6	3	1	0	4	1	1	2	0	0	3	1	0	0	0	1	0	2	1	3	1	0	4	1	1	2	0	0	3	1	0	0	0	1	0	2	1	3	1	0	4
	366	P46087	Probable 28S rRNA (cytosine(4447)-C(5))-methyltransferase	NOP2	sp|P46087|NOP2_HUMAN Probable 28S rRNA (cytosine(4447)-C(5))-methyltransferase OS=Homo sapiens OX=9606 GN=NOP2 PE=1 SV=2	1	7	7	7	0	0	0	0	1	2	0	0	0	0	2	2	0	0	2	1	0	6	0	0	0	0	1	2	0	0	0	0	2	2	0	0	2	1	0	6	0	0	0	0
	367	P46109	Crk-like protein	CRKL	sp|P46109|CRKL_HUMAN Crk-like protein OS=Homo sapiens OX=9606 GN=CRKL PE=1 SV=1	1	11	11	11	8	0	0	11	0	0	7	0	0	10	0	0	0	0	0	0	11	0	8	0	0	11	0	0	7	0	0	10	0	0	0	0	0	0	11	0	8	0	0	11
	368	P48634	Protein PRRC2A	PRRC2A	sp|P48634|PRC2A_HUMAN Protein PRRC2A OS=Homo sapiens OX=9606 GN=PRRC2A PE=1 SV=3	1	5	5	5	0	0	0	0	2	4	0	0	0	0	5	2	0	0	2	2	0	4	0	0	0	0	2	4	0	0	0	0	5	2	0	0	2	2	0	4	0	0	0	0
	369	P48745	Protein NOV homolog	NOV	sp|P48745|CCN3_HUMAN CCN family member 3 OS=Homo sapiens OX=9606 GN=CCN3 PE=1 SV=1	1	8	8	8	0	4	3	0	6	3	0	4	3	1	6	3	6	2	4	2	0	4	0	4	3	0	6	3	0	4	3	1	6	3	6	2	4	2	0	4	0	4	3	0
	370	P49458;Q6P2S0;Q659G3;E9PE20	Signal recognition particle 9 kDa protein	SRP9;DKFZp564M2223	sp|P49458|SRP09_HUMAN Signal recognition particle 9 kDa protein OS=Homo sapiens OX=9606 GN=SRP9 PE=1 SV=2;tr|Q6P2S0|Q6P2S0_HUMAN Signal recognition particle 9 kDa protein OS=Homo sapiens OX=9606 GN=SRP9 PE=1 SV=1;tr|Q659G3|Q659G3_HUMAN Signal recognition p	4	10	10	10	1	5	2	1	7	6	0	2	3	2	8	5	1	1	8	7	3	7	1	5	2	1	7	6	0	2	3	2	8	5	1	1	8	7	3	7	1	5	2	1
	371	P49767	Vascular endothelial growth factor C	VEGFC	sp|P49767|VEGFC_HUMAN Vascular endothelial growth factor C OS=Homo sapiens OX=9606 GN=VEGFC PE=1 SV=1	1	4	4	4	2	1	1	2	1	0	1	0	0	1	2	0	0	0	1	0	1	1	2	1	1	2	1	0	1	0	0	1	2	0	0	0	1	0	1	1	2	1	1	2
	372	P49773;D6REP8;D6RE99;D6RD60;D6RC06;H0YC49	Histidine triad nucleotide-binding protein 1	HINT1	sp|P49773|HINT1_HUMAN Histidine triad nucleotide-binding protein 1 OS=Homo sapiens OX=9606 GN=HINT1 PE=1 SV=2	6	13	13	13	3	1	0	2	3	1	2	0	0	3	1	1	0	0	2	1	11	6	3	1	0	2	3	1	2	0	0	3	1	1	0	0	2	1	11	6	3	1	0	2
	373	P49789;A0A0A0MRB0;E9PBZ0	Bis(5-adenosyl)-triphosphatase	FHIT	sp|P49789|FHIT_HUMAN Bis(5-adenosyl)-triphosphatase OS=Homo sapiens OX=9606 GN=FHIT PE=1 SV=3	3	5	5	5	4	0	0	4	0	0	3	0	0	5	0	0	0	0	0	0	2	0	4	0	0	4	0	0	3	0	0	5	0	0	0	0	0	0	2	0	4	0	0	4
	374	P50454;E9PR70;E9PPV6;E9PNX1;E9PK86;E9PMI5;E9PQ34;E9PJH8;E9PIG2;E9PRS3;E9PKH2;H0YEP8;E9PLA6	Serpin H1	SERPINH1	sp|P50454|SERPH_HUMAN Serpin H1 OS=Homo sapiens OX=9606 GN=SERPINH1 PE=1 SV=2;tr|E9PR70|E9PR70_HUMAN Serpin H1 (Fragment) OS=Homo sapiens OX=9606 GN=SERPINH1 PE=1 SV=1;tr|E9PPV6|E9PPV6_HUMAN Serpin H1 OS=Homo sapiens OX=9606 GN=SERPINH1 PE=1 SV=1;tr|E9PNX1	13	8	8	8	1	0	0	3	0	0	0	0	0	4	0	0	0	0	0	0	6	0	1	0	0	3	0	0	0	0	0	4	0	0	0	0	0	0	6	0	1	0	0	3
	375	P51397;B4DQ75	Death-associated protein 1	DAP	sp|P51397|DAP1_HUMAN Death-associated protein 1 OS=Homo sapiens OX=9606 GN=DAP PE=1 SV=3	2	5	5	5	2	0	0	3	0	0	1	0	0	2	0	0	0	0	0	0	4	0	2	0	0	3	0	0	1	0	0	2	0	0	0	0	0	0	4	0	2	0	0	3
	376	P51608	Methyl-CpG-binding protein 2	MECP2	sp|P51608|MECP2_HUMAN Methyl-CpG-binding protein 2 OS=Homo sapiens OX=9606 GN=MECP2 PE=1 SV=1	1	4	4	4	1	1	1	1	3	4	2	1	1	2	4	3	1	1	2	3	3	4	1	1	1	1	3	4	2	1	1	2	4	3	1	1	2	3	3	4	1	1	1	1
	377	P51991	Heterogeneous nuclear ribonucleoprotein A3	HNRNPA3	sp|P51991|ROA3_HUMAN Heterogeneous nuclear ribonucleoprotein A3 OS=Homo sapiens OX=9606 GN=HNRNPA3 PE=1 SV=2	1	4	4	4	1	0	1	0	0	0	1	0	0	0	2	0	0	0	0	0	2	3	1	0	1	0	0	0	1	0	0	0	2	0	0	0	0	0	2	3	1	0	1	0
	378	P52823	Stanniocalcin-1	STC1	sp|P52823|STC1_HUMAN Stanniocalcin-1 OS=Homo sapiens OX=9606 GN=STC1 PE=1 SV=1	1	4	4	4	3	0	0	3	0	0	1	0	0	3	1	0	0	0	0	0	3	1	3	0	0	3	0	0	1	0	0	3	1	0	0	0	0	0	3	1	3	0	0	3
	379	P53582;H0Y955;H0Y903	Methionine aminopeptidase 1	METAP1	sp|P53582|MAP11_HUMAN Methionine aminopeptidase 1 OS=Homo sapiens OX=9606 GN=METAP1 PE=1 SV=2;tr|H0Y955|H0Y955_HUMAN Methionine aminopeptidase 1 (Fragment) OS=Homo sapiens OX=9606 GN=METAP1 PE=1 SV=1	3	11	11	11	0	2	1	5	5	4	0	0	1	3	6	1	1	0	4	8	5	6	0	2	1	5	5	4	0	0	1	3	6	1	1	0	4	8	5	6	0	2	1	5
	380	P59923	Zinc finger protein 445	ZNF445	sp|P59923|ZN445_HUMAN Zinc finger protein 445 OS=Homo sapiens OX=9606 GN=ZNF445 PE=1 SV=1	1	1	1	1	0	1	0	0	0	0	0	1	1	0	1	0	1	0	1	0	0	0	0	1	0	0	0	0	0	1	1	0	1	0	1	0	1	0	0	0	0	1	0	0
	381	P61244;G3V5L1;G3V570;G3V302	Protein max	MAX	sp|P61244|MAX_HUMAN Protein max OS=Homo sapiens OX=9606 GN=MAX PE=1 SV=1;tr|G3V5L1|G3V5L1_HUMAN Protein max OS=Homo sapiens OX=9606 GN=MAX PE=1 SV=1	4	7	7	2	2	1	0	6	3	4	1	0	0	4	2	3	0	0	3	4	6	3	2	1	0	6	3	4	1	0	0	4	2	3	0	0	3	4	6	3	0	0	0	2
	382	P61626;F8VV32;A0A0B4J259	Lysozyme C;Lysozyme	LYZ	sp|P61626|LYSC_HUMAN Lysozyme C OS=Homo sapiens OX=9606 GN=LYZ PE=1 SV=1;tr|F8VV32|F8VV32_HUMAN 1,4-beta-N-acetylmuramidase C OS=Homo sapiens OX=9606 GN=LYZ PE=1 SV=1;tr|A0A0B4J259|A0A0B4J259_HUMAN 1,4-beta-N-acetylmuramidase C OS=Homo sapiens OX=9606 GN=L	3	4	4	4	0	0	0	0	0	0	0	0	0	0	4	4	0	0	0	0	0	0	0	0	0	0	0	0	0	0	0	0	4	4	0	0	0	0	0	0	0	0	0	0
	383	P61956;A8MUA9;A8MU27;P55854;J3KRH1;Q6EEV6	Small ubiquitin-related modifier 2;Small ubiquitin-related modifier 3	SUMO2;SUMO3	sp|P61956|SUMO2_HUMAN Small ubiquitin-related modifier 2 OS=Homo sapiens OX=9606 GN=SUMO2 PE=1 SV=3;tr|A8MUA9|A8MUA9_HUMAN SMT3 suppressor of mif two 3 homolog 3 (Yeast), isoform CRA_d OS=Homo sapiens OX=9606 GN=SUMO3 PE=1 SV=1;tr|A8MU27|A8MU27_HUMAN Small	6	3	3	3	0	0	0	2	0	0	0	0	0	2	0	0	0	0	0	0	2	0	0	0	0	2	0	0	0	0	0	2	0	0	0	0	0	0	2	0	0	0	0	2
	384	P61964;V9GZ59;V9GYQ5	WD repeat-containing protein 5	WDR5	sp|P61964|WDR5_HUMAN WD repeat-containing protein 5 OS=Homo sapiens OX=9606 GN=WDR5 PE=1 SV=1;tr|V9GZ59|V9GZ59_HUMAN WD repeat-containing protein 5 (Fragment) OS=Homo sapiens OX=9606 GN=WDR5 PE=1 SV=8	3	3	3	3	0	0	0	1	2	1	0	0	0	0	0	0	0	0	1	1	1	2	0	0	0	1	2	1	0	0	0	0	0	0	0	0	1	1	1	2	0	0	0	1
	385	P62633;D6RAT4	Cellular nucleic acid-binding protein	CNBP	sp|P62633|CNBP_HUMAN Cellular nucleic acid-binding protein OS=Homo sapiens OX=9606 GN=CNBP PE=1 SV=1	2	16	16	16	7	9	6	8	8	6	6	10	11	7	7	7	11	9	7	6	7	7	7	9	6	8	8	6	6	10	11	7	7	7	11	9	7	6	7	7	7	9	6	8
	386	P63267;P68133;P68032;P62736;A6NL76;F8WB63;B8ZZJ2;C9JFL5;F6UVQ4;F6QUT6;Q6S8J3;A0A2R8YEA7;Q562R1;A0A2R8YFE2;Q9BYX7	Actin, gamma-enteric smooth muscle;Actin, alpha skeletal muscle;Actin, alpha cardiac muscle 1;Actin, aortic smooth muscle;POTE ankyrin domain family member E	ACTG2;ACTA1;ACTC1;ACTA2;POTEE	sp|P63267|ACTH_HUMAN Actin, gamma-enteric smooth muscle OS=Homo sapiens OX=9606 GN=ACTG2 PE=1 SV=1;sp|P68133|ACTS_HUMAN Actin, alpha skeletal muscle OS=Homo sapiens OX=9606 GN=ACTA1 PE=1 SV=1;sp|P68032|ACTC_HUMAN Actin, alpha cardiac muscle 1 OS=Homo sapie	15	10	1	1	2	3	2	3	7	5	2	4	2	4	5	5	1	1	7	4	7	8	0	0	0	0	1	0	0	0	0	0	1	1	0	0	1	0	0	1	0	0	0	0
	387	P62805	Histone H4	HIST1H4A	sp|P62805|H4_HUMAN Histone H4 OS=Homo sapiens OX=9606 GN=H4C1 PE=1 SV=2	1	3	3	3	1	2	2	0	3	1	1	3	1	1	2	1	2	0	2	0	1	2	1	2	2	0	3	1	1	3	1	1	2	1	2	0	2	0	1	2	1	2	2	0
	388	P62937;F8WE65;C9J5S7;P0DN26;A0A0H2UH34;A0A0B4J2A2;A0A075B767;A0A075B759;Q9Y536;F5H284;Q08752	Peptidyl-prolyl cis-trans isomerase A;Peptidyl-prolyl cis-trans isomerase A, N-terminally processed;Peptidyl-prolyl cis-trans isomerase	PPIA	sp|P62937|PPIA_HUMAN Peptidyl-prolyl cis-trans isomerase A OS=Homo sapiens OX=9606 GN=PPIA PE=1 SV=2;tr|F8WE65|F8WE65_HUMAN Peptidyl-prolyl cis-trans isomerase OS=Homo sapiens OX=9606 GN=PPIA PE=1 SV=1;tr|C9J5S7|C9J5S7_HUMAN Peptidyl-prolyl cis-trans isome	11	7	7	7	1	1	2	6	2	2	0	1	0	1	1	2	0	0	2	1	6	4	1	1	2	6	2	2	0	1	0	1	1	2	0	0	2	1	6	4	1	1	2	6
	389	P63261;P60709;A0A2R8Y793;K7EM38;I3L3R2;J3KT65;I3L1U9;I3L3I0;E7EVS6;G5E9R0;A0A2R8YGF8;I3L4N8;C9JUM1;C9JZR7;C9JTX5;A5A3E0;F8WCH0;P0CG38;P0CG39	Actin, cytoplasmic 2;Actin, cytoplasmic 2, N-terminally processed;Actin, cytoplasmic 1;Actin, cytoplasmic 1, N-terminally processed	ACTG1;ACTB	sp|P63261|ACTG_HUMAN Actin, cytoplasmic 2 OS=Homo sapiens OX=9606 GN=ACTG1 PE=1 SV=1;sp|P60709|ACTB_HUMAN Actin, cytoplasmic 1 OS=Homo sapiens OX=9606 GN=ACTB PE=1 SV=1;tr|A0A2R8Y793|A0A2R8Y793_HUMAN Actin, cytoplasmic 1 (Fragment) OS=Homo sapiens OX=9606	19	12	12	3	3	5	3	4	8	8	3	5	4	5	7	7	2	2	8	6	10	10	3	5	3	4	8	8	3	5	4	5	7	7	2	2	8	6	10	10	1	2	1	1
	390	P67809;C9J5V9;H0Y449	Nuclease-sensitive element-binding protein 1	YBX1	sp|P67809|YBOX1_HUMAN Y-box-binding protein 1 OS=Homo sapiens OX=9606 GN=YBX1 PE=1 SV=3;tr|C9J5V9|C9J5V9_HUMAN Y-box-binding protein 1 (Fragment) OS=Homo sapiens OX=9606 GN=YBX1 PE=1 SV=1;tr|H0Y449|H0Y449_HUMAN Y-box-binding protein 1 (Fragment) OS=Homo sa	3	10	3	3	0	2	2	1	6	6	0	1	2	1	4	5	0	1	5	5	0	9	0	2	2	0	2	2	0	1	2	1	2	2	0	0	2	3	0	3	0	2	2	0
	391	Q5VTE0;P68104;A0A087WVQ9;A0A087WV01;A6PW80;Q5JR01;A0A2R8Y660;A0A2R8Y488;A0A2U3TZH3;Q05639;A0A2R8YDN5	Putative elongation factor 1-alpha-like 3;Elongation factor 1-alpha 1;Elongation factor 1-alpha	EEF1A1P5;EEF1A1	sp|Q5VTE0|EF1A3_HUMAN Putative elongation factor 1-alpha-like 3 OS=Homo sapiens OX=9606 GN=EEF1A1P5 PE=5 SV=1;sp|P68104|EF1A1_HUMAN Elongation factor 1-alpha 1 OS=Homo sapiens OX=9606 GN=EEF1A1 PE=1 SV=1;tr|A0A087WVQ9|A0A087WVQ9_HUMAN Elongation factor 1-a	11	6	6	6	1	2	2	2	4	1	1	2	1	3	2	2	1	1	2	2	2	3	1	2	2	2	4	1	1	2	1	3	2	2	1	1	2	2	2	3	1	2	2	2
	392	P78406;E9PQ57;B0QZ36;E9PPG9	mRNA export factor	RAE1	sp|P78406|RAE1L_HUMAN mRNA export factor OS=Homo sapiens OX=9606 GN=RAE1 PE=1 SV=1;tr|E9PQ57|E9PQ57_HUMAN Rae1 protein homolog OS=Homo sapiens OX=9606 GN=RAE1 PE=1 SV=1	4	3	3	3	0	0	0	0	1	0	0	0	0	0	0	0	0	0	0	0	2	2	0	0	0	0	1	0	0	0	0	0	0	0	0	0	0	0	2	2	0	0	0	0
	393	P81605	Dermcidin;Survival-promoting peptide;DCD-1	DCD	sp|P81605|DCD_HUMAN Dermcidin OS=Homo sapiens OX=9606 GN=DCD PE=1 SV=2	1	6	6	6	2	0	0	2	4	2	2	0	0	2	3	6	0	0	0	1	2	2	2	0	0	2	4	2	2	0	0	2	3	6	0	0	0	1	2	2	2	0	0	2
	394	P98153;F6SYP7	Integral membrane protein DGCR2/IDD	DGCR2	sp|P98153|IDD_HUMAN Integral membrane protein DGCR2/IDD OS=Homo sapiens OX=9606 GN=DGCR2 PE=1 SV=1;tr|F6SYP7|F6SYP7_HUMAN Integral membrane protein DGCR2/IDD OS=Homo sapiens OX=9606 GN=DGCR2 PE=1 SV=1	2	7	7	7	1	0	0	3	0	0	1	0	0	4	0	0	0	0	0	0	6	0	1	0	0	3	0	0	1	0	0	4	0	0	0	0	0	0	6	0	1	0	0	3
	395	P98174	FYVE, RhoGEF and PH domain-containing protein 1	FGD1	sp|P98174|FGD1_HUMAN FYVE, RhoGEF and PH domain-containing protein 1 OS=Homo sapiens OX=9606 GN=FGD1 PE=1 SV=2	1	2	2	2	2	0	0	0	0	0	0	0	0	1	0	0	0	0	0	0	2	0	2	0	0	0	0	0	0	0	0	1	0	0	0	0	0	0	2	0	2	0	0	0
	396	P98175	RNA-binding protein 10	RBM10	sp|P98175|RBM10_HUMAN RNA-binding protein 10 OS=Homo sapiens OX=9606 GN=RBM10 PE=1 SV=3	1	1	1	1	0	0	0	1	0	0	0	0	0	1	0	0	0	0	0	0	1	0	0	0	0	1	0	0	0	0	0	1	0	0	0	0	0	0	1	0	0	0	0	1
	397	Q01804;D6RI06	OTU domain-containing protein 4	OTUD4	sp|Q01804|OTUD4_HUMAN OTU domain-containing protein 4 OS=Homo sapiens OX=9606 GN=OTUD4 PE=1 SV=4	2	10	10	10	2	1	1	5	5	4	3	1	1	2	5	3	1	0	4	3	6	7	2	1	1	5	5	4	3	1	1	2	5	3	1	0	4	3	6	7	2	1	1	5
	398	Q02413	Desmoglein-1	DSG1	sp|Q02413|DSG1_HUMAN Desmoglein-1 OS=Homo sapiens OX=9606 GN=DSG1 PE=1 SV=2	1	1	1	1	0	0	0	0	0	0	0	0	0	0	0	1	0	0	0	0	0	0	0	0	0	0	0	0	0	0	0	0	0	1	0	0	0	0	0	0	0	0	0	0
	399	Q02930	Cyclic AMP-responsive element-binding protein 5	CREB5	sp|Q02930|CREB5_HUMAN Cyclic AMP-responsive element-binding protein 5 OS=Homo sapiens OX=9606 GN=CREB5 PE=1 SV=3	1	1	1	1	0	0	0	1	0	0	0	0	0	0	0	0	0	0	0	0	1	0	0	0	0	1	0	0	0	0	0	0	0	0	0	0	0	0	1	0	0	0	0	1
	400	Q03164	Histone-lysine N-methyltransferase 2A;MLL cleavage product N320;MLL cleavage product C180	KMT2A	sp|Q03164|KMT2A_HUMAN Histone-lysine N-methyltransferase 2A OS=Homo sapiens OX=9606 GN=KMT2A PE=1 SV=5	1	2	2	2	1	0	1	0	0	0	0	0	0	0	0	0	0	0	0	0	1	0	1	0	1	0	0	0	0	0	0	0	0	0	0	0	0	0	1	0	1	0	1	0
	401	Q06830;A0A0A0MSI0;A0A0A0MRQ5;H7C3T4;Q13162;P32119	Peroxiredoxin-1	PRDX1	sp|Q06830|PRDX1_HUMAN Peroxiredoxin-1 OS=Homo sapiens OX=9606 GN=PRDX1 PE=1 SV=1;tr|A0A0A0MSI0|A0A0A0MSI0_HUMAN Peroxiredoxin-1 (Fragment) OS=Homo sapiens OX=9606 GN=PRDX1 PE=1 SV=1;tr|A0A0A0MRQ5|A0A0A0MRQ5_HUMAN Peroxiredoxin-1 OS=Homo sapiens OX=9606 GN=	6	11	11	11	8	3	4	5	5	3	5	2	3	6	6	3	2	3	6	3	6	7	8	3	4	5	5	3	5	2	3	6	6	3	2	3	6	3	6	7	8	3	4	5
	402	Q07666;Q5VWX1	KH domain-containing, RNA-binding, signal transduction-associated protein 1	KHDRBS1	sp|Q07666|KHDR1_HUMAN KH domain-containing, RNA-binding, signal transduction-associated protein 1 OS=Homo sapiens OX=9606 GN=KHDRBS1 PE=1 SV=1	2	3	3	3	0	1	1	0	2	1	0	0	0	0	2	1	0	0	1	1	0	3	0	1	1	0	2	1	0	0	0	0	2	1	0	0	1	1	0	3	0	1	1	0
	403	Q10471;A0A087X115;F8VUJ3;Q8N4A0;Q49A17	Polypeptide N-acetylgalactosaminyltransferase 2;Polypeptide N-acetylgalactosaminyltransferase 2 soluble form	GALNT2	sp|Q10471|GALT2_HUMAN Polypeptide N-acetylgalactosaminyltransferase 2 OS=Homo sapiens OX=9606 GN=GALNT2 PE=1 SV=1	5	19	19	19	13	0	0	13	1	0	12	0	0	15	1	0	0	0	1	1	14	1	13	0	0	13	1	0	12	0	0	15	1	0	0	0	1	1	14	1	13	0	0	13
	404	Q11201;E5RHV6;E5RGL4	CMP-N-acetylneuraminate-beta-galactosamide-alpha-2,3-sialyltransferase 1	ST3GAL1	sp|Q11201|SIA4A_HUMAN CMP-N-acetylneuraminate-beta-galactosamide-alpha-2,3-sialyltransferase 1 OS=Homo sapiens OX=9606 GN=ST3GAL1 PE=2 SV=1;tr|E5RHV6|E5RHV6_HUMAN CMP-N-acetylneuraminate-beta-galactosamide-alpha-2,3-sialyltransferase 1 (Fragment) OS=Homo s	3	3	3	3	0	1	1	0	1	1	0	0	0	0	1	1	0	1	1	1	1	2	0	1	1	0	1	1	0	0	0	0	1	1	0	1	1	1	1	2	0	1	1	0
	405	Q12792;F8VS81;F8VRG3	Twinfilin-1	TWF1	sp|Q12792|TWF1_HUMAN Twinfilin-1 OS=Homo sapiens OX=9606 GN=TWF1 PE=1 SV=3;tr|F8VS81|F8VS81_HUMAN Twinfilin-1 (Fragment) OS=Homo sapiens OX=9606 GN=TWF1 PE=1 SV=1	3	3	3	3	1	0	0	1	0	0	1	0	0	2	0	0	0	0	0	0	3	0	1	0	0	1	0	0	1	0	0	2	0	0	0	0	0	0	3	0	1	0	0	1
	406	Q12906;K7EM82;K7EJ09;K7ER69;K7EKJ9;K7ERM6;K7ENK6;K7EKY0	Interleukin enhancer-binding factor 3	ILF3	sp|Q12906|ILF3_HUMAN Interleukin enhancer-binding factor 3 OS=Homo sapiens OX=9606 GN=ILF3 PE=1 SV=3	8	15	15	15	5	2	0	7	5	2	5	0	1	7	5	3	0	0	4	3	8	6	5	2	0	7	5	2	5	0	1	7	5	3	0	0	4	3	8	6	5	2	0	7
	407	Q12965	Unconventional myosin-Ie	MYO1E	sp|Q12965|MYO1E_HUMAN Unconventional myosin-Ie OS=Homo sapiens OX=9606 GN=MYO1E PE=1 SV=2	1	1	1	1	0	0	0	0	0	0	0	0	0	0	0	0	0	0	0	0	0	1	0	0	0	0	0	0	0	0	0	0	0	0	0	0	0	0	0	1	0	0	0	0
	408	Q12986	Transcriptional repressor NF-X1	NFX1	sp|Q12986|NFX1_HUMAN Transcriptional repressor NF-X1 OS=Homo sapiens OX=9606 GN=NFX1 PE=1 SV=2	1	1	1	1	0	0	0	0	1	0	0	0	0	0	0	0	0	0	0	1	0	1	0	0	0	0	1	0	0	0	0	0	0	0	0	0	0	1	0	1	0	0	0	0
	409	Q13151	Heterogeneous nuclear ribonucleoprotein A0	HNRNPA0	sp|Q13151|ROA0_HUMAN Heterogeneous nuclear ribonucleoprotein A0 OS=Homo sapiens OX=9606 GN=HNRNPA0 PE=1 SV=1	1	11	11	11	3	1	3	3	6	6	2	0	1	3	5	3	0	0	4	3	4	9	3	1	3	3	6	6	2	0	1	3	5	3	0	0	4	3	4	9	3	1	3	3
	410	Q13232;H3BPR2	Nucleoside diphosphate kinase 3;Nucleoside diphosphate kinase	NME3	sp|Q13232|NDK3_HUMAN Nucleoside diphosphate kinase 3 OS=Homo sapiens OX=9606 GN=NME3 PE=1 SV=2;tr|H3BPR2|H3BPR2_HUMAN Nucleoside diphosphate kinase OS=Homo sapiens OX=9606 GN=NME3 PE=1 SV=1	2	2	2	2	2	0	0	2	0	0	1	0	0	1	0	0	0	0	0	0	2	1	2	0	0	2	0	0	1	0	0	1	0	0	0	0	0	0	2	1	2	0	0	2
	411	Q13283	Ras GTPase-activating protein-binding protein 1	G3BP1	sp|Q13283|G3BP1_HUMAN Ras GTPase-activating protein-binding protein 1 OS=Homo sapiens OX=9606 GN=G3BP1 PE=1 SV=1	1	1	1	1	0	0	0	0	0	1	0	0	0	0	0	1	0	0	0	0	0	1	0	0	0	0	0	1	0	0	0	0	0	1	0	0	0	0	0	1	0	0	0	0
	412	Q13433	Zinc transporter ZIP6	SLC39A6	sp|Q13433|S39A6_HUMAN Zinc transporter ZIP6 OS=Homo sapiens OX=9606 GN=SLC39A6 PE=1 SV=3	1	2	2	2	1	0	1	1	0	1	1	0	0	1	1	1	0	0	1	2	0	1	1	0	1	1	0	1	1	0	0	1	1	1	0	0	1	2	0	1	1	0	1	1
	413	Q13435;E9PPJ0;E9PJT3;E9PJ04;H0YCG1;H0YEX5	Splicing factor 3B subunit 2	SF3B2	sp|Q13435|SF3B2_HUMAN Splicing factor 3B subunit 2 OS=Homo sapiens OX=9606 GN=SF3B2 PE=1 SV=2;tr|E9PPJ0|E9PPJ0_HUMAN Splicing factor 3B subunit 2 OS=Homo sapiens OX=9606 GN=SF3B2 PE=1 SV=1;tr|E9PJT3|E9PJT3_HUMAN Splicing factor 3B subunit 2 (Fragment) OS=H	6	9	9	9	0	2	2	0	5	2	0	1	1	0	3	2	1	2	3	4	0	8	0	2	2	0	5	2	0	1	1	0	3	2	1	2	3	4	0	8	0	2	2	0
	414	Q13442	28 kDa heat- and acid-stable phosphoprotein	PDAP1	sp|Q13442|HAP28_HUMAN 28 kDa heat- and acid-stable phosphoprotein OS=Homo sapiens OX=9606 GN=PDAP1 PE=1 SV=1	1	1	1	1	0	0	0	0	0	0	0	0	0	0	0	0	0	0	0	0	1	0	0	0	0	0	0	0	0	0	0	0	0	0	0	0	0	0	1	0	0	0	0	0
	415	Q13485;K7ES96;K7EIU8	Mothers against decapentaplegic homolog 4;Mothers against decapentaplegic homolog	SMAD4	sp|Q13485|SMAD4_HUMAN Mothers against decapentaplegic homolog 4 OS=Homo sapiens OX=9606 GN=SMAD4 PE=1 SV=1;tr|K7ES96|K7ES96_HUMAN Mothers against decapentaplegic homolog 4 OS=Homo sapiens OX=9606 GN=SMAD4 PE=1 SV=1;tr|K7EIU8|K7EIU8_HUMAN Mothers against de	3	2	2	2	0	0	0	0	0	0	0	0	0	0	1	0	0	0	1	0	0	2	0	0	0	0	0	0	0	0	0	0	1	0	0	0	1	0	0	2	0	0	0	0
	416	Q13496	Myotubularin	MTM1	sp|Q13496|MTM1_HUMAN Myotubularin OS=Homo sapiens OX=9606 GN=MTM1 PE=1 SV=2	1	2	2	2	0	0	0	0	0	0	0	0	0	0	1	0	0	0	0	0	0	1	0	0	0	0	0	0	0	0	0	0	1	0	0	0	0	0	0	1	0	0	0	0
	417	Q13643	Four and a half LIM domains protein 3	FHL3	sp|Q13643|FHL3_HUMAN Four and a half LIM domains protein 3 OS=Homo sapiens OX=9606 GN=FHL3 PE=1 SV=4	1	8	8	8	4	1	1	5	1	1	4	1	0	4	1	2	1	1	1	2	6	1	4	1	1	5	1	1	4	1	0	4	1	2	1	1	1	2	6	1	4	1	1	5
	418	Q13796	Protein Shroom2	SHROOM2	sp|Q13796|SHRM2_HUMAN Protein Shroom2 OS=Homo sapiens OX=9606 GN=SHROOM2 PE=1 SV=1	1	6	6	6	1	1	0	2	2	3	1	0	0	2	2	3	0	0	2	2	2	3	1	1	0	2	2	3	1	0	0	2	2	3	0	0	2	2	2	3	1	1	0	2
	419	Q14151	Scaffold attachment factor B2	SAFB2	sp|Q14151|SAFB2_HUMAN Scaffold attachment factor B2 OS=Homo sapiens OX=9606 GN=SAFB2 PE=1 SV=1	1	12	3	3	2	6	4	3	6	3	3	3	3	2	7	4	3	3	5	4	2	7	0	0	0	1	1	1	0	0	0	0	2	2	0	0	1	1	0	2	0	0	0	1
	420	Q14157;H0Y5H6;F8W726	Ubiquitin-associated protein 2-like	UBAP2L	sp|Q14157|UBP2L_HUMAN Ubiquitin-associated protein 2-like OS=Homo sapiens OX=9606 GN=UBAP2L PE=1 SV=2;tr|H0Y5H6|H0Y5H6_HUMAN Ubiquitin-associated protein 2-like (Fragment) OS=Homo sapiens OX=9606 GN=UBAP2L PE=1 SV=1;tr|F8W726|F8W726_HUMAN Ubiquitin-associa	3	2	2	2	1	0	0	1	0	0	0	0	0	2	0	0	0	0	0	0	1	0	1	0	0	1	0	0	0	0	0	2	0	0	0	0	0	0	1	0	1	0	0	1
	421	Q14192	Four and a half LIM domains protein 2	FHL2	sp|Q14192|FHL2_HUMAN Four and a half LIM domains protein 2 OS=Homo sapiens OX=9606 GN=FHL2 PE=1 SV=3	1	5	5	5	1	2	1	1	3	2	1	1	2	2	2	2	0	0	3	3	2	4	1	2	1	1	3	2	1	1	2	2	2	2	0	0	3	3	2	4	1	2	1	1
	422	Q14244;A0A087WZ40	Ensconsin	MAP7	sp|Q14244|MAP7_HUMAN Ensconsin OS=Homo sapiens OX=9606 GN=MAP7 PE=1 SV=1;tr|A0A087WZ40|A0A087WZ40_HUMAN Ensconsin OS=Homo sapiens OX=9606 GN=MAP7 PE=1 SV=1	2	6	6	6	2	1	2	1	2	1	1	1	1	3	2	2	0	0	2	2	2	4	2	1	2	1	2	1	1	1	1	3	2	2	0	0	2	2	2	4	2	1	2	1
	423	Q14247	Src substrate cortactin	CTTN	sp|Q14247|SRC8_HUMAN Src substrate cortactin OS=Homo sapiens OX=9606 GN=CTTN PE=1 SV=2	1	14	14	14	9	0	0	10	0	0	10	0	0	8	0	0	0	0	0	0	12	0	9	0	0	10	0	0	10	0	0	8	0	0	0	0	0	0	12	0	9	0	0	10
	424	Q14563;C9J9C4	Semaphorin-3A	SEMA3A	sp|Q14563|SEM3A_HUMAN Semaphorin-3A OS=Homo sapiens OX=9606 GN=SEMA3A PE=1 SV=1	2	23	23	22	2	12	9	2	15	13	2	9	11	4	14	8	10	10	13	13	4	15	2	12	9	2	15	13	2	9	11	4	14	8	10	10	13	13	4	15	2	12	9	2
	425	Q14677;H0YD52	Clathrin interactor 1	CLINT1	sp|Q14677|EPN4_HUMAN Clathrin interactor 1 OS=Homo sapiens OX=9606 GN=CLINT1 PE=1 SV=1;tr|H0YD52|H0YD52_HUMAN Clathrin interactor 1 (Fragment) OS=Homo sapiens OX=9606 GN=CLINT1 PE=1 SV=1	2	2	2	2	1	0	0	2	0	0	1	0	0	2	0	0	0	0	0	0	2	0	1	0	0	2	0	0	1	0	0	2	0	0	0	0	0	0	2	0	1	0	0	2
	426	Q14684	Ribosomal RNA processing protein 1 homolog B	RRP1B	sp|Q14684|RRP1B_HUMAN Ribosomal RNA processing protein 1 homolog B OS=Homo sapiens OX=9606 GN=RRP1B PE=1 SV=3	1	2	2	2	0	0	0	0	2	2	0	0	0	0	2	1	0	0	2	1	0	2	0	0	0	0	2	2	0	0	0	0	2	1	0	0	2	1	0	2	0	0	0	0
	427	Q14766;E7EV71;C9JD84;H7C2H7;H7C4L5;H7BZ76;H7C0I7	Latent-transforming growth factor beta-binding protein 1	LTBP1	sp|Q14766|LTBP1_HUMAN Latent-transforming growth factor beta-binding protein 1 OS=Homo sapiens OX=9606 GN=LTBP1 PE=1 SV=4;tr|E7EV71|E7EV71_HUMAN Latent-transforming growth factor beta-binding protein 1 OS=Homo sapiens OX=9606 GN=LTBP1 PE=1 SV=2;tr|C9JD84|C	7	12	12	12	1	1	1	1	9	4	1	1	0	1	5	3	0	0	6	3	3	8	1	1	1	1	9	4	1	1	0	1	5	3	0	0	6	3	3	8	1	1	1	1
	428	Q14789	Golgin subfamily B member 1	GOLGB1	sp|Q14789|GOGB1_HUMAN Golgin subfamily B member 1 OS=Homo sapiens OX=9606 GN=GOLGB1 PE=1 SV=2	1	1	1	1	0	1	1	0	1	0	0	0	0	0	1	1	0	0	0	1	0	0	0	1	1	0	1	0	0	0	0	0	1	1	0	0	0	1	0	0	0	1	1	0
	429	Q14847;C9J9W2;F6S2S5;K7ESD6;J3KSN1	LIM and SH3 domain protein 1	LASP1	sp|Q14847|LASP1_HUMAN LIM and SH3 domain protein 1 OS=Homo sapiens OX=9606 GN=LASP1 PE=1 SV=2;tr|C9J9W2|C9J9W2_HUMAN LIM and SH3 domain protein 1 (Fragment) OS=Homo sapiens OX=9606 GN=LASP1 PE=1 SV=1	5	28	28	28	18	12	9	21	20	19	16	5	3	21	18	15	5	3	18	18	21	18	18	12	9	21	20	19	16	5	3	21	18	15	5	3	18	18	21	18	18	12	9	21
	430	Q15084	Protein disulfide-isomerase A6	PDIA6	sp|Q15084|PDIA6_HUMAN Protein disulfide-isomerase A6 OS=Homo sapiens OX=9606 GN=PDIA6 PE=1 SV=1	1	2	1	1	1	0	0	0	0	0	0	0	0	0	0	0	0	0	0	0	1	0	0	0	0	0	0	0	0	0	0	0	0	0	0	0	0	0	1	0	0	0	0	0
	431	Q15102;M0R389;M0R1K3;M0QZT2;M0QXS6;M0R323	Platelet-activating factor acetylhydrolase IB subunit gamma	PAFAH1B3	sp|Q15102|PA1B3_HUMAN Platelet-activating factor acetylhydrolase IB subunit gamma OS=Homo sapiens OX=9606 GN=PAFAH1B3 PE=1 SV=1;tr|M0R389|M0R389_HUMAN Platelet-activating factor acetylhydrolase IB subunit gamma (Fragment) OS=Homo sapiens OX=9606 GN=PAFAH1B	6	14	14	14	1	5	7	5	12	12	1	4	4	5	12	10	2	2	12	13	5	13	1	5	7	5	12	12	1	4	4	5	12	10	2	2	12	13	5	13	1	5	7	5
	432	Q15233;C9IZL7;C9JYS8;C9J4X2;C9JJ13;H7C367	Non-POU domain-containing octamer-binding protein	NONO	sp|Q15233|NONO_HUMAN Non-POU domain-containing octamer-binding protein OS=Homo sapiens OX=9606 GN=NONO PE=1 SV=4;tr|C9IZL7|C9IZL7_HUMAN Non-POU domain-containing octamer-binding protein (Fragment) OS=Homo sapiens OX=9606 GN=NONO PE=1 SV=1;tr|C9JYS8|C9JYS8_	6	10	9	9	0	0	0	0	5	2	0	2	0	0	3	1	0	0	1	0	0	8	0	0	0	0	4	2	0	2	0	0	2	0	0	0	1	0	0	7	0	0	0	0
	433	Q15424;K7EII0	Scaffold attachment factor B1	SAFB	sp|Q15424|SAFB1_HUMAN Scaffold attachment factor B1 OS=Homo sapiens OX=9606 GN=SAFB PE=1 SV=4	2	25	25	16	7	8	7	7	15	10	5	3	5	8	16	11	3	4	12	12	8	14	7	8	7	7	15	10	5	3	5	8	16	11	3	4	12	12	8	14	5	2	3	5
	434	Q15427;Q5SZ64	Splicing factor 3B subunit 4	SF3B4	sp|Q15427|SF3B4_HUMAN Splicing factor 3B subunit 4 OS=Homo sapiens OX=9606 GN=SF3B4 PE=1 SV=1	2	3	3	3	0	3	1	0	2	1	1	2	1	0	3	1	1	1	2	1	1	2	0	3	1	0	2	1	1	2	1	0	3	1	1	1	2	1	1	2	0	3	1	0
	435	Q15599;H3BQS0;H3BN50;H3BUQ9;H3BMF5	Na(+)/H(+) exchange regulatory cofactor NHE-RF2	SLC9A3R2	sp|Q15599|NHRF2_HUMAN Na(+)/H(+) exchange regulatory cofactor NHE-RF2 OS=Homo sapiens OX=9606 GN=SLC9A3R2 PE=1 SV=2;tr|H3BQS0|H3BQS0_HUMAN Na(+)/H(+) exchange regulatory cofactor NHE-RF2 OS=Homo sapiens OX=9606 GN=SLC9A3R2 PE=1 SV=1;tr|H3BN50|H3BN50_HUMAN	5	24	24	24	12	6	6	16	18	15	8	3	3	14	16	13	1	2	15	13	16	20	12	6	6	16	18	15	8	3	3	14	16	13	1	2	15	13	16	20	12	6	6	16
	436	Q15637;F8WEV5	Splicing factor 1	SF1	sp|Q15637|SF01_HUMAN Splicing factor 1 OS=Homo sapiens OX=9606 GN=SF1 PE=1 SV=4;tr|F8WEV5|F8WEV5_HUMAN Splicing factor 1 OS=Homo sapiens OX=9606 GN=SF1 PE=1 SV=1	2	4	4	3	1	1	0	2	2	1	0	0	0	2	2	1	0	0	2	2	2	0	1	1	0	2	2	1	0	0	0	2	2	1	0	0	2	2	2	0	0	0	0	1
	437	Q15648	Mediator of RNA polymerase II transcription subunit 1	MED1	sp|Q15648|MED1_HUMAN Mediator of RNA polymerase II transcription subunit 1 OS=Homo sapiens OX=9606 GN=MED1 PE=1 SV=4	1	1	1	1	0	0	0	0	0	0	0	0	0	0	0	0	0	0	0	0	1	0	0	0	0	0	0	0	0	0	0	0	0	0	0	0	0	0	1	0	0	0	0	0
	438	Q15717;M0QZR9;M0R055;P26378;A0A494C1D9;Q14576;Q12926;A0A0R4J2E6;A0A0A0MRX1;A0A494C147;B1APY9;A0A494C0F8;K7EPB5;A0A494C015;B1AM48;A0A494C0Q5;A0A494C011;A0A494C0M6;A0A494C173	ELAV-like protein 1	ELAVL1	sp|Q15717|ELAV1_HUMAN ELAV-like protein 1 OS=Homo sapiens OX=9606 GN=ELAVL1 PE=1 SV=2;tr|M0QZR9|M0QZR9_HUMAN ELAV-like protein 1 OS=Homo sapiens OX=9606 GN=ELAVL1 PE=1 SV=1	19	37	37	37	15	19	18	20	26	26	12	21	17	19	21	22	20	16	25	20	23	31	15	19	18	20	26	26	12	21	17	19	21	22	20	16	25	20	23	31	15	19	18	20
	439	Q16204	Coiled-coil domain-containing protein 6	CCDC6	sp|Q16204|CCDC6_HUMAN Coiled-coil domain-containing protein 6 OS=Homo sapiens OX=9606 GN=CCDC6 PE=1 SV=2	1	1	1	1	0	0	0	0	1	0	0	0	0	0	0	0	0	0	0	0	0	1	0	0	0	0	1	0	0	0	0	0	0	0	0	0	0	0	0	1	0	0	0	0
	440	Q16512;Q16513	Serine/threonine-protein kinase N1;Serine/threonine-protein kinase N2	PKN1;PKN2	sp|Q16512|PKN1_HUMAN Serine/threonine-protein kinase N1 OS=Homo sapiens OX=9606 GN=PKN1 PE=1 SV=2;sp|Q16513|PKN2_HUMAN Serine/threonine-protein kinase N2 OS=Homo sapiens OX=9606 GN=PKN2 PE=1 SV=1	2	1	1	1	0	0	0	0	0	0	0	0	0	0	0	0	0	1	0	0	0	0	0	0	0	0	0	0	0	0	0	0	0	0	0	1	0	0	0	0	0	0	0	0
	441	Q16527;F8VQR7;F8VW96	Cysteine and glycine-rich protein 2	CSRP2	sp|Q16527|CSRP2_HUMAN Cysteine and glycine-rich protein 2 OS=Homo sapiens OX=9606 GN=CSRP2 PE=1 SV=3;tr|F8VQR7|F8VQR7_HUMAN Cysteine and glycine-rich protein 2 OS=Homo sapiens OX=9606 GN=CSRP2 PE=1 SV=1;tr|F8VW96|F8VW96_HUMAN Cysteine and glycine-rich prot	3	7	7	7	1	0	2	3	2	3	2	0	0	5	2	1	0	0	2	2	5	3	1	0	2	3	2	3	2	0	0	5	2	1	0	0	2	2	5	3	1	0	2	3
	442	Q16658	Fascin	FSCN1	sp|Q16658|FSCN1_HUMAN Fascin OS=Homo sapiens OX=9606 GN=FSCN1 PE=1 SV=3	1	6	6	6	0	0	0	3	1	0	1	0	0	2	0	0	0	0	0	0	4	0	0	0	0	3	1	0	1	0	0	2	0	0	0	0	0	0	4	0	0	0	0	3
	443	Q2Q1W2	E3 ubiquitin-protein ligase TRIM71	TRIM71	sp|Q2Q1W2|LIN41_HUMAN E3 ubiquitin-protein ligase TRIM71 OS=Homo sapiens OX=9606 GN=TRIM71 PE=1 SV=1	1	3	3	3	0	0	1	0	2	1	0	0	0	0	1	0	0	0	0	1	0	3	0	0	1	0	2	1	0	0	0	0	1	0	0	0	0	1	0	3	0	0	1	0
	444	Q32MZ4	Leucine-rich repeat flightless-interacting protein 1	LRRFIP1	sp|Q32MZ4|LRRF1_HUMAN Leucine-rich repeat flightless-interacting protein 1 OS=Homo sapiens OX=9606 GN=LRRFIP1 PE=1 SV=2	1	1	1	1	0	0	0	0	1	0	0	0	0	0	1	0	0	0	1	0	0	0	0	0	0	0	1	0	0	0	0	0	1	0	0	0	1	0	0	0	0	0	0	0
	445	Q32Q12;J3KPD9;P22392;E7ERL0;O60361;F6XY72	Nucleoside diphosphate kinase;Nucleoside diphosphate kinase B;Putative nucleoside diphosphate kinase	NME1-NME2;NME2;NME1;NME2P1	tr|Q32Q12|Q32Q12_HUMAN Nucleoside diphosphate kinase OS=Homo sapiens OX=9606 GN=NME1-NME2 PE=1 SV=1;tr|J3KPD9|J3KPD9_HUMAN NME1-NME2 readthrough OS=Homo sapiens OX=9606 GN=NME1-NME2 PE=1 SV=1;sp|P22392|NDKB_HUMAN Nucleoside diphosphate kinase B OS=Homo sap	6	18	18	7	14	5	1	16	4	3	12	5	1	15	4	2	3	4	4	2	13	5	14	5	1	16	4	3	12	5	1	15	4	2	3	4	4	2	13	5	6	2	0	7
	446	Q3MJ62	Zinc finger and SCAN domain-containing protein 23	ZSCAN23	sp|Q3MJ62|ZSC23_HUMAN Zinc finger and SCAN domain-containing protein 23 OS=Homo sapiens OX=9606 GN=ZSCAN23 PE=1 SV=1	1	1	1	1	0	0	0	0	1	1	0	0	0	0	0	1	0	0	0	0	0	1	0	0	0	0	1	1	0	0	0	0	0	1	0	0	0	0	0	1	0	0	0	0
	447	Q4G1C9	GLIPR1-like protein 2	GLIPR1L2	sp|Q4G1C9|GRPL2_HUMAN GLIPR1-like protein 2 OS=Homo sapiens OX=9606 GN=GLIPR1L2 PE=2 SV=2	1	1	1	1	0	0	0	0	0	0	0	0	0	0	0	0	1	0	0	0	0	0	0	0	0	0	0	0	0	0	0	0	0	0	1	0	0	0	0	0	0	0	0	0
	448	Q4VCS5;A6NP16;E7ERM3	Angiomotin	AMOT	sp|Q4VCS5|AMOT_HUMAN Angiomotin OS=Homo sapiens OX=9606 GN=AMOT PE=1 SV=1	3	9	9	9	2	0	0	3	2	1	1	0	0	2	0	1	0	0	1	0	4	7	2	0	0	3	2	1	1	0	0	2	0	1	0	0	1	0	4	7	2	0	0	3
	449	Q53ET0	CREB-regulated transcription coactivator 2	CRTC2	sp|Q53ET0|CRTC2_HUMAN CREB-regulated transcription coactivator 2 OS=Homo sapiens OX=9606 GN=CRTC2 PE=1 SV=2	1	1	1	1	0	0	0	0	0	0	0	0	0	0	0	0	0	0	0	0	0	1	0	0	0	0	0	0	0	0	0	0	0	0	0	0	0	0	0	1	0	0	0	0
	450	Q5JUW8;Q92796	Disks large homolog 3	DLG3	tr|Q5JUW8|Q5JUW8_HUMAN Discs, large homolog 3 (Neuroendocrine-dlg, Drosophila), isoform CRA_b OS=Homo sapiens OX=9606 GN=DLG3 PE=1 SV=1;sp|Q92796|DLG3_HUMAN Disks large homolog 3 OS=Homo sapiens OX=9606 GN=DLG3 PE=1 SV=2	2	2	2	2	1	0	0	1	0	0	0	0	0	2	1	0	0	0	0	0	1	1	1	0	0	1	0	0	0	0	0	2	1	0	0	0	0	0	1	1	1	0	0	1
	451	Q5JVF3	PCI domain-containing protein 2	PCID2	sp|Q5JVF3|PCID2_HUMAN PCI domain-containing protein 2 OS=Homo sapiens OX=9606 GN=PCID2 PE=1 SV=2	1	1	1	1	0	0	0	0	0	1	0	0	0	0	0	0	0	0	0	0	1	1	0	0	0	0	0	1	0	0	0	0	0	0	0	0	0	0	1	1	0	0	0	0
	452	Q5JXI8;Q13642;A0A494C0D6;Q5JXI3;Q5JXH7;Q5JXH8;A0A0D9SFZ9;Q5JXI2;Q5JXH9;A0A0D9SFB0;A0A0D9SFI6;Q5JXI0;A0A0D9SGB2;A0A0D9SGD1;A0A494C0J3;A0A0D9SEY7;A0A494C1G1;A0A0D9SGC5	Four and a half LIM domains protein 1	FHL1	tr|Q5JXI8|Q5JXI8_HUMAN Four and a half LIM domains protein 1 (Fragment) OS=Homo sapiens OX=9606 GN=FHL1 PE=1 SV=1;sp|Q13642|FHL1_HUMAN Four and a half LIM domains protein 1 OS=Homo sapiens OX=9606 GN=FHL1 PE=1 SV=4;tr|A0A494C0D6|A0A494C0D6_HUMAN Four and a	18	32	32	32	15	10	4	18	15	12	14	9	6	21	14	10	7	7	12	12	22	18	15	10	4	18	15	12	14	9	6	21	14	10	7	7	12	12	22	18	15	10	4	18
	453	Q5MNZ6;I3L3A5	WD repeat domain phosphoinositide-interacting protein 3	WDR45B	sp|Q5MNZ6|WIPI3_HUMAN WD repeat domain phosphoinositide-interacting protein 3 OS=Homo sapiens OX=9606 GN=WDR45B PE=1 SV=2;tr|I3L3A5|I3L3A5_HUMAN WD repeat domain phosphoinositide-interacting protein 3 (Fragment) OS=Homo sapiens OX=9606 GN=WDR45B PE=1 SV=1	2	3	3	3	0	0	0	3	2	1	0	0	0	3	2	0	0	0	1	0	3	2	0	0	0	3	2	1	0	0	0	3	2	0	0	0	1	0	3	2	0	0	0	3
	454	Q5SRE5	Nucleoporin NUP188 homolog	NUP188	sp|Q5SRE5|NU188_HUMAN Nucleoporin NUP188 homolog OS=Homo sapiens OX=9606 GN=NUP188 PE=1 SV=1	1	1	1	1	0	1	0	0	1	0	0	0	0	0	1	0	1	1	1	1	0	1	0	1	0	0	1	0	0	0	0	0	1	0	1	1	1	1	0	1	0	1	0	0
	455	Q5SW79;H0Y2V6;H0YB66;H0Y4T4	Centrosomal protein of 170 kDa	CEP170	sp|Q5SW79|CE170_HUMAN Centrosomal protein of 170 kDa OS=Homo sapiens OX=9606 GN=CEP170 PE=1 SV=1;tr|H0Y2V6|H0Y2V6_HUMAN Centrosomal protein of 170 kDa (Fragment) OS=Homo sapiens OX=9606 GN=CEP170 PE=1 SV=1	4	8	8	8	2	1	0	3	3	4	1	0	0	4	3	2	0	0	2	1	4	7	2	1	0	3	3	4	1	0	0	4	3	2	0	0	2	1	4	7	2	1	0	3
	456	Q5T200;Q5T9K0	Zinc finger CCCH domain-containing protein 13	ZC3H13	sp|Q5T200|ZC3HD_HUMAN Zinc finger CCCH domain-containing protein 13 OS=Homo sapiens OX=9606 GN=ZC3H13 PE=1 SV=1;tr|Q5T9K0|Q5T9K0_HUMAN Zinc finger CCCH domain-containing protein 13 (Fragment) OS=Homo sapiens OX=9606 GN=ZC3H13 PE=1 SV=1	2	2	2	2	0	0	0	1	0	0	0	0	0	0	0	0	0	0	0	0	1	1	0	0	0	1	0	0	0	0	0	0	0	0	0	0	0	0	1	1	0	0	0	1
	457	Q5T2D3	OTU domain-containing protein 3	OTUD3	sp|Q5T2D3|OTUD3_HUMAN OTU domain-containing protein 3 OS=Homo sapiens OX=9606 GN=OTUD3 PE=1 SV=1	1	1	1	1	0	0	0	0	0	0	0	0	0	0	0	0	1	1	0	0	0	0	0	0	0	0	0	0	0	0	0	0	0	0	1	1	0	0	0	0	0	0	0	0
	458	Q5T5Y3	Calmodulin-regulated spectrin-associated protein 1	CAMSAP1	sp|Q5T5Y3|CAMP1_HUMAN Calmodulin-regulated spectrin-associated protein 1 OS=Homo sapiens OX=9606 GN=CAMSAP1 PE=1 SV=2	1	2	2	2	0	0	0	0	0	0	0	0	0	1	0	0	0	0	0	0	1	0	0	0	0	0	0	0	0	0	0	1	0	0	0	0	0	0	1	0	0	0	0	0
	459	Q5TAL2		SNRPC	tr|Q5TAL2|Q5TAL2_HUMAN U1 small nuclear ribonucleoprotein C OS=Homo sapiens OX=9606 GN=SNRPC PE=1 SV=1	1	5	1	1	2	0	0	1	3	2	0	0	0	1	3	2	0	0	2	2	1	4	1	0	0	0	0	0	0	0	0	0	0	0	0	0	0	0	0	0	1	0	0	0
	460	Q5TCI8;Q3BDU5		LMNA	tr|Q5TCI8|Q5TCI8_HUMAN Prelamin-A/C OS=Homo sapiens OX=9606 GN=LMNA PE=1 SV=1;tr|Q3BDU5|Q3BDU5_HUMAN Prelamin-A/C OS=Homo sapiens OX=9606 GN=LMNA PE=1 SV=1	2	30	2	2	17	17	12	16	17	16	18	12	7	19	19	14	6	5	13	13	18	20	1	0	0	1	1	2	1	0	0	1	1	1	0	0	0	1	1	1	1	0	0	1
	461	Q641Q3;I3L0R0	Meteorin-like protein	METRNL	sp|Q641Q3|METRL_HUMAN Meteorin-like protein OS=Homo sapiens OX=9606 GN=METRNL PE=2 SV=1	2	10	10	10	2	7	5	3	4	6	0	5	3	3	3	3	2	4	7	5	6	6	2	7	5	3	4	6	0	5	3	3	3	3	2	4	7	5	6	6	2	7	5	3
	462	Q67FW5;I3L4B6;I3L232	UDP-GlcNAc:betaGal beta-1,3-N-acetylglucosaminyltransferase-like protein 1	B3GNTL1	sp|Q67FW5|B3GNL_HUMAN UDP-GlcNAc:betaGal beta-1,3-N-acetylglucosaminyltransferase-like protein 1 OS=Homo sapiens OX=9606 GN=B3GNTL1 PE=2 SV=2;tr|I3L4B6|I3L4B6_HUMAN HCG30384, isoform CRA_b OS=Homo sapiens OX=9606 GN=B3GNTL1 PE=1 SV=1;tr|I3L232|I3L232_HUMAN	3	6	6	6	0	1	0	0	6	2	0	0	1	0	3	2	0	0	3	2	0	5	0	1	0	0	6	2	0	0	1	0	3	2	0	0	3	2	0	5	0	1	0	0
	463	Q68D10	Protein SPT2 homolog	SPTY2D1	sp|Q68D10|SPT2_HUMAN Protein SPT2 homolog OS=Homo sapiens OX=9606 GN=SPTY2D1 PE=1 SV=3	1	1	1	1	0	0	0	0	0	0	0	0	0	0	0	0	0	0	0	0	1	0	0	0	0	0	0	0	0	0	0	0	0	0	0	0	0	0	1	0	0	0	0	0
	464	Q6DD87	Zinc finger protein 787	ZNF787	sp|Q6DD87|ZN787_HUMAN Zinc finger protein 787 OS=Homo sapiens OX=9606 GN=ZNF787 PE=1 SV=4	1	12	12	12	1	1	1	3	3	4	1	0	0	2	5	3	0	0	3	1	6	6	1	1	1	3	3	4	1	0	0	2	5	3	0	0	3	1	6	6	1	1	1	3
	465	Q6P6C2;K7ER58	RNA demethylase ALKBH5	ALKBH5	sp|Q6P6C2|ALKB5_HUMAN RNA demethylase ALKBH5 OS=Homo sapiens OX=9606 GN=ALKBH5 PE=1 SV=2	2	3	3	3	0	0	0	0	2	0	0	0	0	0	2	0	0	0	1	0	0	2	0	0	0	0	2	0	0	0	0	0	2	0	0	0	1	0	0	2	0	0	0	0
	466	Q6PGN9;S4R3S8	Proline/serine-rich coiled-coil protein 1	PSRC1	sp|Q6PGN9|PSRC1_HUMAN Proline/serine-rich coiled-coil protein 1 OS=Homo sapiens OX=9606 GN=PSRC1 PE=1 SV=1;tr|S4R3S8|S4R3S8_HUMAN Proline/serine-rich coiled-coil protein 1 (Fragment) OS=Homo sapiens OX=9606 GN=PSRC1 PE=1 SV=8	2	2	2	2	0	0	0	0	1	0	0	0	0	0	0	0	0	0	0	0	0	2	0	0	0	0	1	0	0	0	0	0	0	0	0	0	0	0	0	2	0	0	0	0
	467	Q6PKG0;A0A0B4J210;E5RH50;H0YBR8;H0YAN4;H0YC33;A0A3B3ISF0;Q659C4;E5RHK4;H0YBW1	La-related protein 1	LARP1	sp|Q6PKG0|LARP1_HUMAN La-related protein 1 OS=Homo sapiens OX=9606 GN=LARP1 PE=1 SV=2	10	30	30	30	2	5	3	9	19	16	1	1	1	9	18	12	2	1	15	15	10	19	2	5	3	9	19	16	1	1	1	9	18	12	2	1	15	15	10	19	2	5	3	9
	468	Q6UWP8	Suprabasin	SBSN	sp|Q6UWP8|SBSN_HUMAN Suprabasin OS=Homo sapiens OX=9606 GN=SBSN PE=1 SV=2	1	1	1	1	0	0	0	0	0	0	0	0	0	0	0	1	0	0	0	0	0	0	0	0	0	0	0	0	0	0	0	0	0	1	0	0	0	0	0	0	0	0	0	0
	469	Q6UWU2	Beta-galactosidase-1-like protein	GLB1L	sp|Q6UWU2|GLB1L_HUMAN Beta-galactosidase-1-like protein OS=Homo sapiens OX=9606 GN=GLB1L PE=2 SV=1	1	1	1	1	0	0	0	0	0	0	0	0	0	0	0	0	0	0	0	0	1	0	0	0	0	0	0	0	0	0	0	0	0	0	0	0	0	0	1	0	0	0	0	0
	470	Q6UWY0	Arylsulfatase K	ARSK	sp|Q6UWY0|ARSK_HUMAN Arylsulfatase K OS=Homo sapiens OX=9606 GN=ARSK PE=1 SV=1	1	2	2	2	1	0	0	2	1	1	0	0	0	2	1	0	0	0	0	0	1	1	1	0	0	2	1	1	0	0	0	2	1	0	0	0	0	0	1	1	1	0	0	2
	471	Q6ZMP0;A0A087X1T0	Thrombospondin type-1 domain-containing protein 4	THSD4	sp|Q6ZMP0|THSD4_HUMAN Thrombospondin type-1 domain-containing protein 4 OS=Homo sapiens OX=9606 GN=THSD4 PE=2 SV=2	2	15	15	15	6	4	1	5	11	10	4	1	4	5	10	6	2	3	7	8	10	11	6	4	1	5	11	10	4	1	4	5	10	6	2	3	7	8	10	11	6	4	1	5
	472	Q6ZNA4	E3 ubiquitin-protein ligase Arkadia	RNF111	sp|Q6ZNA4|RN111_HUMAN E3 ubiquitin-protein ligase Arkadia OS=Homo sapiens OX=9606 GN=RNF111 PE=1 SV=3	1	1	1	1	0	0	0	0	1	0	0	0	0	0	0	0	0	0	0	0	0	1	0	0	0	0	1	0	0	0	0	0	0	0	0	0	0	0	0	1	0	0	0	0
	473	Q70Z53	Protein FRA10AC1	FRA10AC1	sp|Q70Z53|F10C1_HUMAN Protein FRA10AC1 OS=Homo sapiens OX=9606 GN=FRA10AC1 PE=1 SV=3	1	4	4	4	0	0	0	3	2	1	1	0	0	3	1	0	0	0	3	1	4	0	0	0	0	3	2	1	1	0	0	3	1	0	0	0	3	1	4	0	0	0	0	3
	474	Q75N03;C9J2P9	E3 ubiquitin-protein ligase Hakai	CBLL1	sp|Q75N03|HAKAI_HUMAN E3 ubiquitin-protein ligase Hakai OS=Homo sapiens OX=9606 GN=CBLL1 PE=1 SV=1;tr|C9J2P9|C9J2P9_HUMAN RING-type E3 ubiquitin transferase (Fragment) OS=Homo sapiens OX=9606 GN=CBLL1 PE=1 SV=8	2	2	2	2	1	0	0	1	1	0	0	0	0	1	0	0	0	0	0	0	2	2	1	0	0	1	1	0	0	0	0	1	0	0	0	0	0	0	2	2	1	0	0	1
	475	Q76M96	Coiled-coil domain-containing protein 80	CCDC80	sp|Q76M96|CCD80_HUMAN Coiled-coil domain-containing protein 80 OS=Homo sapiens OX=9606 GN=CCDC80 PE=1 SV=1	1	2	2	2	0	0	0	1	0	0	0	0	0	1	1	1	0	0	1	0	1	0	0	0	0	1	0	0	0	0	0	1	1	1	0	0	1	0	1	0	0	0	0	1
	476	Q7L2J0	7SK snRNA methylphosphate capping enzyme	MEPCE	sp|Q7L2J0|MEPCE_HUMAN 7SK snRNA methylphosphate capping enzyme OS=Homo sapiens OX=9606 GN=MEPCE PE=1 SV=1	1	17	17	17	5	7	5	7	12	9	5	3	5	6	10	9	2	3	8	9	9	12	5	7	5	7	12	9	5	3	5	6	10	9	2	3	8	9	9	12	5	7	5	7
	477	Q7Z333;X6RI79	Probable helicase senataxin	SETX	sp|Q7Z333|SETX_HUMAN Probable helicase senataxin OS=Homo sapiens OX=9606 GN=SETX PE=1 SV=4;tr|X6RI79|X6RI79_HUMAN Probable helicase senataxin (Fragment) OS=Homo sapiens OX=9606 GN=SETX PE=1 SV=1	2	2	2	2	0	0	0	0	0	0	0	0	1	0	0	0	0	0	0	0	1	0	0	0	0	0	0	0	0	0	1	0	0	0	0	0	0	0	1	0	0	0	0	0
	478	Q7Z417	Nuclear fragile X mental retardation-interacting protein 2	NUFIP2	sp|Q7Z417|NUFP2_HUMAN Nuclear fragile X mental retardation-interacting protein 2 OS=Homo sapiens OX=9606 GN=NUFIP2 PE=1 SV=1	1	1	1	1	1	0	0	0	0	0	0	0	0	1	0	0	0	0	0	0	1	0	1	0	0	0	0	0	0	0	0	1	0	0	0	0	0	0	1	0	1	0	0	0
	479	Q86UD1;E9PJ29	Out at first protein homolog	OAF	sp|Q86UD1|OAF_HUMAN Out at first protein homolog OS=Homo sapiens OX=9606 GN=OAF PE=2 SV=1	2	6	6	6	0	2	0	0	3	1	0	1	1	0	1	1	1	1	1	1	0	4	0	2	0	0	3	1	0	1	1	0	1	1	1	1	1	1	0	4	0	2	0	0
	480	Q86US8	Telomerase-binding protein EST1A	SMG6	sp|Q86US8|EST1A_HUMAN Telomerase-binding protein EST1A OS=Homo sapiens OX=9606 GN=SMG6 PE=1 SV=2	1	1	1	1	0	0	0	0	0	0	0	1	0	0	0	0	1	0	0	0	0	0	0	0	0	0	0	0	0	1	0	0	0	0	1	0	0	0	0	0	0	0	0	0
	481	Q86V48;E5RFK8	Leucine zipper protein 1	LUZP1	sp|Q86V48|LUZP1_HUMAN Leucine zipper protein 1 OS=Homo sapiens OX=9606 GN=LUZP1 PE=1 SV=2;tr|E5RFK8|E5RFK8_HUMAN Leucine zipper protein 1 (Fragment) OS=Homo sapiens OX=9606 GN=LUZP1 PE=1 SV=1	2	2	2	2	1	0	0	0	0	0	1	0	0	0	0	0	0	0	0	0	1	0	1	0	0	0	0	0	1	0	0	0	0	0	0	0	0	0	1	0	1	0	0	0
	482	Q86VS3	IQ domain-containing protein H	IQCH	sp|Q86VS3|IQCH_HUMAN IQ domain-containing protein H OS=Homo sapiens OX=9606 GN=IQCH PE=2 SV=2	1	1	1	1	0	0	0	0	0	0	1	0	0	0	0	0	0	0	0	0	0	0	0	0	0	0	0	0	1	0	0	0	0	0	0	0	0	0	0	0	0	0	0	0
	483	S4R3V8;Q86X29	Lipolysis-stimulated lipoprotein receptor	LSR	tr|S4R3V8|S4R3V8_HUMAN Lipolysis-stimulated lipoprotein receptor OS=Homo sapiens OX=9606 GN=LSR PE=1 SV=2;sp|Q86X29|LSR_HUMAN Lipolysis-stimulated lipoprotein receptor OS=Homo sapiens OX=9606 GN=LSR PE=1 SV=4	2	11	11	11	8	4	2	7	3	3	6	3	2	5	4	3	0	2	4	3	6	6	8	4	2	7	3	3	6	3	2	5	4	3	0	2	4	3	6	6	8	4	2	7
	484	Q86XP3;A0A0A0MSJ0	ATP-dependent RNA helicase DDX42	DDX42	sp|Q86XP3|DDX42_HUMAN ATP-dependent RNA helicase DDX42 OS=Homo sapiens OX=9606 GN=DDX42 PE=1 SV=1;tr|A0A0A0MSJ0|A0A0A0MSJ0_HUMAN RNA helicase OS=Homo sapiens OX=9606 GN=DDX42 PE=1 SV=1	2	12	12	12	3	2	0	1	6	4	1	0	0	3	6	3	0	0	3	4	4	8	3	2	0	1	6	4	1	0	0	3	6	3	0	0	3	4	4	8	3	2	0	1
	485	Q86YM7	Homer protein homolog 1	HOMER1	sp|Q86YM7|HOME1_HUMAN Homer protein homolog 1 OS=Homo sapiens OX=9606 GN=HOMER1 PE=1 SV=2	1	4	4	4	2	2	2	2	1	1	1	1	1	2	2	2	0	1	1	2	2	3	2	2	2	2	1	1	1	1	1	2	2	2	0	1	1	2	2	3	2	2	2	2
	486	Q8IVM0	Coiled-coil domain-containing protein 50	CCDC50	sp|Q8IVM0|CCD50_HUMAN Coiled-coil domain-containing protein 50 OS=Homo sapiens OX=9606 GN=CCDC50 PE=1 SV=1	1	5	5	5	1	1	0	2	0	0	1	0	0	2	0	0	0	0	1	0	2	0	1	1	0	2	0	0	1	0	0	2	0	0	0	0	1	0	2	0	1	1	0	2
	487	Q8IWU5	Extracellular sulfatase Sulf-2	SULF2	sp|Q8IWU5|SULF2_HUMAN Extracellular sulfatase Sulf-2 OS=Homo sapiens OX=9606 GN=SULF2 PE=1 SV=1	1	2	2	2	0	0	0	0	1	1	0	0	0	0	0	0	0	1	0	0	0	2	0	0	0	0	1	1	0	0	0	0	0	0	0	1	0	0	0	2	0	0	0	0
	488	Q8IXB1;E7EP04;A0A494C1G5;Q71S60;A0A087WXH7	DnaJ homolog subfamily C member 10	DNAJC10	sp|Q8IXB1|DJC10_HUMAN DnaJ homolog subfamily C member 10 OS=Homo sapiens OX=9606 GN=DNAJC10 PE=1 SV=2;tr|E7EP04|E7EP04_HUMAN DnaJ homolog subfamily C member 10 OS=Homo sapiens OX=9606 GN=DNAJC10 PE=1 SV=1;tr|A0A494C1G5|A0A494C1G5_HUMAN DnaJ homolog subfami	5	8	8	8	4	3	2	3	5	3	4	3	1	3	3	1	2	2	4	3	2	2	4	3	2	3	5	3	4	3	1	3	3	1	2	2	4	3	2	2	4	3	2	3
	489	Q8IYL3	UPF0688 protein C1orf174	C1orf174	sp|Q8IYL3|CA174_HUMAN UPF0688 protein C1orf174 OS=Homo sapiens OX=9606 GN=C1orf174 PE=1 SV=2	1	1	1	1	0	0	0	0	0	0	0	0	0	0	0	0	0	0	0	0	0	1	0	0	0	0	0	0	0	0	0	0	0	0	0	0	0	0	0	1	0	0	0	0
	490	Q8IYS1	Peptidase M20 domain-containing protein 2	PM20D2	sp|Q8IYS1|P20D2_HUMAN Peptidase M20 domain-containing protein 2 OS=Homo sapiens OX=9606 GN=PM20D2 PE=1 SV=2	1	5	5	5	0	1	1	0	2	0	0	0	0	0	1	0	1	1	0	0	1	3	0	1	1	0	2	0	0	0	0	0	1	0	1	1	0	0	1	3	0	1	1	0
	491	Q8N428	Polypeptide N-acetylgalactosaminyltransferase 16	GALNT16	sp|Q8N428|GLT16_HUMAN Polypeptide N-acetylgalactosaminyltransferase 16 OS=Homo sapiens OX=9606 GN=GALNT16 PE=1 SV=2	1	30	30	29	13	19	11	12	18	18	11	13	10	13	22	13	8	6	23	11	11	21	13	19	11	12	18	18	11	13	10	13	22	13	8	6	23	11	11	21	13	18	11	12
	492	Q8N684;F5H669	Cleavage and polyadenylation specificity factor subunit 7	CPSF7	sp|Q8N684|CPSF7_HUMAN Cleavage and polyadenylation specificity factor subunit 7 OS=Homo sapiens OX=9606 GN=CPSF7 PE=1 SV=1;tr|F5H669|F5H669_HUMAN Cleavage and polyadenylation-specificity factor subunit 7 (Fragment) OS=Homo sapiens OX=9606 GN=CPSF7 PE=1 SV=	2	5	5	5	0	1	1	0	3	2	0	0	0	0	2	2	0	0	4	0	0	4	0	1	1	0	3	2	0	0	0	0	2	2	0	0	4	0	0	4	0	1	1	0
	493	Q8N967	Leucine-rich repeat and transmembrane domain-containing protein 2	LRTM2	sp|Q8N967|LRTM2_HUMAN Leucine-rich repeat and transmembrane domain-containing protein 2 OS=Homo sapiens OX=9606 GN=LRTM2 PE=2 SV=1	1	1	1	1	0	1	1	0	0	0	0	1	1	0	0	0	1	1	0	0	0	0	0	1	1	0	0	0	0	1	1	0	0	0	1	1	0	0	0	0	0	1	1	0
	494	Q8NAF0	Zinc finger protein 579	ZNF579	sp|Q8NAF0|ZN579_HUMAN Zinc finger protein 579 OS=Homo sapiens OX=9606 GN=ZNF579 PE=1 SV=2	1	5	5	5	0	0	0	2	2	1	0	0	0	0	3	1	0	0	1	1	1	3	0	0	0	2	2	1	0	0	0	0	3	1	0	0	1	1	1	3	0	0	0	2
	495	Q8NBI3	Draxin	DRAXIN	sp|Q8NBI3|DRAXI_HUMAN Draxin OS=Homo sapiens OX=9606 GN=DRAXIN PE=1 SV=2	1	4	4	4	0	0	0	0	2	0	0	0	0	0	2	1	0	0	1	0	1	3	0	0	0	0	2	0	0	0	0	0	2	1	0	0	1	0	1	3	0	0	0	0
	496	Q8NBS9;I3L514;I3L0S0;C9JMN9;I3NI03;I3L3U6;H0Y3Z3;H7BZ94;A0A499FI48;P30101;P07237;P13667	Thioredoxin domain-containing protein 5	TXNDC5	sp|Q8NBS9|TXND5_HUMAN Thioredoxin domain-containing protein 5 OS=Homo sapiens OX=9606 GN=TXNDC5 PE=1 SV=2	12	20	20	19	9	1	0	12	1	0	8	1	0	11	1	0	1	1	1	0	11	1	9	1	0	12	1	0	8	1	0	11	1	0	1	1	1	0	11	1	8	1	0	12
	497	Q8NC51;Q5JVS0	Plasminogen activator inhibitor 1 RNA-binding protein	SERBP1	sp|Q8NC51|PAIRB_HUMAN Plasminogen activator inhibitor 1 RNA-binding protein OS=Homo sapiens OX=9606 GN=SERBP1 PE=1 SV=2	2	32	32	32	14	16	13	18	26	25	14	10	9	16	30	27	5	4	26	27	18	27	14	16	13	18	26	25	14	10	9	16	30	27	5	4	26	27	18	27	14	16	13	18
	498	Q8NDT2	Putative RNA-binding protein 15B	RBM15B	sp|Q8NDT2|RB15B_HUMAN Putative RNA-binding protein 15B OS=Homo sapiens OX=9606 GN=RBM15B PE=1 SV=3	1	1	1	1	0	1	1	0	0	0	0	0	0	0	0	1	0	0	1	0	0	1	0	1	1	0	0	0	0	0	0	0	0	1	0	0	1	0	0	1	0	1	1	0
	499	Q8NES3;A0A087X191	Beta-1,3-N-acetylglucosaminyltransferase lunatic fringe	LFNG	sp|Q8NES3|LFNG_HUMAN Beta-1,3-N-acetylglucosaminyltransferase lunatic fringe OS=Homo sapiens OX=9606 GN=LFNG PE=1 SV=2;tr|A0A087X191|A0A087X191_HUMAN Beta-1,3-N-acetylglucosaminyltransferase lunatic fringe OS=Homo sapiens OX=9606 GN=LFNG PE=1 SV=1	2	8	8	8	0	1	0	1	5	3	0	0	0	2	3	1	1	0	3	1	6	7	0	1	0	1	5	3	0	0	0	2	3	1	1	0	3	1	6	7	0	1	0	1
	500	Q8NGS4	Olfactory receptor 13F1	OR13F1	sp|Q8NGS4|O13F1_HUMAN Olfactory receptor 13F1 OS=Homo sapiens OX=9606 GN=OR13F1 PE=2 SV=1	1	1	1	1	1	0	0	1	0	0	1	0	0	1	0	0	0	0	0	0	1	0	1	0	0	1	0	0	1	0	0	1	0	0	0	0	0	0	1	0	1	0	0	1
	501	Q8TAE8	Growth arrest and DNA damage-inducible proteins-interacting protein 1	GADD45GIP1	sp|Q8TAE8|G45IP_HUMAN Growth arrest and DNA damage-inducible proteins-interacting protein 1 OS=Homo sapiens OX=9606 GN=GADD45GIP1 PE=1 SV=1	1	1	1	1	0	0	0	0	0	0	0	0	0	0	0	0	1	0	0	0	0	0	0	0	0	0	0	0	0	0	0	0	0	0	1	0	0	0	0	0	0	0	0	0
	502	Q8TAP9	M-phase-specific PLK1-interacting protein	MPLKIP	sp|Q8TAP9|MPLKI_HUMAN M-phase-specific PLK1-interacting protein OS=Homo sapiens OX=9606 GN=MPLKIP PE=1 SV=1	1	1	1	1	0	0	0	1	1	1	0	0	0	0	1	1	0	0	1	0	0	1	0	0	0	1	1	1	0	0	0	0	1	1	0	0	1	0	0	1	0	0	0	1
	503	Q8TAT2	Fibroblast growth factor-binding protein 3	FGFBP3	sp|Q8TAT2|FGFP3_HUMAN Fibroblast growth factor-binding protein 3 OS=Homo sapiens OX=9606 GN=FGFBP3 PE=1 SV=1	1	1	1	1	0	0	0	1	0	0	0	0	0	0	0	0	0	0	0	0	1	0	0	0	0	1	0	0	0	0	0	0	0	0	0	0	0	0	1	0	0	0	0	1
	504	Q8TE58	A disintegrin and metalloproteinase with thrombospondin motifs 15	ADAMTS15	sp|Q8TE58|ATS15_HUMAN A disintegrin and metalloproteinase with thrombospondin motifs 15 OS=Homo sapiens OX=9606 GN=ADAMTS15 PE=2 SV=1	1	4	2	2	0	1	1	0	1	1	0	1	1	1	1	1	0	1	1	1	0	3	0	0	0	0	0	0	0	0	0	1	0	0	0	0	0	0	0	2	0	0	0	0
	505	Q8WUA2	Peptidyl-prolyl cis-trans isomerase-like 4	PPIL4	sp|Q8WUA2|PPIL4_HUMAN Peptidyl-prolyl cis-trans isomerase-like 4 OS=Homo sapiens OX=9606 GN=PPIL4 PE=1 SV=1	1	1	1	1	1	0	0	1	0	0	0	0	0	1	0	0	0	0	0	0	0	1	1	0	0	1	0	0	0	0	0	1	0	0	0	0	0	0	0	1	1	0	0	1
	506	Q8WWK9	Cytoskeleton-associated protein 2	CKAP2	sp|Q8WWK9|CKAP2_HUMAN Cytoskeleton-associated protein 2 OS=Homo sapiens OX=9606 GN=CKAP2 PE=1 SV=1	1	3	3	3	0	0	0	0	2	1	0	0	0	1	1	2	0	0	0	0	2	2	0	0	0	0	2	1	0	0	0	1	1	2	0	0	0	0	2	2	0	0	0	0
	507	Q8WX77	Insulin-like growth factor-binding protein-like 1	IGFBPL1	sp|Q8WX77|IBPL1_HUMAN Insulin-like growth factor-binding protein-like 1 OS=Homo sapiens OX=9606 GN=IGFBPL1 PE=2 SV=1	1	43	43	43	32	31	24	28	31	35	26	33	26	27	33	30	31	28	32	31	30	35	32	31	24	28	31	35	26	33	26	27	33	30	31	28	32	31	30	35	32	31	24	28
	508	Q8WXF1	Paraspeckle component 1	PSPC1	sp|Q8WXF1|PSPC1_HUMAN Paraspeckle component 1 OS=Homo sapiens OX=9606 GN=PSPC1 PE=1 SV=1	1	6	6	6	3	2	2	4	5	4	3	0	1	3	3	3	0	0	2	2	4	3	3	2	2	4	5	4	3	0	1	3	3	3	0	0	2	2	4	3	3	2	2	4
	509	Q92620;H3BQT9;H3BV01;J3KRT1	Pre-mRNA-splicing factor ATP-dependent RNA helicase PRP16	DHX38	sp|Q92620|PRP16_HUMAN Pre-mRNA-splicing factor ATP-dependent RNA helicase PRP16 OS=Homo sapiens OX=9606 GN=DHX38 PE=1 SV=2	4	9	9	9	6	1	1	5	3	1	3	0	1	5	2	2	0	0	2	1	4	3	6	1	1	5	3	1	3	0	1	5	2	2	0	0	2	1	4	3	6	1	1	5
	510	Q92626;H7C300;H7C1W1;H7C3W2;C9J4I9	Peroxidasin homolog	PXDN	sp|Q92626|PXDN_HUMAN Peroxidasin homolog OS=Homo sapiens OX=9606 GN=PXDN PE=1 SV=2;tr|H7C300|H7C300_HUMAN Peroxidasin homolog (Fragment) OS=Homo sapiens OX=9606 GN=PXDN PE=1 SV=8;tr|H7C1W1|H7C1W1_HUMAN Peroxidasin homolog (Fragment) OS=Homo sapiens OX=9606	5	6	6	6	0	0	0	0	3	0	0	0	0	0	1	0	0	0	2	0	0	5	0	0	0	0	3	0	0	0	0	0	1	0	0	0	2	0	0	5	0	0	0	0
	511	Q92804;A0A075B7D9;A0A075B7F2;A0A075B7E4;A0A075B7F4;A0A075B7C1	TATA-binding protein-associated factor 2N	TAF15	sp|Q92804|RBP56_HUMAN TATA-binding protein-associated factor 2N OS=Homo sapiens OX=9606 GN=TAF15 PE=1 SV=1;tr|A0A075B7D9|A0A075B7D9_HUMAN TATA-binding protein-associated factor 2N OS=Homo sapiens OX=9606 GN=TAF15 PE=1 SV=1	6	14	14	11	4	6	4	4	7	6	4	3	2	4	6	4	1	1	9	5	6	10	4	6	4	4	7	6	4	3	2	4	6	4	1	1	9	5	6	10	3	4	4	2
	512	Q92859;Q59FP8	Neogenin	NEO1	sp|Q92859|NEO1_HUMAN Neogenin OS=Homo sapiens OX=9606 GN=NEO1 PE=1 SV=2;tr|Q59FP8|Q59FP8_HUMAN Neogenin (Fragment) OS=Homo sapiens OX=9606 GN=NEO1 PE=1 SV=1	2	2	2	2	0	0	1	0	0	0	0	0	0	0	0	0	0	0	0	0	0	1	0	0	1	0	0	0	0	0	0	0	0	0	0	0	0	0	0	1	0	0	1	0
	513	Q92908	Transcription factor GATA-6	GATA6	sp|Q92908|GATA6_HUMAN Transcription factor GATA-6 OS=Homo sapiens OX=9606 GN=GATA6 PE=1 SV=2	1	1	1	1	0	0	0	0	0	0	0	0	0	0	0	0	0	0	0	0	0	1	0	0	0	0	0	0	0	0	0	0	0	0	0	0	0	0	0	1	0	0	0	0
	514	Q96BH1	E3 ubiquitin-protein ligase RNF25	RNF25	sp|Q96BH1|RNF25_HUMAN E3 ubiquitin-protein ligase RNF25 OS=Homo sapiens OX=9606 GN=RNF25 PE=1 SV=1	1	3	3	3	0	0	0	0	1	1	0	0	0	0	0	0	0	0	0	2	0	2	0	0	0	0	1	1	0	0	0	0	0	0	0	0	0	2	0	2	0	0	0	0
	515	Q96BZ8	Leukocyte receptor cluster member 1	LENG1	sp|Q96BZ8|LENG1_HUMAN Leukocyte receptor cluster member 1 OS=Homo sapiens OX=9606 GN=LENG1 PE=1 SV=1	1	3	3	3	0	0	0	0	2	0	0	0	0	0	0	0	0	0	0	0	0	3	0	0	0	0	2	0	0	0	0	0	0	0	0	0	0	0	0	3	0	0	0	0
	516	Q96DA6	Mitochondrial import inner membrane translocase subunit TIM14	DNAJC19	sp|Q96DA6|TIM14_HUMAN Mitochondrial import inner membrane translocase subunit TIM14 OS=Homo sapiens OX=9606 GN=DNAJC19 PE=1 SV=3	1	2	2	2	0	0	0	0	0	0	0	0	0	0	1	0	0	0	0	0	0	1	0	0	0	0	0	0	0	0	0	0	1	0	0	0	0	0	0	1	0	0	0	0
	517	Q96EU7	C1GALT1-specific chaperone 1	C1GALT1C1	sp|Q96EU7|C1GLC_HUMAN C1GALT1-specific chaperone 1 OS=Homo sapiens OX=9606 GN=C1GALT1C1 PE=1 SV=1	1	5	5	5	1	3	0	1	3	2	1	1	2	1	1	1	2	1	2	2	1	2	1	3	0	1	3	2	1	1	2	1	1	1	2	1	2	2	1	2	1	3	0	1
	518	Q96GP6	Scavenger receptor class F member 2	SCARF2	sp|Q96GP6|SREC2_HUMAN Scavenger receptor class F member 2 OS=Homo sapiens OX=9606 GN=SCARF2 PE=1 SV=5	1	3	3	3	0	1	1	0	3	2	0	0	0	0	2	1	0	0	2	0	1	3	0	1	1	0	3	2	0	0	0	0	2	1	0	0	2	0	1	3	0	1	1	0
	519	Q96JB6	Lysyl oxidase homolog 4	LOXL4	sp|Q96JB6|LOXL4_HUMAN Lysyl oxidase homolog 4 OS=Homo sapiens OX=9606 GN=LOXL4 PE=1 SV=1	1	2	2	2	0	0	0	0	1	0	0	1	0	0	1	1	0	0	1	0	0	1	0	0	0	0	1	0	0	1	0	0	1	1	0	0	1	0	0	1	0	0	0	0
	520	Q96KM6	Zinc finger protein 512B	ZNF512B	sp|Q96KM6|Z512B_HUMAN Zinc finger protein 512B OS=Homo sapiens OX=9606 GN=ZNF512B PE=1 SV=1	1	1	1	1	0	0	0	0	1	0	0	0	0	0	0	0	0	0	0	0	0	1	0	0	0	0	1	0	0	0	0	0	0	0	0	0	0	0	0	1	0	0	0	0
	521	Q96KR1	Zinc finger RNA-binding protein	ZFR	sp|Q96KR1|ZFR_HUMAN Zinc finger RNA-binding protein OS=Homo sapiens OX=9606 GN=ZFR PE=1 SV=2	1	6	6	6	2	0	0	3	4	4	1	0	0	3	4	3	0	0	3	3	2	6	2	0	0	3	4	4	1	0	0	3	4	3	0	0	3	3	2	6	2	0	0	3
	522	Q96L58	Beta-1,3-galactosyltransferase 6	B3GALT6	sp|Q96L58|B3GT6_HUMAN Beta-1,3-galactosyltransferase 6 OS=Homo sapiens OX=9606 GN=B3GALT6 PE=1 SV=2	1	16	16	16	0	10	7	0	11	9	0	9	8	0	8	7	8	8	9	9	0	12	0	10	7	0	11	9	0	9	8	0	8	7	8	8	9	9	0	12	0	10	7	0
	523	Q96N03	V-set and transmembrane domain-containing protein 2-like protein	VSTM2L	sp|Q96N03|VTM2L_HUMAN V-set and transmembrane domain-containing protein 2-like protein OS=Homo sapiens OX=9606 GN=VSTM2L PE=1 SV=1	1	2	2	2	1	0	0	0	0	0	1	0	0	0	0	0	0	0	0	0	1	0	1	0	0	0	0	0	1	0	0	0	0	0	0	0	0	0	1	0	1	0	0	0
	524	Q96Q83;E9PSA5;E9PN35;E9PRD0;E9PRJ2;H0YDH4	Alpha-ketoglutarate-dependent dioxygenase alkB homolog 3	ALKBH3	sp|Q96Q83|ALKB3_HUMAN Alpha-ketoglutarate-dependent dioxygenase alkB homolog 3 OS=Homo sapiens OX=9606 GN=ALKBH3 PE=1 SV=1;tr|E9PSA5|E9PSA5_HUMAN Alpha-ketoglutarate-dependent dioxygenase alkB homolog 3 (Fragment) OS=Homo sapiens OX=9606 GN=ALKBH3 PE=1 SV=	6	20	20	20	5	9	10	8	17	16	4	12	7	10	11	15	10	5	15	12	12	18	5	9	10	8	17	16	4	12	7	10	11	15	10	5	15	12	12	18	5	9	10	8
	525	Q96QC0	Serine/threonine-protein phosphatase 1 regulatory subunit 10	PPP1R10	sp|Q96QC0|PP1RA_HUMAN Serine/threonine-protein phosphatase 1 regulatory subunit 10 OS=Homo sapiens OX=9606 GN=PPP1R10 PE=1 SV=1	1	1	1	1	0	0	0	0	0	0	0	0	0	0	0	1	0	0	0	0	0	1	0	0	0	0	0	0	0	0	0	0	0	1	0	0	0	0	0	1	0	0	0	0
	526	Q96SB3	Neurabin-2	PPP1R9B	sp|Q96SB3|NEB2_HUMAN Neurabin-2 OS=Homo sapiens OX=9606 GN=PPP1R9B PE=1 SV=3	1	1	1	1	1	0	0	1	0	0	1	0	0	1	0	0	0	0	0	0	1	0	1	0	0	1	0	0	1	0	0	1	0	0	0	0	0	0	1	0	1	0	0	1
	527	Q96ST3;H3BT34;H3BQ76;H3BQ88;H3BNA0;H3BNZ3;H3BQL7;H3BP90;H3BMA2	Paired amphipathic helix protein Sin3a	SIN3A	sp|Q96ST3|SIN3A_HUMAN Paired amphipathic helix protein Sin3a OS=Homo sapiens OX=9606 GN=SIN3A PE=1 SV=2;tr|H3BT34|H3BT34_HUMAN Paired amphipathic helix protein Sin3a (Fragment) OS=Homo sapiens OX=9606 GN=SIN3A PE=1 SV=1;tr|H3BQ76|H3BQ76_HUMAN Paired amphip	9	3	3	3	0	0	0	1	1	0	0	0	0	0	3	0	0	0	0	0	1	2	0	0	0	1	1	0	0	0	0	0	3	0	0	0	0	0	1	2	0	0	0	1
	528	Q96T58;A0A669KB49;F6WRY4	Msx2-interacting protein	SPEN	sp|Q96T58|MINT_HUMAN Msx2-interacting protein OS=Homo sapiens OX=9606 GN=SPEN PE=1 SV=1;tr|A0A669KB49|A0A669KB49_HUMAN Msx2-interacting protein (Fragment) OS=Homo sapiens OX=9606 GN=SPEN PE=1 SV=1	3	27	27	27	12	7	7	14	20	17	7	4	4	14	19	17	4	4	17	17	11	23	12	7	7	14	20	17	7	4	4	14	19	17	4	4	17	17	11	23	12	7	7	14
	529	Q99435;F8VVB6;F8VXR5;F8VRQ0;F8VZ72;F8W1A2	Protein kinase C-binding protein NELL2	NELL2	sp|Q99435|NELL2_HUMAN Protein kinase C-binding protein NELL2 OS=Homo sapiens OX=9606 GN=NELL2 PE=1 SV=1;tr|F8VVB6|F8VVB6_HUMAN Protein kinase C-binding protein NELL2 OS=Homo sapiens OX=9606 GN=NELL2 PE=1 SV=1	6	3	3	3	0	1	0	0	2	1	0	1	0	0	2	0	1	0	0	1	0	1	0	1	0	0	2	1	0	1	0	0	2	0	1	0	0	1	0	1	0	1	0	0
	530	Q99538	Legumain	LGMN	sp|Q99538|LGMN_HUMAN Legumain OS=Homo sapiens OX=9606 GN=LGMN PE=1 SV=1	1	6	6	6	5	0	0	3	0	0	5	0	0	4	0	0	0	0	0	0	4	0	5	0	0	3	0	0	5	0	0	4	0	0	0	0	0	0	4	0	5	0	0	3
	531	Q99578	GTP-binding protein Rit2	RIT2	sp|Q99578|RIT2_HUMAN GTP-binding protein Rit2 OS=Homo sapiens OX=9606 GN=RIT2 PE=1 SV=1	1	1	1	1	0	1	1	0	0	0	0	0	0	0	0	0	1	0	0	0	0	0	0	1	1	0	0	0	0	0	0	0	0	0	1	0	0	0	0	0	0	1	1	0
	532	Q99985;A0A0C4DGV8;Q13214	Semaphorin-3C	SEMA3C	sp|Q99985|SEM3C_HUMAN Semaphorin-3C OS=Homo sapiens OX=9606 GN=SEMA3C PE=2 SV=2	3	18	17	17	3	0	0	10	2	1	3	0	0	12	2	1	0	0	1	0	14	2	3	0	0	10	2	0	3	0	0	12	2	1	0	0	1	0	14	2	3	0	0	10
	533	Q99988;A0A0A0MTT8	Growth/differentiation factor 15	GDF15	sp|Q99988|GDF15_HUMAN Growth/differentiation factor 15 OS=Homo sapiens OX=9606 GN=GDF15 PE=1 SV=3	2	7	7	7	6	1	0	5	2	1	1	0	0	2	3	2	0	0	2	1	4	2	6	1	0	5	2	1	1	0	0	2	3	2	0	0	2	1	4	2	6	1	0	5
	534	Q9BRD0;H7C462	BUD13 homolog	BUD13	sp|Q9BRD0|BUD13_HUMAN BUD13 homolog OS=Homo sapiens OX=9606 GN=BUD13 PE=1 SV=1	2	5	5	5	1	0	0	2	2	3	1	0	0	2	0	2	0	0	1	1	4	1	1	0	0	2	2	3	1	0	0	2	0	2	0	0	1	1	4	1	1	0	0	2
	535	Q9BS26	Endoplasmic reticulum resident protein 44	ERP44	sp|Q9BS26|ERP44_HUMAN Endoplasmic reticulum resident protein 44 OS=Homo sapiens OX=9606 GN=ERP44 PE=1 SV=1	1	12	12	12	0	4	4	1	6	3	0	3	6	1	8	3	4	7	8	8	1	4	0	4	4	1	6	3	0	3	6	1	8	3	4	7	8	8	1	4	0	4	4	1
	536	Q9BSH4	Translational activator of cytochrome c oxidase 1	TACO1	sp|Q9BSH4|TACO1_HUMAN Translational activator of cytochrome c oxidase 1 OS=Homo sapiens OX=9606 GN=TACO1 PE=1 SV=1	1	3	3	3	0	1	0	0	1	0	0	0	0	0	1	0	0	0	0	0	0	3	0	1	0	0	1	0	0	0	0	0	1	0	0	0	0	0	0	3	0	1	0	0
	537	Q9BTA9;C9JD58;J3QTA0;C9JVK6;A0A494C0C1;A0A0A0MRT2;A0A494C0B7;A0A494C0S5;E9PMZ7;C9JMU2	WW domain-containing adapter protein with coiled-coil	WAC	sp|Q9BTA9|WAC_HUMAN WW domain-containing adapter protein with coiled-coil OS=Homo sapiens OX=9606 GN=WAC PE=1 SV=3;tr|C9JD58|C9JD58_HUMAN WW domain-containing adapter protein with coiled-coil (Fragment) OS=Homo sapiens OX=9606 GN=WAC PE=1 SV=1;tr|J3QTA0|J3	10	13	13	13	2	2	4	3	7	9	2	3	2	3	8	6	3	1	4	3	4	9	2	2	4	3	7	9	2	3	2	3	8	6	3	1	4	3	4	9	2	2	4	3
	538	Q9BV94	ER degradation-enhancing alpha-mannosidase-like protein 2	EDEM2	sp|Q9BV94|EDEM2_HUMAN ER degradation-enhancing alpha-mannosidase-like protein 2 OS=Homo sapiens OX=9606 GN=EDEM2 PE=1 SV=2	1	2	2	2	0	0	0	0	0	1	1	0	0	0	0	0	0	0	1	0	0	0	0	0	0	0	0	1	1	0	0	0	0	0	0	0	1	0	0	0	0	0	0	0
	539	Q9BWE0	Replication initiator 1	REPIN1	sp|Q9BWE0|REPI1_HUMAN Replication initiator 1 OS=Homo sapiens OX=9606 GN=REPIN1 PE=1 SV=1	1	2	2	2	0	0	0	0	1	1	0	0	0	0	1	0	0	0	1	1	0	2	0	0	0	0	1	1	0	0	0	0	1	0	0	0	1	1	0	2	0	0	0	0
	540	Q9BWS9;E9PPA0;H0YC89;E9PI70;E9PIP0;E9PRL3;E9PPH0;H0YCC4;H0YDL6;E9PKF1;H0YEA3	Chitinase domain-containing protein 1	CHID1	sp|Q9BWS9|CHID1_HUMAN Chitinase domain-containing protein 1 OS=Homo sapiens OX=9606 GN=CHID1 PE=1 SV=1;tr|E9PPA0|E9PPA0_HUMAN Chitinase domain-containing protein 1 (Fragment) OS=Homo sapiens OX=9606 GN=CHID1 PE=1 SV=1	11	21	21	21	4	0	0	19	1	2	3	0	0	16	2	2	0	0	1	1	20	1	4	0	0	19	1	2	3	0	0	16	2	2	0	0	1	1	20	1	4	0	0	19
	541	Q9BX68	Histidine triad nucleotide-binding protein 2, mitochondrial	HINT2	sp|Q9BX68|HINT2_HUMAN Histidine triad nucleotide-binding protein 2, mitochondrial OS=Homo sapiens OX=9606 GN=HINT2 PE=1 SV=1	1	1	1	1	0	0	0	0	1	0	0	0	0	0	0	0	0	0	0	0	0	0	0	0	0	0	1	0	0	0	0	0	0	0	0	0	0	0	0	0	0	0	0	0
	542	Q9BXJ3	Complement C1q tumor necrosis factor-related protein 4	C1QTNF4	sp|Q9BXJ3|C1QT4_HUMAN Complement C1q tumor necrosis factor-related protein 4 OS=Homo sapiens OX=9606 GN=C1QTNF4 PE=1 SV=2	1	2	2	2	0	0	0	0	2	1	0	0	0	0	2	1	0	0	1	1	0	2	0	0	0	0	2	1	0	0	0	0	2	1	0	0	1	1	0	2	0	0	0	0
	543	Q9C0D5	Protein TANC1	TANC1	sp|Q9C0D5|TANC1_HUMAN Protein TANC1 OS=Homo sapiens OX=9606 GN=TANC1 PE=1 SV=3	1	2	2	2	0	0	0	1	1	0	0	0	0	0	1	0	0	0	0	0	0	1	0	0	0	1	1	0	0	0	0	0	1	0	0	0	0	0	0	1	0	0	0	1
	544	Q9C0J8	pre-mRNA 3 end processing protein WDR33	WDR33	sp|Q9C0J8|WDR33_HUMAN pre-mRNA 3 end processing protein WDR33 OS=Homo sapiens OX=9606 GN=WDR33 PE=1 SV=2	1	22	22	22	10	9	5	9	7	8	7	1	3	6	8	6	0	2	6	4	14	11	10	9	5	9	7	8	7	1	3	6	8	6	0	2	6	4	14	11	10	9	5	9
	545	Q9GZN8;H7BYU9	UPF0687 protein C20orf27	C20orf27	sp|Q9GZN8|CT027_HUMAN UPF0687 protein C20orf27 OS=Homo sapiens OX=9606 GN=C20orf27 PE=1 SV=3;tr|H7BYU9|H7BYU9_HUMAN UPF0687 protein C20orf27 (Fragment) OS=Homo sapiens OX=9606 GN=C20orf27 PE=1 SV=1	2	15	15	15	4	6	5	6	10	7	2	3	3	7	11	8	1	1	12	12	7	11	4	6	5	6	10	7	2	3	3	7	11	8	1	1	12	12	7	11	4	6	5	6
	546	Q9GZP4;X6R8S9;X6RHB9	PITH domain-containing protein 1	PITHD1	sp|Q9GZP4|PITH1_HUMAN PITH domain-containing protein 1 OS=Homo sapiens OX=9606 GN=PITHD1 PE=1 SV=1;tr|X6R8S9|X6R8S9_HUMAN PITH domain-containing protein 1 OS=Homo sapiens OX=9606 GN=PITHD1 PE=1 SV=1	3	22	22	22	12	14	11	13	15	11	10	11	9	13	14	14	13	11	14	13	14	15	12	14	11	13	15	11	10	11	9	13	14	14	13	11	14	13	14	15	12	14	11	13
	547	Q9H2U1;E7EWK3	ATP-dependent RNA helicase DHX36	DHX36	sp|Q9H2U1|DHX36_HUMAN ATP-dependent DNA/RNA helicase DHX36 OS=Homo sapiens OX=9606 GN=DHX36 PE=1 SV=2;tr|E7EWK3|E7EWK3_HUMAN RNA helicase (Fragment) OS=Homo sapiens OX=9606 GN=DHX36 PE=1 SV=1	2	7	7	7	1	2	0	2	4	3	1	0	0	1	3	2	0	0	2	2	4	4	1	2	0	2	4	3	1	0	0	1	3	2	0	0	2	2	4	4	1	2	0	2
	548	Q9H4F8	SPARC-related modular calcium-binding protein 1	SMOC1	sp|Q9H4F8|SMOC1_HUMAN SPARC-related modular calcium-binding protein 1 OS=Homo sapiens OX=9606 GN=SMOC1 PE=1 SV=1	1	20	20	20	5	11	10	4	15	11	4	8	8	4	13	11	9	10	10	10	7	13	5	11	10	4	15	11	4	8	8	4	13	11	9	10	10	10	7	13	5	11	10	4
	549	Q9H4W6	Transcription factor COE3	EBF3	sp|Q9H4W6|COE3_HUMAN Transcription factor COE3 OS=Homo sapiens OX=9606 GN=EBF3 PE=1 SV=2	1	1	1	1	0	0	0	0	1	0	0	0	0	0	0	0	0	0	0	0	0	0	0	0	0	0	1	0	0	0	0	0	0	0	0	0	0	0	0	0	0	0	0	0
	550	Q9H7E2	Tudor domain-containing protein 3	TDRD3	sp|Q9H7E2|TDRD3_HUMAN Tudor domain-containing protein 3 OS=Homo sapiens OX=9606 GN=TDRD3 PE=1 SV=1	1	2	2	2	0	0	0	0	0	0	0	0	0	0	0	0	0	0	0	0	0	2	0	0	0	0	0	0	0	0	0	0	0	0	0	0	0	0	0	2	0	0	0	0
	551	Q9H7N4;E9PJ24;B7ZM65;F8WEF5;A0A0J9YYB5;A0A0J9YWD5;Q9P1Y6	Splicing factor, arginine/serine-rich 19	SCAF1	sp|Q9H7N4|SFR19_HUMAN Splicing factor, arginine/serine-rich 19 OS=Homo sapiens OX=9606 GN=SCAF1 PE=1 SV=3	7	3	3	3	0	1	1	0	2	2	0	0	1	0	1	1	0	1	1	1	0	2	0	1	1	0	2	2	0	0	1	0	1	1	0	1	1	1	0	2	0	1	1	0
	552	Q9HC62	Sentrin-specific protease 2	SENP2	sp|Q9HC62|SENP2_HUMAN Sentrin-specific protease 2 OS=Homo sapiens OX=9606 GN=SENP2 PE=1 SV=3	1	1	1	1	0	0	0	0	0	0	0	0	0	0	0	0	0	0	0	0	1	0	0	0	0	0	0	0	0	0	0	0	0	0	0	0	0	0	1	0	0	0	0	0
	553	Q9HCU4	Cadherin EGF LAG seven-pass G-type receptor 2	CELSR2	sp|Q9HCU4|CELR2_HUMAN Cadherin EGF LAG seven-pass G-type receptor 2 OS=Homo sapiens OX=9606 GN=CELSR2 PE=1 SV=1	1	7	7	7	2	2	1	6	2	1	2	1	2	3	2	1	1	1	2	2	3	3	2	2	1	6	2	1	2	1	2	3	2	1	1	1	2	2	3	3	2	2	1	6
	554	Q9HDC5	Junctophilin-1	JPH1	sp|Q9HDC5|JPH1_HUMAN Junctophilin-1 OS=Homo sapiens OX=9606 GN=JPH1 PE=1 SV=2	1	2	2	2	0	0	1	2	2	2	0	0	0	1	2	2	0	0	1	1	1	2	0	0	1	2	2	2	0	0	0	1	2	2	0	0	1	1	1	2	0	0	1	2
	555	Q9NRY2	SOSS complex subunit C	INIP	sp|Q9NRY2|SOSSC_HUMAN SOSS complex subunit C OS=Homo sapiens OX=9606 GN=INIP PE=1 SV=1	1	1	1	1	0	0	0	0	0	0	0	0	0	0	0	0	0	0	0	0	1	0	0	0	0	0	0	0	0	0	0	0	0	0	0	0	0	0	1	0	0	0	0	0
	556	Q9NS00;C9K0C8	Glycoprotein-N-acetylgalactosamine 3-beta-galactosyltransferase 1	C1GALT1	sp|Q9NS00|C1GLT_HUMAN Glycoprotein-N-acetylgalactosamine 3-beta-galactosyltransferase 1 OS=Homo sapiens OX=9606 GN=C1GALT1 PE=1 SV=1	2	5	5	5	1	1	1	1	0	3	1	1	2	1	1	2	1	3	1	2	1	1	1	1	1	1	0	3	1	1	2	1	1	2	1	3	1	2	1	1	1	1	1	1
	557	Q9NS15;E9PKW1;E9PRF2;H0YE75;H0YCX6;H0YC99	Latent-transforming growth factor beta-binding protein 3	LTBP3	sp|Q9NS15|LTBP3_HUMAN Latent-transforming growth factor beta-binding protein 3 OS=Homo sapiens OX=9606 GN=LTBP3 PE=1 SV=4;tr|E9PKW1|E9PKW1_HUMAN Latent-transforming growth factor beta-binding protein 3 (Fragment) OS=Homo sapiens OX=9606 GN=LTBP3 PE=1 SV=8	6	8	8	8	0	3	1	0	4	2	0	1	0	0	3	2	0	0	3	2	0	7	0	3	1	0	4	2	0	1	0	0	3	2	0	0	3	2	0	7	0	3	1	0
	558	Q9NVX2;K7EN33;A0A0A0MRH0	Notchless protein homolog 1	NLE1	sp|Q9NVX2|NLE1_HUMAN Notchless protein homolog 1 OS=Homo sapiens OX=9606 GN=NLE1 PE=1 SV=4;tr|K7EN33|K7EN33_HUMAN Notchless protein homolog 1 (Fragment) OS=Homo sapiens OX=9606 GN=NLE1 PE=1 SV=1;tr|A0A0A0MRH0|A0A0A0MRH0_HUMAN Notchless protein homolog 1 OS	3	7	7	7	0	2	2	0	4	3	0	0	1	1	3	2	1	1	2	2	1	7	0	2	2	0	4	3	0	0	1	1	3	2	1	1	2	2	1	7	0	2	2	0
	559	Q9NXG0	Centlein	CNTLN	sp|Q9NXG0|CNTLN_HUMAN Centlein OS=Homo sapiens OX=9606 GN=CNTLN PE=1 SV=6	1	1	1	1	0	0	0	0	0	0	0	0	0	1	0	0	0	0	0	0	0	0	0	0	0	0	0	0	0	0	0	1	0	0	0	0	0	0	0	0	0	0	0	0
	560	Q9P0J7	E3 ubiquitin-protein ligase KCMF1	KCMF1	sp|Q9P0J7|KCMF1_HUMAN E3 ubiquitin-protein ligase KCMF1 OS=Homo sapiens OX=9606 GN=KCMF1 PE=1 SV=2	1	1	1	1	0	0	0	0	0	0	0	0	0	0	0	0	0	0	0	0	0	1	0	0	0	0	0	0	0	0	0	0	0	0	0	0	0	0	0	1	0	0	0	0
	561	Q9P0K8	Forkhead box protein J2	FOXJ2	sp|Q9P0K8|FOXJ2_HUMAN Forkhead box protein J2 OS=Homo sapiens OX=9606 GN=FOXJ2 PE=1 SV=1	1	1	1	1	0	0	0	0	1	0	0	0	0	0	1	0	0	0	1	1	0	1	0	0	0	0	1	0	0	0	0	0	1	0	0	0	1	1	0	1	0	0	0	0
	562	Q9P258	Protein RCC2	RCC2	sp|Q9P258|RCC2_HUMAN Protein RCC2 OS=Homo sapiens OX=9606 GN=RCC2 PE=1 SV=2	1	14	14	14	0	0	0	0	8	8	0	0	0	0	6	4	0	0	5	5	2	8	0	0	0	0	8	8	0	0	0	0	6	4	0	0	5	5	2	8	0	0	0	0
	563	Q9P2D1	Chromodomain-helicase-DNA-binding protein 7	CHD7	sp|Q9P2D1|CHD7_HUMAN Chromodomain-helicase-DNA-binding protein 7 OS=Homo sapiens OX=9606 GN=CHD7 PE=1 SV=3	1	2	2	2	0	0	0	0	0	0	0	0	0	1	0	0	0	0	0	0	1	0	0	0	0	0	0	0	0	0	0	1	0	0	0	0	0	0	1	0	0	0	0	0
	564	U3KPZ7;Q9P2N5	RNA-binding protein 27	RBM27	tr|U3KPZ7|U3KPZ7_HUMAN Uncharacterized protein OS=Homo sapiens OX=9606 PE=1 SV=1;sp|Q9P2N5|RBM27_HUMAN RNA-binding protein 27 OS=Homo sapiens OX=9606 GN=RBM27 PE=1 SV=2	2	16	16	15	1	3	4	2	8	6	0	3	2	5	7	4	1	2	5	5	7	14	1	3	4	2	8	6	0	3	2	5	7	4	1	2	5	5	7	14	1	2	3	2
	565	Q9UFW8;C9JUJ0	CGG triplet repeat-binding protein 1	CGGBP1	sp|Q9UFW8|CGBP1_HUMAN CGG triplet repeat-binding protein 1 OS=Homo sapiens OX=9606 GN=CGGBP1 PE=1 SV=2;tr|C9JUJ0|C9JUJ0_HUMAN CGG triplet repeat-binding protein 1 (Fragment) OS=Homo sapiens OX=9606 GN=CGGBP1 PE=1 SV=1	2	4	4	4	2	1	0	2	1	1	0	0	0	1	2	1	0	0	1	0	2	2	2	1	0	2	1	1	0	0	0	1	2	1	0	0	1	0	2	2	2	1	0	2
	566	Q9UGI8;F8W7T0;H7BYK1	Testin	TES	sp|Q9UGI8|TES_HUMAN Testin OS=Homo sapiens OX=9606 GN=TES PE=1 SV=1	3	14	14	14	7	0	0	11	1	1	3	0	0	10	1	1	0	0	2	0	11	3	7	0	0	11	1	1	3	0	0	10	1	1	0	0	2	0	11	3	7	0	0	11
	567	Q9UGU0	Transcription factor 20	TCF20	sp|Q9UGU0|TCF20_HUMAN Transcription factor 20 OS=Homo sapiens OX=9606 GN=TCF20 PE=1 SV=3	1	12	12	12	0	1	0	1	3	3	0	0	0	1	4	2	0	0	3	1	5	8	0	1	0	1	3	3	0	0	0	1	4	2	0	0	3	1	5	8	0	1	0	1
	568	Q9UGU5;B0QXZ8;B0QXZ9	HMG domain-containing protein 4	HMGXB4	sp|Q9UGU5|HMGX4_HUMAN HMG domain-containing protein 4 OS=Homo sapiens OX=9606 GN=HMGXB4 PE=1 SV=2;tr|B0QXZ8|B0QXZ8_HUMAN HMG domain-containing protein 4 (Fragment) OS=Homo sapiens OX=9606 GN=HMGXB4 PE=1 SV=1;tr|B0QXZ9|B0QXZ9_HUMAN HMG domain-containing pro	3	8	8	8	3	1	0	2	2	1	0	0	0	3	2	0	0	0	1	0	5	3	3	1	0	2	2	1	0	0	0	3	2	0	0	0	1	0	5	3	3	1	0	2
	569	Q9UHB7;C9JCE0	AF4/FMR2 family member 4	AFF4	sp|Q9UHB7|AFF4_HUMAN AF4/FMR2 family member 4 OS=Homo sapiens OX=9606 GN=AFF4 PE=1 SV=1;tr|C9JCE0|C9JCE0_HUMAN AF4/FMR2 family member 4 (Fragment) OS=Homo sapiens OX=9606 GN=AFF4 PE=1 SV=1	2	7	7	7	3	0	0	1	3	2	1	0	0	4	3	2	0	0	2	2	4	4	3	0	0	1	3	2	1	0	0	4	3	2	0	0	2	2	4	4	3	0	0	1
	570	Q9UMX0;Q9UHD9	Ubiquilin-1;Ubiquilin-2	UBQLN1;UBQLN2	sp|Q9UMX0|UBQL1_HUMAN Ubiquilin-1 OS=Homo sapiens OX=9606 GN=UBQLN1 PE=1 SV=2;sp|Q9UHD9|UBQL2_HUMAN Ubiquilin-2 OS=Homo sapiens OX=9606 GN=UBQLN2 PE=1 SV=2	2	1	1	1	0	1	0	0	0	0	0	0	0	0	0	0	0	0	0	0	0	0	0	1	0	0	0	0	0	0	0	0	0	0	0	0	0	0	0	0	0	1	0	0
	571	Q9UHI8;E5RI60;H7C206;E5RJR7	A disintegrin and metalloproteinase with thrombospondin motifs 1	ADAMTS1	sp|Q9UHI8|ATS1_HUMAN A disintegrin and metalloproteinase with thrombospondin motifs 1 OS=Homo sapiens OX=9606 GN=ADAMTS1 PE=1 SV=4	4	32	32	30	1	15	12	4	18	16	2	15	14	3	19	17	13	11	19	17	3	18	1	15	12	4	18	16	2	15	14	3	19	17	13	11	19	17	3	18	1	14	11	4
	572	Q9UII2;A0A0B4J230	ATPase inhibitor, mitochondrial	ATPIF1	sp|Q9UII2|ATIF1_HUMAN ATPase inhibitor, mitochondrial OS=Homo sapiens OX=9606 GN=ATP5IF1 PE=1 SV=1	2	3	3	3	1	0	0	2	0	0	0	0	0	1	0	0	0	0	0	0	3	0	1	0	0	2	0	0	0	0	0	1	0	0	0	0	0	0	3	0	1	0	0	2
	573	Q9UKE5	TRAF2 and NCK-interacting protein kinase	TNIK	sp|Q9UKE5|TNIK_HUMAN TRAF2 and NCK-interacting protein kinase OS=Homo sapiens OX=9606 GN=TNIK PE=1 SV=1	1	1	1	1	1	0	0	0	0	0	0	0	0	0	0	0	0	0	0	0	1	0	1	0	0	0	0	0	0	0	0	0	0	0	0	0	0	0	1	0	1	0	0	0
	574	Q9ULF5;E7ENT5;E7EV45	Zinc transporter ZIP10	SLC39A10	sp|Q9ULF5|S39AA_HUMAN Zinc transporter ZIP10 OS=Homo sapiens OX=9606 GN=SLC39A10 PE=1 SV=2	3	7	7	7	1	1	2	4	5	3	2	2	1	3	4	2	1	1	3	2	5	5	1	1	2	4	5	3	2	2	1	3	4	2	1	1	3	2	5	5	1	1	2	4
	575	Q9UNA0	A disintegrin and metalloproteinase with thrombospondin motifs 5	ADAMTS5	sp|Q9UNA0|ATS5_HUMAN A disintegrin and metalloproteinase with thrombospondin motifs 5 OS=Homo sapiens OX=9606 GN=ADAMTS5 PE=1 SV=2	1	3	3	3	0	0	0	0	2	0	0	0	0	0	2	0	0	0	2	0	0	2	0	0	0	0	2	0	0	0	0	0	2	0	0	0	2	0	0	2	0	0	0	0
	576	Q9Y2V2;H3BTK3;I3L3X8;H3BSW7;H3BUY4;H3BPY5;H3BNU9	Calcium-regulated heat stable protein 1	CARHSP1	sp|Q9Y2V2|CHSP1_HUMAN Calcium-regulated heat-stable protein 1 OS=Homo sapiens OX=9606 GN=CARHSP1 PE=1 SV=2;tr|H3BTK3|H3BTK3_HUMAN Calcium-regulated heat-stable protein 1 (Fragment) OS=Homo sapiens OX=9606 GN=CARHSP1 PE=1 SV=1;tr|I3L3X8|I3L3X8_HUMAN Calcium	7	2	2	2	1	0	0	1	0	0	0	0	0	0	0	0	0	0	0	0	2	0	1	0	0	1	0	0	0	0	0	0	0	0	0	0	0	0	2	0	1	0	0	1
	577	Q9Y3I0	tRNA-splicing ligase RtcB homolog	RTCB	sp|Q9Y3I0|RTCB_HUMAN RNA-splicing ligase RtcB homolog OS=Homo sapiens OX=9606 GN=RTCB PE=1 SV=1	1	1	1	1	0	0	0	0	1	0	0	0	0	0	0	0	0	0	0	0	0	1	0	0	0	0	1	0	0	0	0	0	0	0	0	0	0	0	0	1	0	0	0	0
	578	Q9Y4H2	Insulin receptor substrate 2	IRS2	sp|Q9Y4H2|IRS2_HUMAN Insulin receptor substrate 2 OS=Homo sapiens OX=9606 GN=IRS2 PE=1 SV=2	1	1	1	1	0	0	0	0	0	0	0	0	0	0	0	0	0	0	0	0	1	0	0	0	0	0	0	0	0	0	0	0	0	0	0	0	0	0	1	0	0	0	0	0
	579	Q9Y5L3	Ectonucleoside triphosphate diphosphohydrolase 2	ENTPD2	sp|Q9Y5L3|ENTP2_HUMAN Ectonucleoside triphosphate diphosphohydrolase 2 OS=Homo sapiens OX=9606 GN=ENTPD2 PE=1 SV=1	1	1	1	1	0	0	0	0	0	0	0	0	0	1	0	0	0	0	0	0	0	0	0	0	0	0	0	0	0	0	0	1	0	0	0	0	0	0	0	0	0	0	0	0
	580	Q9Y5W5;F5H8A3	Wnt inhibitory factor 1	WIF1	sp|Q9Y5W5|WIF1_HUMAN Wnt inhibitory factor 1 OS=Homo sapiens OX=9606 GN=WIF1 PE=1 SV=3;tr|F5H8A3|F5H8A3_HUMAN Wnt inhibitory factor 1 (Fragment) OS=Homo sapiens OX=9606 GN=WIF1 PE=1 SV=1	2	2	2	2	0	0	0	2	0	0	0	0	0	1	1	0	0	0	1	0	1	0	0	0	0	2	0	0	0	0	0	1	1	0	0	0	1	0	1	0	0	0	0	2
	581	Q9Y657;A0A1B0GU50;A0A1W2PQU8;A0A1W2PRP6;A0A1W2PPL1;A0A1W2PPF7;Q5JZB7;A0A087X074;A0A1W2PR54;Q5JZB8;Q56A73;Q9BPZ2;Q99865;Q5JUX0	Spindlin-1	SPIN1	sp|Q9Y657|SPIN1_HUMAN Spindlin-1 OS=Homo sapiens OX=9606 GN=SPIN1 PE=1 SV=3	14	8	8	8	0	2	1	2	3	4	0	0	1	1	4	5	0	0	5	5	2	5	0	2	1	2	3	4	0	0	1	1	4	5	0	0	5	5	2	5	0	2	1	2
	582	REV__A0A0A0MSW2;REV__E9PEI2;REV__Q9BQW3			tr|A0A0A0MSW2|A0A0A0MSW2_HUMAN Transcription factor COE4 OS=Homo sapiens OX=9606 GN=EBF4 PE=3 SV=1;tr|E9PEI2|E9PEI2_HUMAN Transcription factor COE4 OS=Homo sapiens OX=9606 GN=EBF4 PE=1 SV=1;sp|Q9BQW3|COE4_HUMAN Transcription factor COE4 OS=Homo sapiens OX=	3	1	1	1	0	0	0	0	0	0	0	0	0	0	0	0	1	0	0	0	0	0	0	0	0	0	0	0	0	0	0	0	0	0	1	0	0	0	0	0	0	0	0	0
	583	REV__F8W1U3			tr|F8W1U3|F8W1U3_HUMAN Keratin, type II cytoskeletal 8 (Fragment) OS=Homo sapiens OX=9606 GN=KRT8 PE=1 SV=1	1	1	1	1	0	0	0	0	0	1	0	0	1	0	0	0	0	0	0	0	0	0	0	0	0	0	0	1	0	0	1	0	0	0	0	0	0	0	0	0	0	0	0	0
	584	REV__M0R014;REV__P21817			tr|M0R014|M0R014_HUMAN Ryanodine receptor 1 (Fragment) OS=Homo sapiens OX=9606 GN=RYR1 PE=1 SV=1;sp|P21817|RYR1_HUMAN Ryanodine receptor 1 OS=Homo sapiens OX=9606 GN=RYR1 PE=1 SV=3	2	1	1	1	0	0	0	0	0	0	0	0	1	0	0	0	0	0	0	0	0	0	0	0	0	0	0	0	0	0	1	0	0	0	0	0	0	0	0	0	0	0	0	0
	585	REV__O95936			sp|O95936|EOMES_HUMAN Eomesodermin homolog OS=Homo sapiens OX=9606 GN=EOMES PE=1 SV=3	1	1	1	1	0	1	0	0	0	0	0	1	1	0	0	0	1	1	1	0	0	0	0	1	0	0	0	0	0	1	1	0	0	0	1	1	1	0	0	0	0	1	0	0
	586	REV__P06727			sp|P06727|APOA4_HUMAN Apolipoprotein A-IV OS=Homo sapiens OX=9606 GN=APOA4 PE=1 SV=4	1	2	2	1	0	2	0	0	0	0	0	2	1	0	0	0	0	1	0	0	0	0	0	2	0	0	0	0	0	2	1	0	0	0	0	1	0	0	0	0	0	1	0	0
	587	REV__Q496Y0			sp|Q496Y0|LONF3_HUMAN LON peptidase N-terminal domain and RING finger protein 3 OS=Homo sapiens OX=9606 GN=LONRF3 PE=1 SV=1	1	1	1	1	0	0	0	0	0	0	0	1	1	0	0	0	0	0	0	0	0	0	0	0	0	0	0	0	0	1	1	0	0	0	0	0	0	0	0	0	0	0	0	0
	588	REV__Q9UBJ2			sp|Q9UBJ2|ABCD2_HUMAN ATP-binding cassette sub-family D member 2 OS=Homo sapiens OX=9606 GN=ABCD2 PE=1 SV=1	1	1	1	1	1	0	0	0	0	0	0	0	0	0	0	0	0	0	0	1	0	0	1	0	0	0	0	0	0	0	0	0	0	0	0	0	0	1	0	0	1	0	0	0
[truncated: 122 more columns]

## Sheet: B_evidence
	id	Sequence	Length	Modifications	Modified sequence	Deamidation (NQ) Probabilities	Oxidation (M) Probabilities	Deamidation (NQ) Score Diffs	Oxidation (M) Score Diffs	Acetyl (Protein N-term)	Deamidation (NQ)	Oxidation (M)	Missed cleavages	Proteins	Leading proteins	Leading razor protein	Gene names	Protein names	Type	Raw file	Experiment	MS/MS m/z	Charge	m/z	Mass	Uncalibrated - Calibrated m/z [ppm]	Uncalibrated - Calibrated m/z [Da]	Mass error [ppm]	Mass error [Da]	Uncalibrated mass error [ppm]	Uncalibrated mass error [Da]	Max intensity m/z 0	Retention time	Retention length	Calibrated retention time	Calibrated retention time start	Calibrated retention time finish	Retention time calibration	Match time difference	Match m/z difference	Match q-value	Match score	Number of data points	Number of scans	Number of isotopic peaks	PIF	Fraction of total spectrum	Base peak fraction	PEP
	0	AAAAAAGAGPEMVR	14	Acetyl (Protein N-term)	_(Acetyl (Protein N-term))AAAAAAGAGPEMVR_					1	0	0	1	P28482	P28482	P28482	MAPK1	Mitogen-activated protein kinase 1	MULTI-MSMS	Zelda_201009_P1421_JS_LD_10d4C_GluCTry	10d4C_Rep1	642.821	2	642.822	1283.63	-0.49717	-0.00031959	-0.83083	-0.00053408	-1.328	-0.00085366	642.822	32.869	0.25011	32.869	32.715	32.965	0					25	11	3	0	0	0	0.00039313
	1	AAAAAAGAGPEMVR	14	Acetyl (Protein N-term)	_(Acetyl (Protein N-term))AAAAAAGAGPEMVR_					1	0	0	1	P28482	P28482	P28482	MAPK1	Mitogen-activated protein kinase 1	MULTI-MSMS	Zelda_201009_P1421_JS_LD_Control_GluCTry	Control_Rep1	642.822	2	642.822	1283.63	1.0243	0.00065845	-0.013522	-8.6923e-06	1.0108	0.00064975	642.822	32.866	0.39314	32.866	32.586	32.979	0					38	14	4	0	0	0	0.00020737
	2	AAAAAAGAGPEMVR	14	Acetyl (Protein N-term)	_(Acetyl (Protein N-term))AAAAAAGAGPEMVR_					1	0	0	1	P28482	P28482	P28482	MAPK1	Mitogen-activated protein kinase 1	MULTI-MSMS	Zelda_201208_P1471_JS_LD_RBD1_10d4C_R1	10d4C_Rep2	643.323	2	642.822	1283.63	-0.13881	-8.9228e-05	-0.80904	-0.00052007	-0.94784	-0.00060929	643.323	33.743	0.31927	33.743	33.509	33.828	0					25	16	2	0	0	0	0.00015534
	3	AAAAAAGAGPEMVR	14	Acetyl (Protein N-term)	_(Acetyl (Protein N-term))AAAAAAGAGPEMVR_					1	0	0	1	P28482	P28482	P28482	MAPK1	Mitogen-activated protein kinase 1	MULTI-MSMS	Zelda_201208_P1471_JS_LD_RBD1_20d4C_R1	20d4C_Rep2	642.821	2	642.822	1283.63	-0.94124	-0.00060505	-0.82402	-0.0005297	-1.7653	-0.0011347	642.821	33.661	0.31711	33.661	33.479	33.796	0					29	18	3	0	0	0	1.9923e-05
	4	AAAAAAGAGPEMVR	14	Acetyl (Protein N-term)	_(Acetyl (Protein N-term))AAAAAAGAGPEMVR_					1	0	0	1	P28482	P28482	P28482	MAPK1	Mitogen-activated protein kinase 1	MSMS	Zelda_201208_P1471_JS_LD_RBD1_30d4C_R1	30d4C_Rep2	642.821	2	642.822	1283.63	NaN	NaN	NaN	NaN	NaN	NaN	NaN	33.876	1	33.876	33.376	34.376	0								0	0	0	0.0003249
	5	AAAAAAGAGPEMVR	14	Acetyl (Protein N-term)	_(Acetyl (Protein N-term))AAAAAAGAGPEMVR_					1	0	0	1	P28482	P28482	P28482	MAPK1	Mitogen-activated protein kinase 1	MULTI-MSMS	Zelda_201208_P1471_JS_LD_RBD2_10d4C_R2	10d4C_Rep3	642.823	2	642.822	1283.63	1.0332	0.00066418	-0.48643	-0.00031269	0.5468	0.0003515	642.822	33.66	0.19523	33.66	33.529	33.724	0					27	16	2	0	0	0	0.00020858
	6	AAAAAAGAGPEMVR	14	Acetyl (Protein N-term)	_(Acetyl (Protein N-term))AAAAAAGAGPEMVR_					1	0	0	1	P28482	P28482	P28482	MAPK1	Mitogen-activated protein kinase 1	MULTI-MSMS	Zelda_201208_P1471_JS_LD_RBD2_30d4C_R1	30d4C_Rep3	642.822	2	642.822	1283.63	0.066228	4.2573e-05	-0.86144	-0.00055375	-0.79521	-0.00051118	642.821	33.613	0.14778	33.613	33.515	33.662	0					19	13	2	0	0	0	0.0002718
	7	AAAAAAGAGPEMVR	14	Acetyl (Protein N-term)	_(Acetyl (Protein N-term))AAAAAAGAGPEMVR_					1	0	0	1	P28482	P28482	P28482	MAPK1	Mitogen-activated protein kinase 1	MULTI-MSMS	Zelda_201208_P1471_JS_LD_RBD_control_R1	Control_Rep2/3	642.822	2	642.822	1283.63	-0.87286	-0.00056109	-0.72938	-0.00046886	-1.6022	-0.00103	642.822	33.683	0.2988	33.683	33.508	33.807	0					28	14	3	0	0	0	0.00017249
	8	AAAAAWEEPSSGNGTAR	17	Unmodified	_AAAAAWEEPSSGNGTAR_					0	0	0	2	Q9P258	Q9P258	Q9P258	RCC2	Protein RCC2	MULTI-MSMS	Zelda_201009_P1421_JS_LD_Control_GluCTry	Control_Rep1	823.382	2	823.382	1644.75	1.1749	0.00096736	-0.47456	-0.00039075	0.7003	0.00057661	823.381	22.377	0.18844	22.377	22.262	22.45	0					15	5	3	0	0	0	0.0047416
	9	AAAAAWEEPSSGNGTAR	17	Unmodified	_AAAAAWEEPSSGNGTAR_					0	0	0	2	Q9P258	Q9P258	Q9P258	RCC2	Protein RCC2	MULTI-MSMS	Zelda_201208_P1471_JS_LD_RBD1_10d4C_R1	10d4C_Rep2	823.381	2	823.382	1644.75	-1.3573	-0.0011176	0.41983	0.00034568	-0.93747	-0.0007719	823.884	22.806	0.19146	22.806	22.719	22.911	0					13	7	2	0	0	0	0.00014013
	10	AAAAAWEEPSSGNGTAR	17	Unmodified	_AAAAAWEEPSSGNGTAR_					0	0	0	2	Q9P258	Q9P258	Q9P258	RCC2	Protein RCC2	MULTI-MSMS	Zelda_201208_P1471_JS_LD_RBD2_10d4C_R2	10d4C_Rep3	823.884	2	823.382	1644.75	0.43395	0.00035731	-0.082626	-6.8033e-05	0.35133	0.00028928	823.382	22.738	0.18185	22.738	22.65	22.832	0					24	11	3	0	0	0	0.00065648
	11	AAAAAWEEPSSGNGTAR	17	Unmodified	_AAAAAWEEPSSGNGTAR_					0	0	0	2	Q9P258	Q9P258	Q9P258	RCC2	Protein RCC2	MULTI-MSMS	Zelda_201208_P1471_JS_LD_RBD_control_R1	Control_Rep2/3	823.881	2	823.382	1644.75	-1.483	-0.0012211	0.119	9.7985e-05	-1.364	-0.0011231	823.382	22.849	0.27864	22.849	22.7	22.979	0					27	11	4	0	0	0	0.00018483
	12	AAAAAWEEPSSGNGTAR	17	Deamidation (NQ)	_AAAAAWEEPSSGN(Deamidation (NQ))GTAR_	AAAAAWEEPSSGN(1)GTAR		AAAAAWEEPSSGN(130)GTAR		0	1	0	2	Q9P258	Q9P258	Q9P258	RCC2	Protein RCC2	MSMS	Zelda_201208_P1471_JS_LD_RBD2_10d4C_R2	10d4C_Rep3	823.876	2	823.874	1645.73	NaN	NaN	NaN	NaN	NaN	NaN	NaN	23.442	1	23.442	22.942	23.942	0								0	0	0	6.3251e-10
	13	AAAAAWEEPSSGNGTAR	17	Deamidation (NQ)	_AAAAAWEEPSSGN(Deamidation (NQ))GTAR_	AAAAAWEEPSSGN(1)GTAR		AAAAAWEEPSSGN(130)GTAR		0	1	0	2	Q9P258	Q9P258	Q9P258	RCC2	Protein RCC2	MSMS	Zelda_201208_P1471_JS_LD_RBD_control_R1	Control_Rep2/3	823.872	2	823.874	1645.73	NaN	NaN	NaN	NaN	NaN	NaN	NaN	23.54	1	23.54	23.04	24.04	0								0	0	0	7.0297e-10
	14	AAAIQTMSLDAER	13	Unmodified	_AAAIQTMSLDAER_					0	0	0	1	O75326;F5GYX3	O75326	O75326	SEMA7A	Semaphorin-7A	MULTI-MSMS	Zelda_201208_P1471_JS_LD_RBD1_10d37C_R1	10d37C_Rep2	688.845	2	688.846	1375.68	-0.89208	-0.00061451	0.41134	0.00028335	-0.48074	-0.00033116	688.846	33.443	0.31457	33.443	33.292	33.606	0					17	9	2	0	0	0	0.003443
	15	AAAIQTMSLDAER	13	Unmodified	_AAAIQTMSLDAER_					0	0	0	1	O75326;F5GYX3	O75326	O75326	SEMA7A	Semaphorin-7A	MULTI-MSMS	Zelda_201208_P1471_JS_LD_RBD1_10d4C_R1	10d4C_Rep2	688.845	2	688.846	1375.68	-1.0333	-0.0007118	0.68859	0.00047433	-0.34474	-0.00023747	688.846	33.41	0.30327	33.41	33.254	33.557	0					22	9	3	0	0	0	0.0015231
	16	AAAIQTMSLDAER	13	Unmodified	_AAAIQTMSLDAER_					0	0	0	1	O75326;F5GYX3	O75326	O75326	SEMA7A	Semaphorin-7A	MULTI-MSMS	Zelda_201208_P1471_JS_LD_RBD1_20d37C_R1	20d37C_Rep2	688.846	2	688.846	1375.68	0.90598	0.00062408	-0.70665	-0.00048678	0.19933	0.0001373	688.845	33.543	0.21255	33.543	33.413	33.626	0					13	7	2	0	0	0	0.022149
	17	AAAIQTMSLDAER	13	Unmodified	_AAAIQTMSLDAER_					0	0	0	1	O75326;F5GYX3	O75326	O75326	SEMA7A	Semaphorin-7A	MULTI-MSMS	Zelda_201208_P1471_JS_LD_RBD1_20d4C_R1	20d4C_Rep2	689.346	2	688.846	1375.68	-0.54364	-0.00037448	-0.52722	-0.00036318	-1.0709	-0.00073766	688.845	33.329	0.2918	33.329	33.187	33.479	0					17	9	3	0	0	0	0.0021307
	18	AAAIQTMSLDAER	13	Unmodified	_AAAIQTMSLDAER_					0	0	0	1	O75326;F5GYX3	O75326	O75326	SEMA7A	Semaphorin-7A	MULTI-MSMS	Zelda_201208_P1471_JS_LD_RBD1_30d37C_R1	30d37C_Rep2	688.837	2	688.846	1375.68	-13.056	-0.0089938	0.11443	7.8825e-05	-12.942	-0.008915	688.846	33.459	0.25718	33.459	33.315	33.572	0					13	7	2	0	0	0	0.0003617
	19	AAAIQTMSLDAER	13	Unmodified	_AAAIQTMSLDAER_					0	0	0	1	O75326;F5GYX3	O75326	O75326	SEMA7A	Semaphorin-7A	MULTI-MSMS	Zelda_201208_P1471_JS_LD_RBD1_30d4C_R1	30d4C_Rep2	688.846	2	688.846	1375.68	-0.60703	-0.00041815	-0.029577	-2.0374e-05	-0.6366	-0.00043852	688.846	33.428	0.29414	33.428	33.27	33.564	0					22	9	3	0	0	0	0.0015942
	20	AAAIQTMSLDAER	13	Unmodified	_AAAIQTMSLDAER_					0	0	0	1	O75326;F5GYX3	O75326	O75326	SEMA7A	Semaphorin-7A	MULTI-MSMS	Zelda_201208_P1471_JS_LD_RBD2_10d37C_R1	10d37C_Rep3	688.844	2	688.846	1375.68	-0.32462	-0.00022361	-0.78693	-0.00054207	-1.1115	-0.00076568	688.845	33.422	0.24496	33.422	33.291	33.536	0					20	12	2	0	0	0	0.0029653
	21	AAAIQTMSLDAER	13	Unmodified	_AAAIQTMSLDAER_					0	0	0	1	O75326;F5GYX3	O75326	O75326	SEMA7A	Semaphorin-7A	MULTI-MSMS	Zelda_201208_P1471_JS_LD_RBD2_10d4C_R2	10d4C_Rep3	688.846	2	688.846	1375.68	0.59113	0.0004072	-0.46991	-0.0003237	0.12121	8.3498e-05	688.845	33.336	0.19494	33.336	33.195	33.39	0					22	14	2	0	0	0	0.0012427
	22	AAAIQTMSLDAER	13	Unmodified	_AAAIQTMSLDAER_					0	0	0	1	O75326;F5GYX3	O75326	O75326	SEMA7A	Semaphorin-7A	MULTI-MSMS	Zelda_201208_P1471_JS_LD_RBD2_20d37C_R1	20d37C_Rep3	688.845	2	688.846	1375.68	-0.55629	-0.0003832	-1.0746	-0.00074024	-1.6309	-0.0011234	688.845	33.222	0.25691	33.222	33.043	33.3	0					27	16	2	0	0	0	0.0015942
	23	AAAIQTMSLDAER	13	Unmodified	_AAAIQTMSLDAER_					0	0	0	1	O75326;F5GYX3	O75326	O75326	SEMA7A	Semaphorin-7A	MULTI-MSMS	Zelda_201208_P1471_JS_LD_RBD2_20d4C_R2	20d4C_Rep3	688.845	2	688.846	1375.68	0.18942	0.00013048	-0.24998	-0.0001722	-0.060563	-4.1719e-05	688.845	33.239	0.57262	33.239	32.885	33.458	0					70	38	2	0	0	0	0.011315
	24	AAAIQTMSLDAER	13	Unmodified	_AAAIQTMSLDAER_					0	0	0	1	O75326;F5GYX3	O75326	O75326	SEMA7A	Semaphorin-7A	MULTI-MSMS	Zelda_201208_P1471_JS_LD_RBD2_30d37C_R1	30d37C_Rep3	688.845	2	688.846	1375.68	0.16389	0.0001129	-1.0357	-0.00071346	-0.87185	-0.00060057	688.845	33.245	0.22295	33.245	33.101	33.324	0					16	9	2	0	0	0	0.0046213
	25	AAAIQTMSLDAER	13	Unmodified	_AAAIQTMSLDAER_					0	0	0	1	O75326;F5GYX3	O75326	O75326	SEMA7A	Semaphorin-7A	MULTI-MSMS	Zelda_201208_P1471_JS_LD_RBD2_30d4C_R1	30d4C_Rep3	688.845	2	688.846	1375.68	-0.40714	-0.00028045	-0.79874	-0.00055021	-1.2059	-0.00083067	688.845	33.265	0.20446	33.265	33.132	33.336	0					31	13	3	0	0	0	0.0031179
	26	AAAIQTMSLDAER	13	Unmodified	_AAAIQTMSLDAER_					0	0	0	1	O75326;F5GYX3	O75326	O75326	SEMA7A	Semaphorin-7A	MULTI-MSMS	Zelda_201208_P1471_JS_LD_RBD_control_R1	Control_Rep2/3	688.845	2	688.846	1375.68	-1.068	-0.00073571	-0.22706	-0.00015641	-1.2951	-0.00089212	688.846	33.425	0.26143	33.425	33.305	33.566	0					23	8	4	0	0	0	0.00012069
	27	AADGGERPLAASPPGTVK	18	Unmodified	_AADGGERPLAASPPGTVK_					0	0	0	2	B9EGQ5;A0A669KBG4;M0QXA7;A0A669KBH9;A0A2R8YFV2;A0A669KAV7;O95785	B9EGQ5	B9EGQ5	WIZ	Protein Wiz	MULTI-MSMS	Zelda_201009_P1421_JS_LD_Control_GluCTry	Control_Rep1	565.301	3	565.3	1692.88	0.32001	0.0001809	0.21949	0.00012408	0.53949	0.00030498	565.635	20.675	0.22598	20.675	20.621	20.847	0					14	10	2	0	0	0	0.0067736
	28	AAEAGAPGSGPVDLFR	16	Unmodified	_AAEAGAPGSGPVDLFR_					0	0	0	1	Q96BZ8	Q96BZ8	Q96BZ8	LENG1	Leukocyte receptor cluster member 1	MULTI-MSMS	Zelda_201208_P1471_JS_LD_RBD1_10d4C_R1	10d4C_Rep2	757.883	2	757.884	1513.75	-1.8384	-0.0013933	0.64741	0.00049066	-1.191	-0.00090264	758.386	42.417	0.15998	42.417	42.289	42.449	0					6	4	2	0	0	0	0.0022322
	29	AAEAGAPGSGPVDLFR	16	Unmodified	_AAEAGAPGSGPVDLFR_					0	0	0	1	Q96BZ8	Q96BZ8	Q96BZ8	LENG1	Leukocyte receptor cluster member 1	MSMS	Zelda_201208_P1471_JS_LD_RBD_control_R1	Control_Rep2/3	757.883	2	757.884	1513.75	NaN	NaN	NaN	NaN	NaN	NaN	NaN	42.443	1	42.443	41.943	42.943	0								0	0	0	2.6853e-07
	30	AAEVWMDEYK	10	Unmodified	_AAEVWMDEYK_					0	0	0	2	Q10471;F8VUJ3;Q8N4A0	Q10471	Q10471	GALNT2;POC1B-GALNT4;GALNT4	Polypeptide N-acetylgalactosaminyltransferase 2;Polypeptide N-acetylgalactosaminyltransferase 2 soluble form;Polypeptide N-acetylgalactosaminyltransferase;Polypeptide N-acetylgalactosaminyltransferase 4	MULTI-MSMS	Zelda_201009_P1421_JS_LD_20d4C_GluCTry	20d4C_Rep1	621.278	2	621.279	1240.54	-0.93957	-0.00058374	-0.73884	-0.00045902	-1.6784	-0.0010428	621.278	35.539	0.13798	35.539	35.454	35.592	0					14	7	3	0	0	0	0.047215
	31	AAEVWMDEYKNFYYAAVPSAR	21	Unmodified	_AAEVWMDEYKNFYYAAVPSAR_					0	0	0	3	Q10471	Q10471	Q10471	GALNT2	Polypeptide N-acetylgalactosaminyltransferase 2;Polypeptide N-acetylgalactosaminyltransferase 2 soluble form	MULTI-MSMS	Zelda_201009_P1421_JS_LD_Control_GluCTry	Control_Rep1	828.058	3	827.723	2480.15	0.55624	0.00046042	-0.092148	-7.6273e-05	0.4641	0.00038414	828.057	53.132	0.23463	53.132	52.968	53.203	0					16	6	4	0	0	0	0.00020482
	32	AAFQSQYK	8	Unmodified	_AAFQSQYK_					0	0	0	0	Q86XP3;A0A0A0MSJ0	Q86XP3	Q86XP3	DDX42	ATP-dependent RNA helicase DDX42	MULTI-MSMS	Zelda_201208_P1471_JS_LD_RBD1_10d4C_R1	10d4C_Rep2	471.737	2	471.738	941.461	-1.3244	-0.00062475	0.45255	0.00021348	-0.87182	-0.00041127	471.738	17.609	0.19902	17.609	17.49	17.689	0					13	6	3	0	0	0	0.025686
	33	AAFQSQYK	8	Unmodified	_AAFQSQYK_					0	0	0	0	Q86XP3;A0A0A0MSJ0	Q86XP3	Q86XP3	DDX42	ATP-dependent RNA helicase DDX42	MULTI-MSMS	Zelda_201208_P1471_JS_LD_RBD2_10d4C_R2	10d4C_Rep3	471.738	2	471.738	941.461	-0.20978	-9.8961e-05	-0.081294	-3.8349e-05	-0.29107	-0.00013731	471.737	17.573	0.18832	17.573	17.483	17.672	0					11	5	3	0	0	0	0.025686
	34	AAFQSQYK	8	Unmodified	_AAFQSQYK_					0	0	0	0	Q86XP3;A0A0A0MSJ0	Q86XP3	Q86XP3	DDX42	ATP-dependent RNA helicase DDX42	MULTI-MSMS	Zelda_201208_P1471_JS_LD_RBD_control_R1	Control_Rep2/3	471.736	2	471.738	941.461	-2.2682	-0.00107	0.039717	1.8736e-05	-2.2285	-0.0010513	471.738	17.634	0.21416	17.634	17.515	17.729	0					14	6	3	0	0	0	0.0044553
	35	AAGGDHGSPDSYRSPLASR	19	Acetyl (Protein N-term)	_(Acetyl (Protein N-term))AAGGDHGSPDSYRSPLASR_					1	0	0	1	A0A1B0GWJ0;A0A1B0GTJ7;A0A0A6YY92;P30566;B4DEP1;A0A1W2PRX2;A0A096LP72;A0A096LNY4;A0A096LNY5;A0A1B0GTG9;A0A1B0GWF8	A0A1B0GWJ0	A0A1B0GWJ0	ADSL	Adenylosuccinate lyase	MSMS	Zelda_201009_P1421_JS_LD_10d4C_GluCTry	10d4C_Rep1	648.305	3	648.305	1941.89	NaN	NaN	NaN	NaN	NaN	NaN	NaN	23.453	1	23.453	22.953	23.953	0								0	0	0	0.013015
	36	AAGGDHGSPDSYRSPLASR	19	Acetyl (Protein N-term)	_(Acetyl (Protein N-term))AAGGDHGSPDSYRSPLASR_					1	0	0	1	A0A1B0GWJ0;A0A1B0GTJ7;A0A0A6YY92;P30566;B4DEP1;A0A1W2PRX2;A0A096LP72;A0A096LNY4;A0A096LNY5;A0A1B0GTG9;A0A1B0GWF8	A0A1B0GWJ0	A0A1B0GWJ0	ADSL	Adenylosuccinate lyase	MULTI-MSMS	Zelda_201009_P1421_JS_LD_20d4C_GluCTry	20d4C_Rep1	648.638	3	648.305	1941.89	-1.2858	-0.0008336	-0.63113	-0.00040917	-1.917	-0.0012428	648.639	23.3	0.2038	23.3	23.222	23.426	0					15	6	3	0	0	0	6.6266e-05
	37	AAGGDHGSPDSYRSPLASR	19	Acetyl (Protein N-term)	_(Acetyl (Protein N-term))AAGGDHGSPDSYRSPLASR_					1	0	0	1	A0A1B0GWJ0;A0A1B0GTJ7;A0A0A6YY92;P30566;B4DEP1;A0A1W2PRX2;A0A096LP72;A0A096LNY4;A0A096LNY5;A0A1B0GTG9;A0A1B0GWF8	A0A1B0GWJ0	A0A1B0GWJ0	ADSL	Adenylosuccinate lyase	MULTI-MSMS	Zelda_201009_P1421_JS_LD_Control_GluCTry	Control_Rep1	648.639	3	648.305	1941.89	0.94975	0.00061572	0.031711	2.0558e-05	0.98146	0.00063628	648.305	23.225	0.36457	23.225	23.181	23.545	0					26	12	3	0	0	0	1.067e-06
	38	AAGGDHGSPDSYRSPLASR	19	Acetyl (Protein N-term)	_(Acetyl (Protein N-term))AAGGDHGSPDSYRSPLASR_					1	0	0	1	A0A1B0GWJ0;A0A1B0GTJ7;A0A0A6YY92;P30566;B4DEP1;A0A1W2PRX2;A0A096LP72;A0A096LNY4;A0A096LNY5;A0A1B0GTG9;A0A1B0GWF8	A0A1B0GWJ0	A0A1B0GWJ0	ADSL	Adenylosuccinate lyase	MSMS	Zelda_201208_P1471_JS_LD_RBD1_10d37C_R1	10d37C_Rep2	648.305	3	648.305	1941.89	NaN	NaN	NaN	NaN	NaN	NaN	NaN	23.747	1	23.747	23.247	24.247	0								0	0	0	1.0248e-11
	39	AAGGDHGSPDSYRSPLASR	19	Acetyl (Protein N-term)	_(Acetyl (Protein N-term))AAGGDHGSPDSYRSPLASR_					1	0	0	1	A0A1B0GWJ0;A0A1B0GTJ7;A0A0A6YY92;P30566;B4DEP1;A0A1W2PRX2;A0A096LP72;A0A096LNY4;A0A096LNY5;A0A1B0GTG9;A0A1B0GWF8	A0A1B0GWJ0	A0A1B0GWJ0	ADSL	Adenylosuccinate lyase	MULTI-MSMS	Zelda_201208_P1471_JS_LD_RBD1_20d37C_R1	20d37C_Rep2	648.639	3	648.305	1941.89	1.4065	0.00091186	-1.2392	-0.00080335	0.16737	0.00010851	648.304	23.962	0.22881	23.962	23.883	24.112	0					27	10	3	0	0	0	0.0099645
	40	AAGGDHGSPDSYRSPLASR	19	Acetyl (Protein N-term)	_(Acetyl (Protein N-term))AAGGDHGSPDSYRSPLASR_					1	0	0	1	A0A1B0GWJ0;A0A1B0GTJ7;A0A0A6YY92;P30566;B4DEP1;A0A1W2PRX2;A0A096LP72;A0A096LNY4;A0A096LNY5;A0A1B0GTG9;A0A1B0GWF8	A0A1B0GWJ0	A0A1B0GWJ0	ADSL	Adenylosuccinate lyase	MULTI-MSMS	Zelda_201208_P1471_JS_LD_RBD2_10d37C_R1	10d37C_Rep3	648.304	3	648.305	1941.89	0.64756	0.00041981	-2.0078	-0.0013017	-1.3603	-0.00088186	648.303	23.823	0.1312	23.823	23.792	23.924	0					15	7	3	0	0	0	0.0070996
	41	AAGGDHGSPDSYRSPLASR	19	Acetyl (Protein N-term)	_(Acetyl (Protein N-term))AAGGDHGSPDSYRSPLASR_					1	0	0	1	A0A1B0GWJ0;A0A1B0GTJ7;A0A0A6YY92;P30566;B4DEP1;A0A1W2PRX2;A0A096LP72;A0A096LNY4;A0A096LNY5;A0A1B0GTG9;A0A1B0GWF8	A0A1B0GWJ0	A0A1B0GWJ0	ADSL	Adenylosuccinate lyase	MULTI-SECPEP	Zelda_201208_P1471_JS_LD_RBD2_20d4C_R2	20d4C_Rep3	647.83	3	648.305	1941.89	0.75541	0.00048974	-1.1962	-0.00077551	-0.44081	-0.00028578	648.304	23.808	0.13262	23.808	23.715	23.848	3.5527e-15					14	12	2	0	0	0	0.018556
	42	AAIDWFDGK	9	Unmodified	_AAIDWFDGK_					0	0	0	0	Q92804;A0A075B7D9;H3BPE7;P35637	Q92804;H3BPE7	Q92804	TAF15;FUS	TATA-binding protein-associated factor 2N;RNA-binding protein FUS	MSMS	Zelda_201009_P1421_JS_LD_10d4C_GluCTry	10d4C_Rep1	511.75	2	511.751	1021.49	NaN	NaN	NaN	NaN	NaN	NaN	NaN	42.731	1	42.731	42.231	43.231	0								0	0	0	0.046789
	43	AAIDWFDGK	9	Unmodified	_AAIDWFDGK_					0	0	0	0	Q92804;A0A075B7D9;H3BPE7;P35637	Q92804;H3BPE7	Q92804	TAF15;FUS	TATA-binding protein-associated factor 2N;RNA-binding protein FUS	MSMS	Zelda_201009_P1421_JS_LD_Control_GluCTry	Control_Rep1	511.751	2	511.751	1021.49	NaN	NaN	NaN	NaN	NaN	NaN	NaN	42.702	1	42.702	42.202	43.202	0								0	0	0	0.0047001
	44	AAIDWFDGK	9	Unmodified	_AAIDWFDGK_					0	0	0	0	Q92804;A0A075B7D9;H3BPE7;P35637	Q92804;H3BPE7	Q92804	TAF15;FUS	TATA-binding protein-associated factor 2N;RNA-binding protein FUS	MULTI-MSMS	Zelda_201208_P1471_JS_LD_RBD1_10d37C_R1	10d37C_Rep2	511.75	2	511.751	1021.49	-0.69962	-0.00035803	0.34493	0.00017652	-0.35469	-0.00018151	511.751	43.828	0.27121	43.828	43.641	43.912	0					19	7	4	0	0	0	0.0049966
	45	AAIDWFDGK	9	Unmodified	_AAIDWFDGK_					0	0	0	0	Q92804;A0A075B7D9;H3BPE7;P35637	Q92804;H3BPE7	Q92804	TAF15;FUS	TATA-binding protein-associated factor 2N;RNA-binding protein FUS	MULTI-MSMS	Zelda_201208_P1471_JS_LD_RBD1_10d4C_R1	10d4C_Rep2	511.75	2	511.751	1021.49	-1.4752	-0.00075491	0.31108	0.0001592	-1.1641	-0.00059572	511.751	43.8	0.28485	43.8	43.605	43.89	0					17	9	3	0	0	0	0.0049966
	46	AAIDWFDGK	9	Unmodified	_AAIDWFDGK_					0	0	0	0	Q92804;A0A075B7D9;H3BPE7;P35637	Q92804;H3BPE7	Q92804	TAF15;FUS	TATA-binding protein-associated factor 2N;RNA-binding protein FUS	MULTI-MSMS	Zelda_201208_P1471_JS_LD_RBD1_20d4C_R1	20d4C_Rep2	511.75	2	511.751	1021.49	-1.1676	-0.00059753	-0.37052	-0.00018961	-1.5381	-0.00078715	511.75	43.79	0.21599	43.79	43.622	43.838	0					13	7	2	0	0	0	0.0049966
	47	AAIDWFDGK	9	Unmodified	_AAIDWFDGK_					0	0	0	0	Q92804;A0A075B7D9;H3BPE7;P35637	Q92804;H3BPE7	Q92804	TAF15;FUS	TATA-binding protein-associated factor 2N;RNA-binding protein FUS	MSMS	Zelda_201208_P1471_JS_LD_RBD1_30d4C_R1	30d4C_Rep2	511.75	2	511.751	1021.49	NaN	NaN	NaN	NaN	NaN	NaN	NaN	43.884	1	43.884	43.384	44.384	0								0	0	0	0.019056
	48	AAIDWFDGK	9	Unmodified	_AAIDWFDGK_					0	0	0	0	Q92804;A0A075B7D9;H3BPE7;P35637	Q92804;H3BPE7	Q92804	TAF15;FUS	TATA-binding protein-associated factor 2N;RNA-binding protein FUS	MULTI-MSMS	Zelda_201208_P1471_JS_LD_RBD2_10d4C_R2	10d4C_Rep3	511.751	2	511.751	1021.49	-0.36081	-0.00018464	-0.20302	-0.00010389	-0.56382	-0.00028854	511.751	43.763	0.14929	43.763	43.658	43.807	0					21	13	2	0	0	0	0.013786
	49	AAIDWFDGK	9	Unmodified	_AAIDWFDGK_					0	0	0	0	Q92804;A0A075B7D9;H3BPE7;P35637	Q92804;H3BPE7	Q92804	TAF15;FUS	TATA-binding protein-associated factor 2N;RNA-binding protein FUS	MULTI-MSMS	Zelda_201208_P1471_JS_LD_RBD2_30d4C_R1	30d4C_Rep3	511.75	2	511.751	1021.49	-0.69358	-0.00035494	-0.19356	-9.9054e-05	-0.88714	-0.00045399	511.751	43.569	0.15956	43.569	43.462	43.622	0					26	13	3	0	0	0	0.037977
	50	AAIDWFDGK	9	Unmodified	_AAIDWFDGK_					0	0	0	0	Q92804;A0A075B7D9;H3BPE7;P35637	Q92804;H3BPE7	Q92804	TAF15;FUS	TATA-binding protein-associated factor 2N;RNA-binding protein FUS	MULTI-MSMS	Zelda_201208_P1471_JS_LD_RBD_control_R1	Control_Rep2/3	511.75	2	511.751	1021.49	-1.7489	-0.00089498	0.46129	0.00023607	-1.2876	-0.00065892	511.751	43.821	0.20143	43.821	43.659	43.86	0					13	5	3	0	0	0	0.0022983
	51	AAIDWFDGKE	10	Unmodified	_AAIDWFDGKE_					0	0	0	1	Q92804;A0A075B7D9;H3BPE7;P35637	Q92804;H3BPE7	Q92804	TAF15;FUS	TATA-binding protein-associated factor 2N;RNA-binding protein FUS	MULTI-MSMS	Zelda_201208_P1471_JS_LD_RBD1_10d37C_R1	10d37C_Rep2	576.271	2	576.272	1150.53	-0.75118	-0.00043288	-0.26663	-0.00015365	-1.0178	-0.00058653	576.272	44.293	0.20816	44.293	44.196	44.404	0					16	7	3	0	0	0	0.024208
	52	AAIDWFDGKE	10	Unmodified	_AAIDWFDGKE_					0	0	0	1	Q92804;A0A075B7D9;H3BPE7;P35637	Q92804;H3BPE7	Q92804	TAF15;FUS	TATA-binding protein-associated factor 2N;RNA-binding protein FUS	MULTI-MSMS	Zelda_201208_P1471_JS_LD_RBD1_10d4C_R1	10d4C_Rep2	576.271	2	576.272	1150.53	-1.5826	-0.00091201	0.03719	2.1431e-05	-1.5454	-0.00089058	576.272	44.224	0.20582	44.224	44.128	44.334	7.1054e-15					19	9	3	0	0	0	0.038152
	53	AAIDWFDGKE	10	Unmodified	_AAIDWFDGKE_					0	0	0	1	Q92804;A0A075B7D9;H3BPE7;P35637	Q92804;H3BPE7	Q92804	TAF15;FUS	TATA-binding protein-associated factor 2N;RNA-binding protein FUS	MULTI-MSMS	Zelda_201208_P1471_JS_LD_RBD1_20d4C_R1	20d4C_Rep2	576.271	2	576.272	1150.53	-1.6365	-0.00094306	0.44412	0.00025593	-1.1924	-0.00068713	576.272	44.233	0.21882	44.233	44.117	44.336	-7.1054e-15					23	10	3	0	0	0	0.040025
	54	AAIDWFDGKE	10	Unmodified	_AAIDWFDGKE_					0	0	0	1	Q92804;A0A075B7D9;H3BPE7;P35637	Q92804;H3BPE7	Q92804	TAF15;FUS	TATA-binding protein-associated factor 2N;RNA-binding protein FUS	MULTI-MSMS	Zelda_201208_P1471_JS_LD_RBD1_30d4C_R1	30d4C_Rep2	576.271	2	576.272	1150.53	-1.5842	-0.00091292	0.24594	0.00014173	-1.3382	-0.00077119	576.272	44.296	0.20811	44.296	44.199	44.407	0					22	9	3	0	0	0	0.025678
	55	AAIDWFDGKE	10	Unmodified	_AAIDWFDGKE_					0	0	0	1	Q92804;A0A075B7D9;H3BPE7;P35637	Q92804;H3BPE7	Q92804	TAF15;FUS	TATA-binding protein-associated factor 2N;RNA-binding protein FUS	MULTI-MSMS	Zelda_201208_P1471_JS_LD_RBD_control_R1	Control_Rep2/3	576.271	2	576.272	1150.53	-1.7987	-0.0010366	0.40718	0.00023465	-1.3916	-0.00080192	576.272	44.284	0.20398	44.284	44.155	44.359	-7.1054e-15					19	9	3	0	0	0	0.015514
	56	AAIDWFDGKEFHGNIIK	17	Unmodified	_AAIDWFDGKEFHGNIIK_					0	0	0	2	Q92804;A0A075B7D9	Q92804	Q92804	TAF15	TATA-binding protein-associated factor 2N	MULTI-MSMS	Zelda_201009_P1421_JS_LD_10d37C_GluCTry	10d37C_Rep1	491.254	4	491.003	1959.98	-0.1194	-5.8624e-05	-0.18947	-9.3032e-05	-0.30887	-0.00015166	491.003	46.439	0.20101	46.439	46.308	46.509	0					28	7	5	0	0	0	0.0045506
	57	AAIDWFDGKEFHGNIIK	17	Unmodified	_AAIDWFDGKEFHGNIIK_					0	0	0	2	Q92804;A0A075B7D9	Q92804	Q92804	TAF15	TATA-binding protein-associated factor 2N	MULTI-MSMS	Zelda_201009_P1421_JS_LD_10d4C_GluCTry	10d4C_Rep1	491.003	4	491.003	1959.98	-1.0408	-0.00051105	0.18061	8.8682e-05	-0.86021	-0.00042237	491.254	46.458	0.27359	46.458	46.337	46.61	0					33	12	4	0	0	0	0.00078752
	58	AAIDWFDGKEFHGNIIK	17	Unmodified	_AAIDWFDGKEFHGNIIK_					0	0	0	2	Q92804;A0A075B7D9	Q92804	Q92804	TAF15	TATA-binding protein-associated factor 2N	MULTI-MSMS	Zelda_201009_P1421_JS_LD_20d37C_GluCTry	20d37C_Rep1	491.003	4	491.003	1959.98	-1.5115	-0.00074217	1.0778	0.00052921	-0.43372	-0.00021296	491.255	46.257	0.21578	46.257	46.156	46.372	0					20	7	3	0	0	0	0.0045506
	59	AAIDWFDGKEFHGNIIK	17	Unmodified	_AAIDWFDGKEFHGNIIK_					0	0	0	2	Q92804;A0A075B7D9	Q92804	Q92804	TAF15	TATA-binding protein-associated factor 2N	MULTI-MSMS	Zelda_201009_P1421_JS_LD_20d4C_GluCTry	20d4C_Rep1	491.253	4	491.003	1959.98	-1.3186	-0.00064742	-0.44667	-0.00021932	-1.7652	-0.00086673	491.254	46.357	0.20931	46.357	46.259	46.468	0					25	11	5	0	0	0	0.0017607
	60	AAIDWFDGKEFHGNIIK	17	Unmodified	_AAIDWFDGKEFHGNIIK_					0	0	0	2	Q92804;A0A075B7D9	Q92804	Q92804	TAF15	TATA-binding protein-associated factor 2N	MULTI-MSMS	Zelda_201009_P1421_JS_LD_Control_GluCTry	Control_Rep1	491.254	4	491.003	1959.98	0.30568	0.00015009	0.28839	0.0001416	0.59407	0.00029169	491.003	46.501	0.24716	46.501	46.392	46.639	-7.1054e-15					27	9	4	0	0	0	0.0017607
	61	AAIDWFDGKEFHGNIIK	17	Unmodified	_AAIDWFDGKEFHGNIIK_					0	0	0	2	Q92804;A0A075B7D9	Q92804	Q92804	TAF15	TATA-binding protein-associated factor 2N	MULTI-MSMS	Zelda_201208_P1471_JS_LD_RBD1_30d37C_R1	30d37C_Rep2	490.996	4	491.003	1959.98	-14.025	-0.0068863	-0.36168	-0.00017758	-14.387	-0.0070639	491.003	47.853	0.1936	47.853	47.779	47.973	-7.1054e-15					14	9	2	0	0	0	0.017949
	62	AAIDWFDGKEFHGNIIK	17	Unmodified	_AAIDWFDGKEFHGNIIK_					0	0	0	2	Q92804;A0A075B7D9	Q92804	Q92804	TAF15	TATA-binding protein-associated factor 2N	MULTI-MSMS	Zelda_201208_P1471_JS_LD_RBD1_30d4C_R1	30d4C_Rep2	491.002	4	491.003	1959.98	-1.0432	-0.00051224	-0.57735	-0.00028348	-1.6206	-0.00079572	491.254	47.801	0.19095	47.801	47.748	47.939	0					33	17	3	0	0	0	0.015793
	63	AAIDWFDGKEFHGNIIK	17	Unmodified	_AAIDWFDGKEFHGNIIK_					0	0	0	2	Q92804;A0A075B7D9	Q92804	Q92804	TAF15	TATA-binding protein-associated factor 2N	MULTI-MSMS	Zelda_201208_P1471_JS_LD_RBD2_10d37C_R1	10d37C_Rep3	491.003	4	491.003	1959.98	-1.3259	-0.00065101	-0.74601	-0.00036629	-2.0719	-0.0010173	491.254	47.874	0.16547	47.874	47.788	47.953	0					28	16	3	0	0	0	0.0063315
	64	AAIDWFDGKEFHGNIIK	17	Unmodified	_AAIDWFDGKEFHGNIIK_					0	0	0	2	Q92804;A0A075B7D9	Q92804	Q92804	TAF15	TATA-binding protein-associated factor 2N	MULTI-MSMS	Zelda_201208_P1471_JS_LD_RBD2_10d4C_R2	10d4C_Rep3	491.003	4	491.003	1959.98	0.019028	9.3427e-06	-0.77497	-0.00038051	-0.75594	-0.00037117	491.003	47.707	0.18622	47.707	47.652	47.838	0					38	19	3	0	0	0	0.040173
	65	AAIDWFDGKEFHGNIIK	17	Unmodified	_AAIDWFDGKEFHGNIIK_					0	0	0	2	Q92804;A0A075B7D9	Q92804	Q92804	TAF15	TATA-binding protein-associated factor 2N	MULTI-MSMS	Zelda_201208_P1471_JS_LD_RBD2_20d37C_R1	20d37C_Rep3	491.253	4	491.003	1959.98	-1.7457	-0.00085714	0.27965	0.00013731	-1.466	-0.00071983	491.003	47.476	0.1522	47.476	47.399	47.552	0					34	14	3	0	0	0	0.016147
	66	AAIDWFDGKEFHGNIIK	17	Unmodified	_AAIDWFDGKEFHGNIIK_					0	0	0	2	Q92804;A0A075B7D9	Q92804	Q92804	TAF15	TATA-binding protein-associated factor 2N	MULTI-MSMS	Zelda_201208_P1471_JS_LD_RBD_control_R1	Control_Rep2/3	491.003	4	491.003	1959.98	-2.0571	-0.00101	-0.081829	-4.0179e-05	-2.1389	-0.0010502	491.254	47.571	0.22122	47.571	47.506	47.727	0					43	17	4	0	0	0	0.043967
	67	AAIDWFDGKEFSGNPIK	17	Unmodified	_AAIDWFDGKEFSGNPIK_					0	0	0	2	H3BPE7;P35637	H3BPE7	H3BPE7	FUS	RNA-binding protein FUS	MSMS	Zelda_201208_P1471_JS_LD_RBD1_10d4C_R1	10d4C_Rep2	632.315	3	632.316	1893.93	NaN	NaN	NaN	NaN	NaN	NaN	NaN	50.339	1	50.339	49.839	50.839	0								0	0	0	5.3855e-06
	68	AAIDWFDGKEFSGNPIK	17	Unmodified	_AAIDWFDGKEFSGNPIK_					0	0	0	2	H3BPE7;P35637	H3BPE7	H3BPE7	FUS	RNA-binding protein FUS	MULTI-MSMS	Zelda_201208_P1471_JS_LD_RBD1_20d37C_R1	20d37C_Rep2	632.65	3	632.316	1893.93	0.075889	4.7986e-05	-0.54966	-0.00034756	-0.47377	-0.00029957	632.315	50.59	0.2652	50.59	50.414	50.679	7.1054e-15					14	9	3	0	0	0	0.020107
	69	AAIDWFDGKEFSGNPIK	17	Unmodified	_AAIDWFDGKEFSGNPIK_					0	0	0	2	H3BPE7;P35637	H3BPE7	H3BPE7	FUS	RNA-binding protein FUS	MULTI-MSMS	Zelda_201208_P1471_JS_LD_RBD1_20d4C_R1	20d4C_Rep2	632.316	3	632.316	1893.93	-0.84386	-0.00053358	0.06319	3.9956e-05	-0.78067	-0.00049363	632.315	50.455	0.37305	50.455	50.232	50.606	0					23	11	3	0	0	0	0.00084792
	70	AAIDWFDGKEFSGNPIK	17	Unmodified	_AAIDWFDGKEFSGNPIK_					0	0	0	2	H3BPE7;P35637	H3BPE7	H3BPE7	FUS	RNA-binding protein FUS	MULTI-MSMS	Zelda_201208_P1471_JS_LD_RBD1_30d4C_R1	30d4C_Rep2	632.316	3	632.316	1893.93	-1.2059	-0.0007625	0.55787	0.00035275	-0.64801	-0.00040975	632.651	50.461	0.39912	50.461	50.312	50.711	0					28	11	5	0	0	0	0.00049326
	71	AAIDWFDGKEFSGNPIK	17	Unmodified	_AAIDWFDGKEFSGNPIK_					0	0	0	2	H3BPE7;P35637	H3BPE7	H3BPE7	FUS	RNA-binding protein FUS	MULTI-MSMS	Zelda_201208_P1471_JS_LD_RBD2_10d37C_R1	10d37C_Rep3	632.315	3	632.316	1893.93	-0.80473	-0.00050884	-0.59611	-0.00037693	-1.4008	-0.00088577	632.316	50.457	0.18058	50.457	50.324	50.505	0					14	12	2	0	0	0	0.0078611
	72	AAIDWFDGKEFSGNPIK	17	Unmodified	_AAIDWFDGKEFSGNPIK_					0	0	0	2	H3BPE7;P35637	H3BPE7	H3BPE7	FUS	RNA-binding protein FUS	MULTI-MSMS	Zelda_201208_P1471_JS_LD_RBD2_10d4C_R2	10d4C_Rep3	632.316	3	632.316	1893.93	-0.54182	-0.0003426	0.56468	0.00035706	0.022858	1.4454e-05	632.316	50.305	0.15699	50.305	50.214	50.371	0					27	13	3	0	0	0	0.001167
	73	AAIDWFDGKEFSGNPIK	17	Unmodified	_AAIDWFDGKEFSGNPIK_					0	0	0	2	H3BPE7;P35637	H3BPE7	H3BPE7	FUS	RNA-binding protein FUS	MULTI-MSMS	Zelda_201208_P1471_JS_LD_RBD2_20d37C_R1	20d37C_Rep3	632.315	3	632.316	1893.93	-0.85054	-0.00053781	0.074583	4.716e-05	-0.77596	-0.00049065	632.65	50.235	0.14386	50.235	50.147	50.29	0					16	12	2	0	0	0	0.0085313
	74	AAIDWFDGKEFSGNPIK	17	Unmodified	_AAIDWFDGKEFSGNPIK_					0	0	0	2	H3BPE7;P35637	H3BPE7	H3BPE7	FUS	RNA-binding protein FUS	MULTI-MSMS	Zelda_201208_P1471_JS_LD_RBD2_20d4C_R2	20d4C_Rep3	632.649	3	632.316	1893.93	-1.2826	-0.00081101	0.96135	0.00060788	-0.32124	-0.00020313	632.651	50.364	0.17318	50.364	50.299	50.472	0					35	14	3	0	0	0	0.032105
	75	AAIDWFDGKEFSGNPIK	17	Unmodified	_AAIDWFDGKEFSGNPIK_					0	0	0	2	H3BPE7;P35637	H3BPE7	H3BPE7	FUS	RNA-binding protein FUS	MULTI-MSMS	Zelda_201208_P1471_JS_LD_RBD_control_R1	Control_Rep2/3	632.315	3	632.316	1893.93	-0.72304	-0.00045719	-0.36336	-0.00022976	-1.0864	-0.00068694	632.316	50.348	0.24247	50.348	50.183	50.425	0					23	8	4	0	0	0	0.0013707
	76	AALIQYLTNEEAR	13	Unmodified	_AALIQYLTNEEAR_					0	0	0	2	U3KPZ7;Q9P2N5	U3KPZ7	U3KPZ7	RBM27	RNA-binding protein 27	MSMS	Zelda_201208_P1471_JS_LD_RBD_control_R1	Control_Rep2/3	746.393	2	746.394	1490.77	NaN	NaN	NaN	NaN	NaN	NaN	NaN	47.539	1	47.539	47.039	48.039	0								0	0	0	0.028113
	77	AALPEGLPEASR	12	Unmodified	_AALPEGLPEASR_					0	0	0	2	Q99988	Q99988	Q99988	GDF15	Growth/differentiation factor 15	MULTI-MSMS	Zelda_201009_P1421_JS_LD_10d37C_GluCTry	10d37C_Rep1	605.825	2	605.825	1209.64	-0.82163	-0.00049776	0.45326	0.00027459	-0.36837	-0.00022317	605.825	31.504	0.26669	31.504	31.412	31.679	-3.5527e-15					35	21	2	0	0	0	0.017115
	78	AALPEGLPEASR	12	Unmodified	_AALPEGLPEASR_					0	0	0	2	Q99988	Q99988	Q99988	GDF15	Growth/differentiation factor 15	MULTI-MSMS	Zelda_201009_P1421_JS_LD_10d4C_GluCTry	10d4C_Rep1	605.825	2	605.825	1209.64	-0.2668	-0.00016164	0.23116	0.00014004	-0.035646	-2.1595e-05	605.825	31.658	0.31063	31.658	31.512	31.822	0					22	12	2	0	0	0	0.029473
	79	AALPEGLPEASR	12	Unmodified	_AALPEGLPEASR_					0	0	0	2	Q99988	Q99988	Q99988	GDF15	Growth/differentiation factor 15	MULTI-MSMS	Zelda_201009_P1421_JS_LD_20d4C_GluCTry	20d4C_Rep1	605.823	2	605.825	1209.64	-2.2033	-0.0013348	0.14521	8.7974e-05	-2.0581	-0.0012468	605.825	31.592	0.2286	31.592	31.517	31.745	0					23	14	2	0	0	0	0.0083167
	80	AALPEGLPEASR	12	Unmodified	_AALPEGLPEASR_					0	0	0	2	Q99988	Q99988	Q99988	GDF15	Growth/differentiation factor 15	MULTI-MSMS	Zelda_201009_P1421_JS_LD_Control_GluCTry	Control_Rep1	605.825	2	605.825	1209.64	0.72976	0.00044211	0.37522	0.00022732	1.105	0.00066942	605.825	31.608	0.37051	31.608	31.442	31.813	3.5527e-15					42	15	4	0	0	0	0.0069237
	81	AALPEGLPEASR	12	Unmodified	_AALPEGLPEASR_					0	0	0	2	Q99988	Q99988	Q99988	GDF15	Growth/differentiation factor 15	MULTI-MSMS	Zelda_201208_P1471_JS_LD_RBD1_20d4C_R1	20d4C_Rep2	605.824	2	605.825	1209.64	-1.3682	-0.00082888	0.32992	0.00019987	-1.0383	-0.00062901	605.825	32.375	0.29387	32.375	32.217	32.511	0					25	11	3	0	0	0	0.037829
	82	AALPEGLPEASR	12	Unmodified	_AALPEGLPEASR_					0	0	0	2	Q99988	Q99988	Q99988	GDF15	Growth/differentiation factor 15	MULTI-MSMS	Zelda_201208_P1471_JS_LD_RBD_control_R1	Control_Rep2/3	605.824	2	605.825	1209.64	-2.1132	-0.0012802	0.96161	0.00058257	-1.1515	-0.00069763	605.825	32.421	0.31781	32.421	32.27	32.588	0					30	14	3	0	0	0	0.027599
	83	AALRPAVSSSDQQSLIR	17	Unmodified	_AALRPAVSSSDQQSLIR_					0	0	0	1	C9JVB2;B4DYG9;B1AN15;E7EN73;Q8IZA0;H0Y4S8	C9JVB2	C9JVB2	KIAA0319L	Dyslexia-associated protein KIAA0319-like protein	MULTI-MSMS	Zelda_201009_P1421_JS_LD_10d37C_GluCTry	10d37C_Rep1	601	3	600.331	1797.97	0.10564	6.342e-05	-0.49352	-0.00029628	-0.38788	-0.00023286	600.33	27.796	0.19867	27.796	27.713	27.911	0					19	11	3	0	0	0	0.0035677
	84	AALRPAVSSSDQQSLIR	17	Unmodified	_AALRPAVSSSDQQSLIR_					0	0	0	1	C9JVB2;B4DYG9;B1AN15;E7EN73;Q8IZA0;H0Y4S8	C9JVB2	C9JVB2	KIAA0319L	Dyslexia-associated protein KIAA0319-like protein	MULTI-MSMS	Zelda_201009_P1421_JS_LD_10d4C_GluCTry	10d4C_Rep1	600.33	3	600.331	1797.97	-0.10521	-6.3163e-05	-0.14474	-8.6894e-05	-0.24996	-0.00015006	600.33	27.952	0.17301	27.952	27.888	28.061	3.5527e-15					27	12	3	0	0	0	1.889e-05
	85	AALRPAVSSSDQQSLIR	17	Unmodified	_AALRPAVSSSDQQSLIR_					0	0	0	1	C9JVB2;B4DYG9;B1AN15;E7EN73;Q8IZA0;H0Y4S8	C9JVB2	C9JVB2	KIAA0319L	Dyslexia-associated protein KIAA0319-like protein	MULTI-MSMS	Zelda_201009_P1421_JS_LD_20d4C_GluCTry	20d4C_Rep1	600.33	3	600.331	1797.97	-1.5335	-0.00092061	-0.092604	-5.5593e-05	-1.6261	-0.0009762	600.665	27.898	0.16511	27.898	27.846	28.011	0					26	11	3	0	0	0	3.954e-06
	86	AALRPAVSSSDQQSLIR	17	Unmodified	_AALRPAVSSSDQQSLIR_					0	0	0	1	C9JVB2;B4DYG9;B1AN15;E7EN73;Q8IZA0;H0Y4S8	C9JVB2	C9JVB2	KIAA0319L	Dyslexia-associated protein KIAA0319-like protein	MULTI-MSMS	Zelda_201009_P1421_JS_LD_Control_GluCTry	Control_Rep1	600.331	3	600.331	1797.97	1.0473	0.00062873	-0.16568	-9.9461e-05	0.88162	0.00052926	600.33	27.898	0.22289	27.898	27.775	27.998	0					36	16	3	0	0	0	1.402e-06
	87	AALVSGAVSINSCPAA	16	Unmodified	_AALVSGAVSINSCPAA_					0	0	0	0	A0A494C139;A0A0A0MTC7;A0A0A0MQS9;Q16363	A0A494C139	A0A494C139	LAMA4	Laminin subunit alpha-4	MULTI-MSMS	Zelda_201208_P1471_JS_LD_RBD1_30d37C_R1	30d37C_Rep2	715.859	2	715.869	1429.72	-12.89	-0.0092275	0.12531	8.9704e-05	-12.765	-0.0091378	715.869	42.774	0.23167	42.774	42.653	42.885	7.1054e-15					15	6	3	0	0	0	0.024137
	88	AALVSGAVSINSCPAA	16	Unmodified	_AALVSGAVSINSCPAA_					0	0	0	0	A0A494C139;A0A0A0MTC7;A0A0A0MQS9;Q16363	A0A494C139	A0A494C139	LAMA4	Laminin subunit alpha-4	MULTI-MSMS	Zelda_201208_P1471_JS_LD_RBD_control_R1	Control_Rep2/3	715.867	2	715.869	1429.72	-1.1123	-0.00079623	-0.32387	-0.00023185	-1.4361	-0.0010281	715.869	42.709	0.22926	42.709	42.582	42.811	0					16	6	3	0	0	0	0.0038144
	89	AAMAIASLNGYR	12	Unmodified	_AAMAIASLNGYR_					0	0	0	0	Q15717;P26378;A0A494C1D9;Q14576;Q12926;A0A0R4J2E6;A0A0A0MRX1;A0A494C147;B1APY9;A0A494C0F8	Q15717	Q15717	ELAVL1;ELAVL4;ELAVL3;ELAVL2	ELAV-like protein 1;ELAV-like protein 4;ELAV-like protein 3;ELAV-like protein 2;ELAV-like protein	MULTI-MSMS	Zelda_201208_P1471_JS_LD_RBD1_10d37C_R1	10d37C_Rep2	619.321	2	619.322	1236.63	-1.0984	-0.00068028	0.39303	0.00024341	-0.70539	-0.00043686	619.322	38.589	0.13413	38.589	38.511	38.645	0					12	5	3	0	0	0	0.00076072
	90	AAMAIASLNGYR	12	Unmodified	_AAMAIASLNGYR_					0	0	0	0	Q15717;P26378;A0A494C1D9;Q14576;Q12926;A0A0R4J2E6;A0A0A0MRX1;A0A494C147;B1APY9;A0A494C0F8	Q15717	Q15717	ELAVL1;ELAVL4;ELAVL3;ELAVL2	ELAV-like protein 1;ELAV-like protein 4;ELAV-like protein 3;ELAV-like protein 2;ELAV-like protein	MULTI-MSMS	Zelda_201208_P1471_JS_LD_RBD1_10d4C_R1	10d4C_Rep2	619.32	2	619.322	1236.63	-1.7103	-0.0010592	0.40889	0.00025323	-1.3014	-0.00080601	619.322	38.515	0.18786	38.515	38.437	38.625	0					18	13	2	0	0	0	0.00057821
	91	AAMAIASLNGYR	12	Unmodified	_AAMAIASLNGYR_					0	0	0	0	Q15717;P26378;A0A494C1D9;Q14576;Q12926;A0A0R4J2E6;A0A0A0MRX1;A0A494C147;B1APY9;A0A494C0F8	Q15717	Q15717	ELAVL1;ELAVL4;ELAVL3;ELAVL2	ELAV-like protein 1;ELAV-like protein 4;ELAV-like protein 3;ELAV-like protein 2;ELAV-like protein	MULTI-MSMS	Zelda_201208_P1471_JS_LD_RBD1_20d37C_R1	20d37C_Rep2	619.321	2	619.322	1236.63	-0.68914	-0.0004268	0.028365	1.7567e-05	-0.66077	-0.00040923	619.321	38.635	0.1613	38.635	38.539	38.7	0					12	8	2	0	0	0	0.0017851
	92	AAMAIASLNGYR	12	Unmodified	_AAMAIASLNGYR_					0	0	0	0	Q15717;P26378;A0A494C1D9;Q14576;Q12926;A0A0R4J2E6;A0A0A0MRX1;A0A494C147;B1APY9;A0A494C0F8	Q15717	Q15717	ELAVL1;ELAVL4;ELAVL3;ELAVL2	ELAV-like protein 1;ELAV-like protein 4;ELAV-like protein 3;ELAV-like protein 2;ELAV-like protein	MSMS	Zelda_201208_P1471_JS_LD_RBD1_20d4C_R1	20d4C_Rep2	619.321	2	619.322	1236.63	NaN	NaN	NaN	NaN	NaN	NaN	NaN	38.516	1	38.516	38.016	39.016	0								0	0	0	1.8161e-05
	93	AAMAIASLNGYR	12	Unmodified	_AAMAIASLNGYR_					0	0	0	0	Q15717;P26378;A0A494C1D9;Q14576;Q12926;A0A0R4J2E6;A0A0A0MRX1;A0A494C147;B1APY9;A0A494C0F8	Q15717	Q15717	ELAVL1;ELAVL4;ELAVL3;ELAVL2	ELAV-like protein 1;ELAV-like protein 4;ELAV-like protein 3;ELAV-like protein 2;ELAV-like protein	MSMS	Zelda_201208_P1471_JS_LD_RBD1_30d37C_R1	30d37C_Rep2	619.314	2	619.322	1236.63	NaN	NaN	NaN	NaN	NaN	NaN	NaN	38.635	1	38.635	38.135	39.135	0								0	0	0	0.0055112
	94	AAMAIASLNGYR	12	Unmodified	_AAMAIASLNGYR_					0	0	0	0	Q15717;P26378;A0A494C1D9;Q14576;Q12926;A0A0R4J2E6;A0A0A0MRX1;A0A494C147;B1APY9;A0A494C0F8	Q15717	Q15717	ELAVL1;ELAVL4;ELAVL3;ELAVL2	ELAV-like protein 1;ELAV-like protein 4;ELAV-like protein 3;ELAV-like protein 2;ELAV-like protein	MSMS	Zelda_201208_P1471_JS_LD_RBD1_30d4C_R1	30d4C_Rep2	619.321	2	619.322	1236.63	NaN	NaN	NaN	NaN	NaN	NaN	NaN	38.592	1	38.592	38.092	39.092	0								0	0	0	0.0052096
	95	AAMAIASLNGYR	12	Unmodified	_AAMAIASLNGYR_					0	0	0	0	Q15717;P26378;A0A494C1D9;Q14576;Q12926;A0A0R4J2E6;A0A0A0MRX1;A0A494C147;B1APY9;A0A494C0F8	Q15717	Q15717	ELAVL1;ELAVL4;ELAVL3;ELAVL2	ELAV-like protein 1;ELAV-like protein 4;ELAV-like protein 3;ELAV-like protein 2;ELAV-like protein	MULTI-MSMS	Zelda_201208_P1471_JS_LD_RBD_control_R1	Control_Rep2/3	619.32	2	619.322	1236.63	-1.7843	-0.0011051	-0.0057441	-3.5575e-06	-1.79	-0.0011086	619.322	38.524	0.16331	38.524	38.44	38.603	0					27	15	2	0	0	0	0.00011846
	96	AANVTGPDGVPVEGSR	16	Unmodified	_AANVTGPDGVPVEGSR_					0	0	0	1	P16989;A0A0D9SEI8	P16989	P16989	YBX3	Y-box-binding protein 3	MULTI-MSMS	Zelda_201208_P1471_JS_LD_RBD1_10d37C_R1	10d37C_Rep2	763.885	2	763.384	1524.75	-0.76893	-0.00058699	0.53566	0.00040892	-0.23327	-0.00017807	763.384	24.023	0.20726	24.023	23.886	24.093	3.5527e-15					12	6	3	0	0	0	0.025554
	97	AANVTGPDGVPVEGSR	16	Unmodified	_AANVTGPDGVPVEGSR_					0	0	0	1	P16989;A0A0D9SEI8	P16989	P16989	YBX3	Y-box-binding protein 3	MULTI-MSMS	Zelda_201208_P1471_JS_LD_RBD1_10d4C_R1	10d4C_Rep2	763.383	2	763.384	1524.75	-1.5964	-0.0012186	0.16558	0.0001264	-1.4308	-0.0010922	763.384	23.957	0.16842	23.957	23.865	24.033	0					21	8	3	0	0	0	5.5389e-05
	98	AANVTGPDGVPVEGSR	16	Unmodified	_AANVTGPDGVPVEGSR_					0	0	0	1	P16989;A0A0D9SEI8	P16989	P16989	YBX3	Y-box-binding protein 3	MULTI-MSMS	Zelda_201208_P1471_JS_LD_RBD1_20d4C_R1	20d4C_Rep2	763.384	2	763.384	1524.75	-1.5736	-0.0012012	0.48751	0.00037216	-1.086	-0.00082907	763.384	23.858	0.16958	23.858	23.77	23.939	0					18	7	3	0	0	0	0.00037035
	99	AANVTGPDGVPVEGSR	16	Unmodified	_AANVTGPDGVPVEGSR_					0	0	0	1	P16989;A0A0D9SEI8	P16989	P16989	YBX3	Y-box-binding protein 3	MULTI-MSMS	Zelda_201208_P1471_JS_LD_RBD1_30d4C_R1	30d4C_Rep2	763.384	2	763.384	1524.75	-1.5427	-0.0011777	0.69795	0.00053281	-0.84472	-0.00064485	763.384	24.114	0.2747	24.114	23.994	24.268	0					18	9	3	0	0	0	0.0003289
	100	AANVTGPDGVPVEGSR	16	Unmodified	_AANVTGPDGVPVEGSR_					0	0	0	1	P16989;A0A0D9SEI8	P16989	P16989	YBX3	Y-box-binding protein 3	MULTI-MSMS	Zelda_201208_P1471_JS_LD_RBD2_10d4C_R2	10d4C_Rep3	763.384	2	763.384	1524.75	0.0077249	5.897e-06	0.51182	0.00039072	0.51955	0.00039661	763.384	24.021	0.18244	24.021	23.894	24.076	0					29	12	3	0	0	0	0.00036834
	101	AANVTGPDGVPVEGSR	16	Unmodified	_AANVTGPDGVPVEGSR_					0	0	0	1	P16989;A0A0D9SEI8	P16989	P16989	YBX3	Y-box-binding protein 3	MULTI-MSMS	Zelda_201208_P1471_JS_LD_RBD2_20d4C_R2	20d4C_Rep3	763.384	2	763.384	1524.75	-0.32647	-0.00024922	0.40817	0.00031159	0.0817	6.2369e-05	763.384	24.142	0.16982	24.142	24.045	24.215	0					27	12	3	0	0	0	0.0003289
	102	AANVTGPDGVPVEGSR	16	Unmodified	_AANVTGPDGVPVEGSR_					0	0	0	1	P16989;A0A0D9SEI8	P16989	P16989	YBX3	Y-box-binding protein 3	MULTI-MSMS	Zelda_201208_P1471_JS_LD_RBD2_30d4C_R1	30d4C_Rep3	763.886	2	763.384	1524.75	-0.86663	-0.00066157	0.087689	6.694e-05	-0.77894	-0.00059463	763.886	23.942	0.17537	23.942	23.855	24.03	3.5527e-15					23	10	3	0	0	0	0.00078411
	103	AANVTGPGGVPVQGSK	16	Unmodified	_AANVTGPGGVPVQGSK_					0	0	0	0	P67809;C9J5V9;H0Y449	P67809	P67809	YBX1	Nuclease-sensitive element-binding protein 1	MULTI-MSMS	Zelda_201208_P1471_JS_LD_RBD1_10d37C_R1	10d37C_Rep2	719.886	2	719.886	1437.76	-0.39359	-0.00028334	-0.23717	-0.00017073	-0.63076	-0.00045407	719.886	20.815	0.31067	20.815	20.656	20.967	0					24	10	4	0	0	0	0.00019705
	104	AANVTGPGGVPVQGSK	16	Unmodified	_AANVTGPGGVPVQGSK_					0	0	0	0	P67809;C9J5V9;H0Y449	P67809	P67809	YBX1	Nuclease-sensitive element-binding protein 1	MULTI-MSMS	Zelda_201208_P1471_JS_LD_RBD1_10d4C_R1	10d4C_Rep2	719.886	2	719.886	1437.76	-1.2104	-0.00087134	0.20547	0.00014791	-1.0049	-0.00072343	719.886	20.895	0.3491	20.895	20.663	21.012	0					30	12	3	0	0	0	4.4486e-05
	105	AANVTGPGGVPVQGSK	16	Unmodified	_AANVTGPGGVPVQGSK_					0	0	0	0	P67809;C9J5V9;H0Y449	P67809	P67809	YBX1	Nuclease-sensitive element-binding protein 1	MULTI-MSMS	Zelda_201208_P1471_JS_LD_RBD1_20d4C_R1	20d4C_Rep2	719.885	2	719.886	1437.76	-1.4759	-0.0010625	0.34304	0.00024695	-1.1328	-0.00081551	719.886	20.862	0.30552	20.862	20.668	20.974	0					34	11	4	0	0	0	4.4955e-05
	106	AANVTGPGGVPVQGSK	16	Unmodified	_AANVTGPGGVPVQGSK_					0	0	0	0	P67809;C9J5V9;H0Y449	P67809	P67809	YBX1	Nuclease-sensitive element-binding protein 1	MULTI-MSMS	Zelda_201208_P1471_JS_LD_RBD1_30d4C_R1	30d4C_Rep2	719.886	2	719.886	1437.76	-0.93903	-0.000676	0.060416	4.3493e-05	-0.87862	-0.0006325	719.886	20.929	0.32042	20.929	20.713	21.033	0					32	13	3	0	0	0	0.000457
	107	AANVTGPGGVPVQGSK	16	Unmodified	_AANVTGPGGVPVQGSK_					0	0	0	0	P67809;C9J5V9;H0Y449	P67809	P67809	YBX1	Nuclease-sensitive element-binding protein 1	MULTI-MSMS	Zelda_201208_P1471_JS_LD_RBD2_10d37C_R1	10d37C_Rep3	719.885	2	719.886	1437.76	-1.2451	-0.00089631	0.26598	0.00019147	-0.97909	-0.00070483	719.886	20.941	0.26203	20.941	20.817	21.079	0					19	10	2	0	0	0	0.0015984
	108	AANVTGPGGVPVQGSK	16	Unmodified	_AANVTGPGGVPVQGSK_					0	0	0	0	P67809;C9J5V9;H0Y449	P67809	P67809	YBX1	Nuclease-sensitive element-binding protein 1	MULTI-MSMS	Zelda_201208_P1471_JS_LD_RBD2_10d4C_R2	10d4C_Rep3	719.886	2	719.886	1437.76	-0.090502	-6.5151e-05	0.22638	0.00016297	0.13588	9.7819e-05	719.886	20.827	0.29967	20.827	20.663	20.962	0					25	14	2	0	0	0	1.8067e-05
	109	AANVTGPGGVPVQGSK	16	Unmodified	_AANVTGPGGVPVQGSK_					0	0	0	0	P67809;C9J5V9;H0Y449	P67809	P67809	YBX1	Nuclease-sensitive element-binding protein 1	MULTI-MSMS	Zelda_201208_P1471_JS_LD_RBD2_20d37C_R1	20d37C_Rep3	719.885	2	719.886	1437.76	-1.6531	-0.00119	0.79236	0.00057041	-0.8607	-0.00061961	720.388	20.81	0.23906	20.81	20.651	20.89	-3.5527e-15					15	9	2	0	0	0	0.00048094
	110	AANVTGPGGVPVQGSK	16	Unmodified	_AANVTGPGGVPVQGSK_					0	0	0	0	P67809;C9J5V9;H0Y449	P67809	P67809	YBX1	Nuclease-sensitive element-binding protein 1	MULTI-MSMS	Zelda_201208_P1471_JS_LD_RBD2_20d4C_R2	20d4C_Rep3	720.387	2	719.886	1437.76	-0.4519	-0.00032531	-0.031352	-2.257e-05	-0.48325	-0.00034788	719.886	20.867	0.28851	20.867	20.709	20.998	0					35	14	3	0	0	0	0.00027544
	111	AANVTGPGGVPVQGSK	16	Unmodified	_AANVTGPGGVPVQGSK_					0	0	0	0	P67809;C9J5V9;H0Y449	P67809	P67809	YBX1	Nuclease-sensitive element-binding protein 1	MULTI-MSMS	Zelda_201208_P1471_JS_LD_RBD2_30d4C_R1	30d4C_Rep3	719.886	2	719.886	1437.76	-1.3432	-0.00096695	0.59294	0.00042685	-0.75026	-0.0005401	719.886	20.898	0.28952	20.898	20.752	21.041	0					27	12	3	0	0	0	0.00018356
	112	AANVTGPGGVPVQGSK	16	Unmodified	_AANVTGPGGVPVQGSK_					0	0	0	0	P67809;C9J5V9;H0Y449	P67809	P67809	YBX1	Nuclease-sensitive element-binding protein 1	MULTI-MSMS	Zelda_201208_P1471_JS_LD_RBD_control_R1	Control_Rep2/3	719.885	2	719.886	1437.76	-1.7629	-0.0012691	0.13888	9.9976e-05	-1.624	-0.0011691	719.886	20.884	0.38445	20.884	20.674	21.059	0					34	13	5	0	0	0	0.0007975
	113	AAPEPLRPR	9	Acetyl (Protein N-term)	_(Acetyl (Protein N-term))AAPEPLRPR_					1	0	0	2	Q15599	Q15599	Q15599	SLC9A3R2	Na(+)/H(+) exchange regulatory cofactor NHE-RF2	MULTI-MSMS	Zelda_201009_P1421_JS_LD_10d37C_GluCTry	10d37C_Rep1	524.798	2	524.799	1047.58	-1.1829	-0.00062078	0.61404	0.00032225	-0.56886	-0.00029853	524.799	23.682	0.38807	23.682	23.48	23.868	-3.5527e-15					33	11	4	0	0	0	1.84e-07
	114	AAPEPLRPR	9	Acetyl (Protein N-term)	_(Acetyl (Protein N-term))AAPEPLRPR_					1	0	0	2	Q15599	Q15599	Q15599	SLC9A3R2	Na(+)/H(+) exchange regulatory cofactor NHE-RF2	MULTI-MSMS	Zelda_201009_P1421_JS_LD_10d4C_GluCTry	10d4C_Rep1	525.3	2	524.799	1047.58	-0.97883	-0.00051369	0.27791	0.00014585	-0.70092	-0.00036784	524.799	23.752	0.44207	23.752	23.58	24.022	0					43	17	4	0	0	0	0.0077377
	115	AAPEPLRPR	9	Acetyl (Protein N-term)	_(Acetyl (Protein N-term))AAPEPLRPR_					1	0	0	2	Q15599	Q15599	Q15599	SLC9A3R2	Na(+)/H(+) exchange regulatory cofactor NHE-RF2	MULTI-MSMS	Zelda_201009_P1421_JS_LD_20d37C_GluCTry	20d37C_Rep1	524.798	2	524.799	1047.58	-0.77333	-0.00040584	0.75301	0.00039518	-0.020326	-1.0667e-05	524.799	23.627	0.41504	23.627	23.431	23.846	-3.5527e-15					31	12	4	0	0	0	0.00010875
	116	AAPEPLRPR	9	Acetyl (Protein N-term)	_(Acetyl (Protein N-term))AAPEPLRPR_					1	0	0	2	Q15599	Q15599	Q15599	SLC9A3R2	Na(+)/H(+) exchange regulatory cofactor NHE-RF2	MULTI-MSMS	Zelda_201009_P1421_JS_LD_20d4C_GluCTry	20d4C_Rep1	524.798	2	524.799	1047.58	-1.7972	-0.00094315	0.15006	7.8752e-05	-1.6471	-0.0008644	524.799	23.697	0.43403	23.697	23.507	23.941	0					32	13	4	0	0	0	1.8439e-05
	117	AAPEPLRPR	9	Acetyl (Protein N-term)	_(Acetyl (Protein N-term))AAPEPLRPR_					1	0	0	2	Q15599	Q15599	Q15599	SLC9A3R2	Na(+)/H(+) exchange regulatory cofactor NHE-RF2	MULTI-MSMS	Zelda_201009_P1421_JS_LD_Control_GluCTry	Control_Rep1	524.799	2	524.799	1047.58	0.59287	0.00031114	-0.03246	-1.7035e-05	0.56041	0.0002941	524.798	23.648	0.43988	23.648	23.412	23.851	3.5527e-15					43	16	4	0	0	0	0.00012446
	118	AAPEPLRPR	9	Acetyl (Protein N-term)	_(Acetyl (Protein N-term))AAPEPLRPR_					1	0	0	2	Q15599	Q15599	Q15599	SLC9A3R2	Na(+)/H(+) exchange regulatory cofactor NHE-RF2	MULTI-MSMS	Zelda_201208_P1471_JS_LD_RBD1_10d37C_R1	10d37C_Rep2	524.799	2	524.799	1047.58	-1.2402	-0.00065083	0.91115	0.00047817	-0.329	-0.00017266	524.799	23.98	0.33289	23.98	23.791	24.123	0					37	12	4	0	0	0	0.00025625
	119	AAPEPLRPR	9	Acetyl (Protein N-term)	_(Acetyl (Protein N-term))AAPEPLRPR_					1	0	0	2	Q15599	Q15599	Q15599	SLC9A3R2	Na(+)/H(+) exchange regulatory cofactor NHE-RF2	MULTI-MSMS	Zelda_201208_P1471_JS_LD_RBD1_10d4C_R1	10d4C_Rep2	524.797	2	524.799	1047.58	-1.6679	-0.00087532	0.13951	7.3217e-05	-1.5284	-0.00080211	524.799	23.986	0.27206	23.986	23.821	24.093	0					43	13	4	0	0	0	0.0001059
	120	AAPEPLRPR	9	Acetyl (Protein N-term)	_(Acetyl (Protein N-term))AAPEPLRPR_					1	0	0	2	Q15599	Q15599	Q15599	SLC9A3R2	Na(+)/H(+) exchange regulatory cofactor NHE-RF2	MULTI-MSMS	Zelda_201208_P1471_JS_LD_RBD1_20d37C_R1	20d37C_Rep2	524.798	2	524.799	1047.58	-0.7992	-0.00041942	0.75039	0.0003938	-0.048817	-2.5619e-05	524.799	24.18	0.34819	24.18	23.973	24.322	0					31	13	3	0	0	0	0.0036758
	121	AAPEPLRPR	9	Acetyl (Protein N-term)	_(Acetyl (Protein N-term))AAPEPLRPR_					1	0	0	2	Q15599	Q15599	Q15599	SLC9A3R2	Na(+)/H(+) exchange regulatory cofactor NHE-RF2	MULTI-MSMS	Zelda_201208_P1471_JS_LD_RBD1_20d4C_R1	20d4C_Rep2	524.798	2	524.799	1047.58	-1.7034	-0.00089396	0.23729	0.00012453	-1.4661	-0.00076943	524.799	23.925	0.2512	23.925	23.754	24.005	0					30	10	4	0	0	0	0.00098191
	122	AAPEPLRPR	9	Acetyl (Protein N-term)	_(Acetyl (Protein N-term))AAPEPLRPR_					1	0	0	2	Q15599	Q15599	Q15599	SLC9A3R2	Na(+)/H(+) exchange regulatory cofactor NHE-RF2	MULTI-MSMS	Zelda_201208_P1471_JS_LD_RBD1_30d4C_R1	30d4C_Rep2	524.798	2	524.799	1047.58	-1.3862	-0.00072747	0.28446	0.00014928	-1.1017	-0.00057818	524.799	24.054	0.36061	24.054	23.908	24.268	-3.5527e-15					44	13	5	0	0	0	0.00034507
	123	AAPEPLRPR	9	Acetyl (Protein N-term)	_(Acetyl (Protein N-term))AAPEPLRPR_					1	0	0	2	Q15599	Q15599	Q15599	SLC9A3R2	Na(+)/H(+) exchange regulatory cofactor NHE-RF2	MULTI-MSMS	Zelda_201208_P1471_JS_LD_RBD2_10d37C_R1	10d37C_Rep3	524.798	2	524.799	1047.58	-1.9982	-0.0010487	0.84603	0.00044399	-1.1522	-0.00060466	524.799	24.164	0.2823	24.164	23.98	24.262	-3.5527e-15					29	10	4	0	0	0	0.00077885
	124	AAPEPLRPR	9	Acetyl (Protein N-term)	_(Acetyl (Protein N-term))AAPEPLRPR_					1	0	0	2	Q15599	Q15599	Q15599	SLC9A3R2	Na(+)/H(+) exchange regulatory cofactor NHE-RF2	MULTI-MSMS	Zelda_201208_P1471_JS_LD_RBD2_10d4C_R2	10d4C_Rep3	524.798	2	524.799	1047.58	-0.31438	-0.00016499	0.19897	0.00010442	-0.11541	-6.0569e-05	524.799	23.947	0.30922	23.947	23.779	24.088	0					62	20	4	0	0	0	0.00010875
	125	AAPEPLRPR	9	Acetyl (Protein N-term)	_(Acetyl (Protein N-term))AAPEPLRPR_					1	0	0	2	Q15599	Q15599	Q15599	SLC9A3R2	Na(+)/H(+) exchange regulatory cofactor NHE-RF2	MULTI-MSMS	Zelda_201208_P1471_JS_LD_RBD2_20d37C_R1	20d37C_Rep3	525.299	2	524.799	1047.58	-2.1614	-0.0011343	0.87506	0.00045923	-1.2863	-0.00067506	524.799	23.827	0.26151	23.827	23.673	23.935	0					34	14	3	0	0	0	0.005105
	126	AAPEPLRPR	9	Acetyl (Protein N-term)	_(Acetyl (Protein N-term))AAPEPLRPR_					1	0	0	2	Q15599	Q15599	Q15599	SLC9A3R2	Na(+)/H(+) exchange regulatory cofactor NHE-RF2	MULTI-MSMS	Zelda_201208_P1471_JS_LD_RBD2_20d4C_R2	20d4C_Rep3	524.798	2	524.799	1047.58	-0.79667	-0.00041809	0.23362	0.0001226	-0.56305	-0.00029549	524.799	24.06	0.28981	24.06	23.891	24.181	0					54	20	3	0	0	0	0.00023629
	127	AAPEPLRPR	9	Acetyl (Protein N-term)	_(Acetyl (Protein N-term))AAPEPLRPR_					1	0	0	2	Q15599	Q15599	Q15599	SLC9A3R2	Na(+)/H(+) exchange regulatory cofactor NHE-RF2	MULTI-MSMS	Zelda_201208_P1471_JS_LD_RBD2_30d37C_R1	30d37C_Rep3	524.798	2	524.799	1047.58	-1.811	-0.00095039	0.77367	0.00040602	-1.0373	-0.00054437	524.799	23.867	0.23032	23.867	23.727	23.957	0					18	7	3	0	0	0	0.0022836
	128	AAPEPLRPR	9	Acetyl (Protein N-term)	_(Acetyl (Protein N-term))AAPEPLRPR_					1	0	0	2	Q15599	Q15599	Q15599	SLC9A3R2	Na(+)/H(+) exchange regulatory cofactor NHE-RF2	MULTI-MSMS	Zelda_201208_P1471_JS_LD_RBD2_30d4C_R1	30d4C_Rep3	524.798	2	524.799	1047.58	-1.6342	-0.00085763	0.37444	0.0001965	-1.2598	-0.00066112	524.799	24.002	0.27033	24.002	23.822	24.093	0					42	16	3	0	0	0	0.00010067
	129	AAPEPLRPR	9	Acetyl (Protein N-term)	_(Acetyl (Protein N-term))AAPEPLRPR_					1	0	0	2	Q15599	Q15599	Q15599	SLC9A3R2	Na(+)/H(+) exchange regulatory cofactor NHE-RF2	MULTI-MSMS	Zelda_201208_P1471_JS_LD_RBD_control_R1	Control_Rep2/3	524.797	2	524.799	1047.58	-2.3069	-0.0012106	0.33697	0.00017684	-1.9699	-0.0010338	524.799	24.039	0.34226	24.039	23.852	24.194	0					44	14	4	0	0	0	2.6942e-05
	130	AAPGAEFAPNKR	12	Unmodified	_AAPGAEFAPNKR_					0	0	0	2	Q15233	Q15233	Q15233	NONO	Non-POU domain-containing octamer-binding protein	MULTI-MSMS	Zelda_201208_P1471_JS_LD_RBD1_10d4C_R1	10d4C_Rep2	410.219	3	410.219	1227.64	-1.5347	-0.00062955	0.2437	9.997e-05	-1.291	-0.00052958	410.219	17.713	0.18816	17.713	17.597	17.785	0					11	5	3	0	0	0	0.010722
	131	AAPGAEFAPNKR	12	Unmodified	_AAPGAEFAPNKR_					0	0	0	2	Q15233	Q15233	Q15233	NONO	Non-POU domain-containing octamer-binding protein	MULTI-MSMS	Zelda_201208_P1471_JS_LD_RBD_control_R1	Control_Rep2/3	410.219	3	410.219	1227.64	-1.6217	-0.00066525	-0.086196	-3.5359e-05	-1.7079	-0.00070061	410.219	17.794	0.23	17.794	17.663	17.893	0					16	6	3	0	0	0	0.0011206
	132	AAPGQEPPEHMAELQR	16	Unmodified	_AAPGQEPPEHMAELQR_					0	0	0	3	O00391	O00391	O00391	QSOX1	Sulfhydryl oxidase 1	MULTI-MSMS	Zelda_201208_P1471_JS_LD_RBD1_10d4C_R1	10d4C_Rep2	587.951	3	587.618	1759.83	-0.85571	-0.00050283	-0.36706	-0.00021569	-1.2228	-0.00071852	587.618	23.215	0.3819	23.215	22.881	23.262	0					51	19	4	0	0	0	0.0022372
	133	AAPGQEPPEHMAELQR	16	Unmodified	_AAPGQEPPEHMAELQR_					0	0	0	3	O00391	O00391	O00391	QSOX1	Sulfhydryl oxidase 1	MULTI-MSMS	Zelda_201208_P1471_JS_LD_RBD1_30d4C_R1	30d4C_Rep2	587.617	3	587.618	1759.83	-0.96433	-0.00056666	-0.36877	-0.0002167	-1.3331	-0.00078335	587.952	23.211	0.54453	23.211	22.981	23.526	0					52	24	3	0	0	0	0.0022372
	134	AAPGQEPPEHMAELQR	16	Unmodified	_AAPGQEPPEHMAELQR_					0	0	0	3	O00391	O00391	O00391	QSOX1	Sulfhydryl oxidase 1	MULTI-MSMS	Zelda_201208_P1471_JS_LD_RBD2_10d4C_R2	10d4C_Rep3	587.618	3	587.618	1759.83	0.71407	0.0004196	-0.72546	-0.00042629	-0.011389	-6.6922e-06	587.617	23.035	0.40658	23.035	22.883	23.29	3.5527e-15					66	33	3	0	0	0	0.0096351
	135	AAPGQEPPEHMAELQR	16	Unmodified	_AAPGQEPPEHMAELQR_					0	0	0	3	O00391	O00391	O00391	QSOX1	Sulfhydryl oxidase 1	MULTI-MSMS	Zelda_201208_P1471_JS_LD_RBD_control_R1	Control_Rep2/3	587.95	3	587.618	1759.83	-1.7689	-0.0010394	-0.63256	-0.0003717	-2.4014	-0.0014111	587.618	23.188	0.37607	23.188	22.96	23.336	0					50	23	3	0	0	0	0.00080731
	136	AAQVAQDEEIAR	12	Unmodified	_AAQVAQDEEIAR_					0	0	0	2	Q8IVM0	Q8IVM0	Q8IVM0	CCDC50	Coiled-coil domain-containing protein 50	MULTI-MSMS	Zelda_201009_P1421_JS_LD_10d4C_GluCTry	10d4C_Rep1	650.828	2	650.828	1299.64	-0.42947	-0.00027951	-0.0010472	-6.8153e-07	-0.43052	-0.00028019	650.828	18.442	0.1506	18.442	18.336	18.487	0					11	5	3	0	0	0	0.0023181
	137	AAQVAQDEEIAR	12	Unmodified	_AAQVAQDEEIAR_					0	0	0	2	Q8IVM0	Q8IVM0	Q8IVM0	CCDC50	Coiled-coil domain-containing protein 50	MULTI-MSMS	Zelda_201009_P1421_JS_LD_20d4C_GluCTry	20d4C_Rep1	650.827	2	650.828	1299.64	-1.6804	-0.0010937	-0.21084	-0.00013722	-1.8913	-0.0012309	650.828	18.387	0.092877	18.387	18.305	18.398	0					8	3	3	0	0	0	1.2139e-06
	138	AAQVAQDEEIAR	12	Unmodified	_AAQVAQDEEIAR_					0	0	0	2	Q8IVM0	Q8IVM0	Q8IVM0	CCDC50	Coiled-coil domain-containing protein 50	MULTI-MSMS	Zelda_201009_P1421_JS_LD_Control_GluCTry	Control_Rep1	650.829	2	650.828	1299.64	0.56759	0.0003694	0.05332	3.4702e-05	0.62091	0.0004041	650.828	18.356	0.13682	18.356	18.233	18.37	0					8	5	3	0	0	0	0.0037205
	139	AASAPGSGNPCHE	13	Unmodified	_AASAPGSGNPCHE_					0	0	0	0	P81605	P81605	P81605	DCD	Dermcidin;Survival-promoting peptide;DCD-1	MULTI-MSMS	Zelda_201208_P1471_JS_LD_RBD1_10d4C_R1	10d4C_Rep2	599.241	2	599.251	1196.49	-0.85094	-0.00050993	0.92524	0.00055445	0.074298	4.4523e-05	599.753	14.333	0.15913	14.333	14.232	14.391	0					6	4	2	0	0	0	0.003956
	140	AASAPGSGNPCHE	13	Unmodified	_AASAPGSGNPCHE_					0	0	0	0	P81605	P81605	P81605	DCD	Dermcidin;Survival-promoting peptide;DCD-1	MULTI-MSMS	Zelda_201208_P1471_JS_LD_RBD2_20d4C_R2	20d4C_Rep3	599.251	2	599.251	1196.49	-0.46135	-0.00027646	-0.1895	-0.00011356	-0.65085	-0.00039002	599.251	14.327	0.26716	14.327	14.177	14.444	0					22	7	4	0	0	0	3.1383e-05
	141	AATALKDVVK	10	Unmodified	_AATALKDVVK_					0	0	0	1	Q15084	Q15084	Q15084	PDIA6	Protein disulfide-isomerase A6	MULTI-MSMS	Zelda_201009_P1421_JS_LD_Control_GluCTry	Control_Rep1	508.311	2	508.311	1014.61	0.022248	1.1309e-05	0.0859	4.3664e-05	0.10815	5.4972e-05	508.311	20.63	0.1392	20.63	20.562	20.701	0					11	7	2	0	0	0	0.00038694
	142	AAVLLEQER	9	Unmodified	_AAVLLEQER_					0	0	0	2	Q13435;E9PJT3;E9PJ04;H0YCG1	Q13435	Q13435	SF3B2	Splicing factor 3B subunit 2	MULTI-MSMS	Zelda_201208_P1471_JS_LD_RBD1_10d4C_R1	10d4C_Rep2	514.79	2	514.79	1027.57	-1.8014	-0.00092736	0.28041	0.00014435	-1.521	-0.00078301	514.79	25.578	0.22585	25.578	25.499	25.725	0					24	17	2	0	0	0	0.0057157
	143	AAVLLEQER	9	Unmodified	_AAVLLEQER_					0	0	0	2	Q13435;E9PJT3;E9PJ04;H0YCG1	Q13435	Q13435	SF3B2	Splicing factor 3B subunit 2	MULTI-MSMS	Zelda_201208_P1471_JS_LD_RBD1_20d4C_R1	20d4C_Rep2	514.789	2	514.79	1027.57	-1.7783	-0.00091543	-0.26929	-0.00013863	-2.0476	-0.0010541	514.79	25.47	0.22128	25.47	25.363	25.584	0					24	19	2	0	0	0	0.0057638
	144	AAVLLEQER	9	Unmodified	_AAVLLEQER_					0	0	0	2	Q13435;E9PJT3;E9PJ04;H0YCG1	Q13435	Q13435	SF3B2	Splicing factor 3B subunit 2	MSMS	Zelda_201208_P1471_JS_LD_RBD1_30d4C_R1	30d4C_Rep2	514.789	2	514.79	1027.57	NaN	NaN	NaN	NaN	NaN	NaN	NaN	25.842	1	25.842	25.342	26.342	0								0	0	0	0.00011917
	145	AAVLLEQER	9	Unmodified	_AAVLLEQER_					0	0	0	2	Q13435;E9PJT3;E9PJ04;H0YCG1	Q13435	Q13435	SF3B2	Splicing factor 3B subunit 2	MULTI-MSMS	Zelda_201208_P1471_JS_LD_RBD_control_R1	Control_Rep2/3	514.789	2	514.79	1027.57	-2.575	-0.0013256	0.051879	2.6707e-05	-2.5232	-0.0012989	514.791	25.703	0.18966	25.703	25.587	25.776	3.5527e-15					18	11	2	0	0	0	0.015935
	146	AAVPIVNLKDE	11	Unmodified	_AAVPIVNLKDE_					0	0	0	1	P39060;H7BXV5;H7C457	P39060	P39060	COL18A1	Collagen alpha-1(XVIII) chain;Endostatin	MULTI-MSMS	Zelda_201208_P1471_JS_LD_RBD1_10d37C_R1	10d37C_Rep2	584.831	2	584.832	1167.65	-0.15195	-8.8863e-05	-1.155	-0.00067546	-1.3069	-0.00076432	584.832	37.994	0.374	37.994	37.837	38.211	0					83	52	2	0	0	0	0.00033024
	147	AAVPIVNLKDE	11	Unmodified	_AAVPIVNLKDE_					0	0	0	1	P39060;H7BXV5;H7C457	P39060	P39060	COL18A1	Collagen alpha-1(XVIII) chain;Endostatin	MSMS	Zelda_201208_P1471_JS_LD_RBD1_10d4C_R1	10d4C_Rep2	584.832	2	584.832	1167.65	NaN	NaN	NaN	NaN	NaN	NaN	NaN	37.737	1	37.737	37.237	38.237	0								0	0	0	0.00053908
	148	AAVPIVNLKDE	11	Unmodified	_AAVPIVNLKDE_					0	0	0	1	P39060;H7BXV5;H7C457	P39060	P39060	COL18A1	Collagen alpha-1(XVIII) chain;Endostatin	MSMS	Zelda_201208_P1471_JS_LD_RBD1_10d4C_R1	10d4C_Rep2	584.831	2	584.832	1167.65	NaN	NaN	NaN	NaN	NaN	NaN	NaN	37.924	1	37.924	37.424	38.424	0								0	0	0	0.0029528
	149	AAVPIVNLKDE	11	Unmodified	_AAVPIVNLKDE_					0	0	0	1	P39060;H7BXV5;H7C457	P39060	P39060	COL18A1	Collagen alpha-1(XVIII) chain;Endostatin	MULTI-MSMS	Zelda_201208_P1471_JS_LD_RBD1_20d37C_R1	20d37C_Rep2	584.832	2	584.832	1167.65	0.40691	0.00023797	-1.2604	-0.00073712	-0.85349	-0.00049915	584.831	38.146	0.26226	38.146	38.043	38.306	0					82	36	3	0	0	0	0.0049389
	150	AAVPIVNLKDE	11	Unmodified	_AAVPIVNLKDE_					0	0	0	1	P39060;H7BXV5;H7C457	P39060	P39060	COL18A1	Collagen alpha-1(XVIII) chain;Endostatin	MULTI-MSMS	Zelda_201208_P1471_JS_LD_RBD1_20d4C_R1	20d4C_Rep2	584.831	2	584.832	1167.65	-0.54441	-0.00031839	-1.0306	-0.00060273	-1.575	-0.00092112	584.832	37.907	0.3574	37.907	37.812	38.169	0					70	49	2	0	0	0	0.002009
	151	AAVPIVNLKDE	11	Unmodified	_AAVPIVNLKDE_					0	0	0	1	P39060;H7BXV5;H7C457	P39060	P39060	COL18A1	Collagen alpha-1(XVIII) chain;Endostatin	MSMS	Zelda_201208_P1471_JS_LD_RBD1_20d4C_R1	20d4C_Rep2	584.831	2	584.832	1167.65	NaN	NaN	NaN	NaN	NaN	NaN	NaN	37.686	1	37.686	37.186	38.186	0								0	0	0	0.00017648
	152	AAVPIVNLKDE	11	Unmodified	_AAVPIVNLKDE_					0	0	0	1	P39060;H7BXV5;H7C457	P39060	P39060	COL18A1	Collagen alpha-1(XVIII) chain;Endostatin	MULTI-MSMS	Zelda_201208_P1471_JS_LD_RBD1_30d4C_R1	30d4C_Rep2	584.832	2	584.832	1167.65	-0.87708	-0.00051295	-0.62643	-0.00036635	-1.5035	-0.0008793	584.832	37.994	0.36367	37.994	37.833	38.197	0					83	52	2	0	0	0	0.00040853
	153	AAVPIVNLKDE	11	Unmodified	_AAVPIVNLKDE_					0	0	0	1	P39060;H7BXV5;H7C457	P39060	P39060	COL18A1	Collagen alpha-1(XVIII) chain;Endostatin	MSMS	Zelda_201208_P1471_JS_LD_RBD2_10d4C_R2	10d4C_Rep3	584.832	2	584.832	1167.65	NaN	NaN	NaN	NaN	NaN	NaN	NaN	37.76	1	37.76	37.26	38.26	0								0	0	0	0.0088932
	154	AAVPIVNLKDE	11	Unmodified	_AAVPIVNLKDE_					0	0	0	1	P39060;H7BXV5;H7C457	P39060	P39060	COL18A1	Collagen alpha-1(XVIII) chain;Endostatin	MSMS	Zelda_201208_P1471_JS_LD_RBD2_10d4C_R2	10d4C_Rep3	584.832	2	584.832	1167.65	NaN	NaN	NaN	NaN	NaN	NaN	NaN	37.936	1	37.936	37.436	38.436	0								0	0	0	0.015171
	155	AAVPIVNLKDE	11	Unmodified	_AAVPIVNLKDE_					0	0	0	1	P39060;H7BXV5;H7C457	P39060	P39060	COL18A1	Collagen alpha-1(XVIII) chain;Endostatin	MSMS	Zelda_201208_P1471_JS_LD_RBD2_20d4C_R2	20d4C_Rep3	584.832	2	584.832	1167.65	NaN	NaN	NaN	NaN	NaN	NaN	NaN	37.814	1	37.814	37.314	38.314	0								0	0	0	0.013204
	156	AAVPIVNLKDE	11	Unmodified	_AAVPIVNLKDE_					0	0	0	1	P39060;H7BXV5;H7C457	P39060	P39060	COL18A1	Collagen alpha-1(XVIII) chain;Endostatin	MSMS	Zelda_201208_P1471_JS_LD_RBD2_20d4C_R2	20d4C_Rep3	584.832	2	584.832	1167.65	NaN	NaN	NaN	NaN	NaN	NaN	NaN	37.987	1	37.987	37.487	38.487	0								0	0	0	0.0088932
	157	AAVPIVNLKDE	11	Unmodified	_AAVPIVNLKDE_					0	0	0	1	P39060;H7BXV5;H7C457	P39060	P39060	COL18A1	Collagen alpha-1(XVIII) chain;Endostatin	MULTI-MSMS	Zelda_201208_P1471_JS_LD_RBD2_30d37C_R1	30d37C_Rep3	584.832	2	584.832	1167.65	0.17428	0.00010192	-1.2559	-0.00073449	-1.0816	-0.00063256	584.831	37.844	0.39818	37.844	37.75	38.148	0					73	43	2	0	0	0	0.009477
	158	AAVPIVNLKDE	11	Unmodified	_AAVPIVNLKDE_					0	0	0	1	P39060;H7BXV5;H7C457	P39060	P39060	COL18A1	Collagen alpha-1(XVIII) chain;Endostatin	MSMS	Zelda_201208_P1471_JS_LD_RBD2_30d37C_R1	30d37C_Rep3	584.831	2	584.832	1167.65	NaN	NaN	NaN	NaN	NaN	NaN	NaN	37.732	1	37.732	37.232	38.232	0								0	0	0	0.014083
	159	AAVPIVNLKDE	11	Unmodified	_AAVPIVNLKDE_					0	0	0	1	P39060;H7BXV5;H7C457	P39060	P39060	COL18A1	Collagen alpha-1(XVIII) chain;Endostatin	MULTI-MSMS	Zelda_201208_P1471_JS_LD_RBD2_30d4C_R1	30d4C_Rep3	584.832	2	584.832	1167.65	-0.48662	-0.00028459	-0.65462	-0.00038285	-1.1412	-0.00066744	584.832	37.822	0.38029	37.822	37.769	38.15	0					64	49	2	0	0	0	0.013347
	160	AAVPIVNLKDE	11	Unmodified	_AAVPIVNLKDE_					0	0	0	1	P39060;H7BXV5;H7C457	P39060	P39060	COL18A1	Collagen alpha-1(XVIII) chain;Endostatin	MULTI-MSMS	Zelda_201208_P1471_JS_LD_RBD_control_R1	Control_Rep2/3	584.831	2	584.832	1167.65	-1.5338	-0.00089702	-0.65814	-0.0003849	-2.192	-0.0012819	584.832	37.722	0.27849	37.722	37.657	37.936	0					47	43	2	0	0	0	0.00040861
	161	AAVPIVNLKDE	11	Unmodified	_AAVPIVNLKDE_					0	0	0	1	P39060;H7BXV5;H7C457	P39060	P39060	COL18A1	Collagen alpha-1(XVIII) chain;Endostatin	MSMS	Zelda_201208_P1471_JS_LD_RBD_control_R1	Control_Rep2/3	584.832	2	584.832	1167.65	NaN	NaN	NaN	NaN	NaN	NaN	NaN	38.057	1	38.057	37.557	38.557	0								0	0	0	0.0023191
	162	AAVPIVNLKDELLFPSWE	18	Unmodified	_AAVPIVNLKDELLFPSWE_					0	0	0	2	P39060;H7BXV5;H7C457	P39060	P39060	COL18A1	Collagen alpha-1(XVIII) chain;Endostatin	MULTI-MSMS	Zelda_201208_P1471_JS_LD_RBD2_10d4C_R2	10d4C_Rep3	1021.56	2	1021.05	2040.09	0.32865	0.00033557	0.54629	0.00055779	0.87494	0.00089336	1021.56	56.379	0.12988	56.379	56.321	56.451	0					15	4	4	0	0	0	0.00088212
	163	AAVPIVNLKDELLFPSWE	18	Unmodified	_AAVPIVNLKDELLFPSWE_					0	0	0	2	P39060;H7BXV5;H7C457	P39060	P39060	COL18A1	Collagen alpha-1(XVIII) chain;Endostatin	MULTI-MSMS	Zelda_201208_P1471_JS_LD_RBD2_30d37C_R1	30d37C_Rep3	1021.05	2	1021.05	2040.09	-0.60293	-0.00061562	1.017	0.0010384	0.41404	0.00042276	1021.56	56.378	0.091614	56.378	56.336	56.427	0					13	4	4	0	0	0	0.019712
	164	AAVPSGASTGIYEALELR	18	Unmodified	_AAVPSGASTGIYEALELR_					0	0	0	2	P06733;A0A2R8Y6G6;K7EM90;K7ERS8;A0A2R8Y879;A0A2R8YEM5;P09104;P13929;A0A2R8YEG5;A0A2R8Y798;E5RGZ4;K7EKN2;F5H0C8;K7EPM1;E5RI09;F5H1C3;E5RG95	P06733	P06733	ENO1;ENO2;ENO3	Alpha-enolase;Enolase;Gamma-enolase;Beta-enolase	MULTI-MSMS	Zelda_201009_P1421_JS_LD_10d4C_GluCTry	10d4C_Rep1	903.477	2	902.976	1803.94	-0.56698	-0.00051197	0.06126	5.5316e-05	-0.50572	-0.00045665	903.477	50.149	0.11702	50.149	50.066	50.183	0					6	3	2	0	0	0	8.601e-05
	165	AAVPSGASTGIYEALELR	18	Unmodified	_AAVPSGASTGIYEALELR_					0	0	0	2	P06733;A0A2R8Y6G6;K7EM90;K7ERS8;A0A2R8Y879;A0A2R8YEM5;P09104;P13929;A0A2R8YEG5;A0A2R8Y798;E5RGZ4;K7EKN2;F5H0C8;K7EPM1;E5RI09;F5H1C3;E5RG95	P06733	P06733	ENO1;ENO2;ENO3	Alpha-enolase;Enolase;Gamma-enolase;Beta-enolase	MSMS	Zelda_201009_P1421_JS_LD_Control_GluCTry	Control_Rep1	902.976	2	902.976	1803.94	NaN	NaN	NaN	NaN	NaN	NaN	NaN	50.253	1	50.253	49.753	50.753	0								0	0	0	4.1405e-10
	166	AAVQHPSSIIGCR	13	Unmodified	_AAVQHPSSIIGCR_					0	0	0	0	Q67FW5	Q67FW5	Q67FW5	B3GNTL1	UDP-GlcNAc:betaGal beta-1,3-N-acetylglucosaminyltransferase-like protein 1	MULTI-MSMS	Zelda_201208_P1471_JS_LD_RBD1_10d37C_R1	10d37C_Rep2	446.903	3	446.903	1337.69	-1.1286	-0.00050436	0.65414	0.00029234	-0.47443	-0.00021203	446.903	24.03	0.31002	24.03	23.845	24.155	0					21	10	3	0	0	0	0.0015616
	167	AAVQHPSSIIGCR	13	Unmodified	_AAVQHPSSIIGCR_					0	0	0	0	Q67FW5	Q67FW5	Q67FW5	B3GNTL1	UDP-GlcNAc:betaGal beta-1,3-N-acetylglucosaminyltransferase-like protein 1	MULTI-MSMS	Zelda_201208_P1471_JS_LD_RBD1_10d4C_R1	10d4C_Rep2	446.902	3	446.903	1337.69	-1.8474	-0.00082559	0.10094	4.5111e-05	-1.7464	-0.00078048	446.903	23.973	0.1985	23.973	23.865	24.063	0					21	9	3	0	0	0	0.00085242
	168	AAVQHPSSIIGCR	13	Unmodified	_AAVQHPSSIIGCR_					0	0	0	0	Q67FW5	Q67FW5	Q67FW5	B3GNTL1	UDP-GlcNAc:betaGal beta-1,3-N-acetylglucosaminyltransferase-like protein 1	MULTI-MSMS	Zelda_201208_P1471_JS_LD_RBD1_20d4C_R1	20d4C_Rep2	446.902	3	446.903	1337.69	-2.0198	-0.00090268	0.17212	7.6922e-05	-1.8477	-0.00082575	446.903	23.917	0.23504	23.917	23.77	24.005	0					16	9	3	0	0	0	1.4824e-05
	169	AAVQHPSSIIGCR	13	Unmodified	_AAVQHPSSIIGCR_					0	0	0	0	Q67FW5	Q67FW5	Q67FW5	B3GNTL1	UDP-GlcNAc:betaGal beta-1,3-N-acetylglucosaminyltransferase-like protein 1	MULTI-MSMS	Zelda_201208_P1471_JS_LD_RBD1_30d4C_R1	30d4C_Rep2	446.903	3	446.903	1337.69	-1.9458	-0.00086959	0.4473	0.0001999	-1.4985	-0.00066969	446.903	24.126	0.27972	24.126	23.96	24.24	0					22	10	3	0	0	0	0.0019513
	170	AAVQHPSSIIGCR	13	Unmodified	_AAVQHPSSIIGCR_					0	0	0	0	Q67FW5	Q67FW5	Q67FW5	B3GNTL1	UDP-GlcNAc:betaGal beta-1,3-N-acetylglucosaminyltransferase-like protein 1	MULTI-MSMS	Zelda_201208_P1471_JS_LD_RBD2_10d4C_R2	10d4C_Rep3	446.903	3	446.903	1337.69	-0.538	-0.00024043	0.35981	0.0001608	-0.17819	-7.9632e-05	446.903	23.957	0.22695	23.957	23.826	24.053	0					32	14	3	0	0	0	0.0018861
	171	AAVQHPSSIIGCR	13	Unmodified	_AAVQHPSSIIGCR_					0	0	0	0	Q67FW5	Q67FW5	Q67FW5	B3GNTL1	UDP-GlcNAc:betaGal beta-1,3-N-acetylglucosaminyltransferase-like protein 1	MULTI-MSMS	Zelda_201208_P1471_JS_LD_RBD2_10d4C_R2	10d4C_Rep3	669.851	2	669.851	1337.69	0.26236	0.00017574	0.26923	0.00018034	0.53159	0.00035609	670.353	23.927	0.16954	23.927	23.856	24.026	0					13	10	2	0	0	0	0.0059982
	172	AAVQHPSSIIGCR	13	Unmodified	_AAVQHPSSIIGCR_					0	0	0	0	Q67FW5	Q67FW5	Q67FW5	B3GNTL1	UDP-GlcNAc:betaGal beta-1,3-N-acetylglucosaminyltransferase-like protein 1	MULTI-MSMS	Zelda_201208_P1471_JS_LD_RBD2_20d37C_R1	20d37C_Rep3	446.903	3	446.903	1337.69	-1.8532	-0.00082821	0.67815	0.00030307	-1.1751	-0.00052514	446.903	23.785	0.23671	23.785	23.63	23.867	0					22	14	2	0	0	0	0.0052339
	173	AAVQHPSSIIGCR	13	Unmodified	_AAVQHPSSIIGCR_					0	0	0	0	Q67FW5	Q67FW5	Q67FW5	B3GNTL1	UDP-GlcNAc:betaGal beta-1,3-N-acetylglucosaminyltransferase-like protein 1	MSMS	Zelda_201208_P1471_JS_LD_RBD2_20d37C_R1	20d37C_Rep3	669.85	2	669.851	1337.69	NaN	NaN	NaN	NaN	NaN	NaN	NaN	23.781	1	23.781	23.281	24.281	0								0	0	0	0.0030561
	174	AAVQHPSSIIGCR	13	Unmodified	_AAVQHPSSIIGCR_					0	0	0	0	Q67FW5	Q67FW5	Q67FW5	B3GNTL1	UDP-GlcNAc:betaGal beta-1,3-N-acetylglucosaminyltransferase-like protein 1	MULTI-MSMS	Zelda_201208_P1471_JS_LD_RBD2_20d4C_R2	20d4C_Rep3	446.903	3	446.903	1337.69	-0.98278	-0.00043921	0.21112	9.4352e-05	-0.77166	-0.00034486	446.903	24.089	0.20314	24.089	23.966	24.17	0					18	12	2	0	0	0	0.0074253
	175	AAVQHPSSIIGCR	13	Unmodified	_AAVQHPSSIIGCR_					0	0	0	0	Q67FW5	Q67FW5	Q67FW5	B3GNTL1	UDP-GlcNAc:betaGal beta-1,3-N-acetylglucosaminyltransferase-like protein 1	MULTI-MSMS	Zelda_201208_P1471_JS_LD_RBD2_30d4C_R1	30d4C_Rep3	669.851	2	669.851	1337.69	-0.42999	-0.00028803	0.50603	0.00033897	0.076045	5.0939e-05	669.851	23.929	0.12146	23.929	23.855	23.976	0					11	6	2	0	0	0	0.0019286
	176	AAVQHPSSIIGCR	13	Unmodified	_AAVQHPSSIIGCR_					0	0	0	0	Q67FW5	Q67FW5	Q67FW5	B3GNTL1	UDP-GlcNAc:betaGal beta-1,3-N-acetylglucosaminyltransferase-like protein 1	MULTI-MSMS	Zelda_201208_P1471_JS_LD_RBD2_30d4C_R1	30d4C_Rep3	446.903	3	446.903	1337.69	-1.4241	-0.00063643	0.10392	4.644e-05	-1.3202	-0.00058999	446.903	23.932	0.19789	23.932	23.805	24.003	0					27	11	3	0	0	0	0.00083631
	177	AAVQHPSSIIGCR	13	Unmodified	_AAVQHPSSIIGCR_					0	0	0	0	Q67FW5	Q67FW5	Q67FW5	B3GNTL1	UDP-GlcNAc:betaGal beta-1,3-N-acetylglucosaminyltransferase-like protein 1	MULTI-MSMS	Zelda_201208_P1471_JS_LD_RBD_control_R1	Control_Rep2/3	446.902	3	446.903	1337.69	-2.5242	-0.0011281	0.20819	9.304e-05	-2.316	-0.001035	446.903	24.063	0.33047	24.063	23.898	24.228	3.5527e-15					26	12	4	0	0	0	0.00035667
	178	AAVQHPSSIIGCR	13	Unmodified	_AAVQHPSSIIGCR_					0	0	0	0	Q67FW5	Q67FW5	Q67FW5	B3GNTL1	UDP-GlcNAc:betaGal beta-1,3-N-acetylglucosaminyltransferase-like protein 1	MULTI-MSMS	Zelda_201208_P1471_JS_LD_RBD_control_R1	Control_Rep2/3	669.85	2	669.851	1337.69	-1.6702	-0.0011188	0.52927	0.00035453	-1.1409	-0.00076423	669.851	24.051	0.20424	24.051	23.927	24.131	0					11	7	2	0	0	0	0.0056262
	179	ACEPGFSYSEEVCR	14	Unmodified	_ACEPGFSYSEEVCR_					0	0	0	3	P49767	P49767	P49767	VEGFC	Vascular endothelial growth factor C	MSMS	Zelda_201009_P1421_JS_LD_10d37C_GluCTry	10d37C_Rep1	788.824	2	788.824	1575.63	NaN	NaN	NaN	NaN	NaN	NaN	NaN	35.025	1	35.025	34.525	35.525	0								0	0	0	0.013418
	180	ACFHCETCK	9	Unmodified	_ACFHCETCK_					0	0	0	1	Q14847;F6S2S5;K7ESD6	Q14847	Q14847	LASP1	LIM and SH3 domain protein 1	MULTI-MSMS	Zelda_201009_P1421_JS_LD_10d37C_GluCTry	10d37C_Rep1	521.201	2	521.201	1040.39	-0.97656	-0.00050898	0.29502	0.00015377	-0.68154	-0.00035522	521.201	17.187	0.34232	17.187	17.054	17.396	0					19	11	2	0	0	0	1.3001e-07
	181	ACFHCETCK	9	Unmodified	_ACFHCETCK_					0	0	0	1	Q14847;F6S2S5;K7ESD6	Q14847	Q14847	LASP1	LIM and SH3 domain protein 1	MULTI-MSMS	Zelda_201009_P1421_JS_LD_10d4C_GluCTry	10d4C_Rep1	521.201	2	521.201	1040.39	-0.60128	-0.00031339	-0.46001	-0.00023976	-1.0613	-0.00055314	521.201	17.168	0.48679	17.168	17.032	17.518	0					31	16	3	0	0	0	8.3767e-09
	182	ACFHCETCK	9	Unmodified	_ACFHCETCK_					0	0	0	1	Q14847;F6S2S5;K7ESD6	Q14847	Q14847	LASP1	LIM and SH3 domain protein 1	MULTI-MSMS	Zelda_201009_P1421_JS_LD_20d4C_GluCTry	20d4C_Rep1	521.2	2	521.201	1040.39	-2.3562	-0.0012281	-0.99819	-0.00052026	-3.3544	-0.0017483	521.201	17.132	0.36338	17.132	17.018	17.381	0					30	11	4	0	0	0	3.3655e-09
	183	ACFHCETCK	9	Unmodified	_ACFHCETCK_					0	0	0	1	Q14847;F6S2S5;K7ESD6	Q14847	Q14847	LASP1	LIM and SH3 domain protein 1	MSMS	Zelda_201009_P1421_JS_LD_20d4C_GluCTry	20d4C_Rep1	521.2	2	521.201	1040.39	NaN	NaN	NaN	NaN	NaN	NaN	NaN	17.386	1	17.386	16.886	17.886	0								0	0	0	0.045493
	184	ACFHCETCK	9	Unmodified	_ACFHCETCK_					0	0	0	1	Q14847;F6S2S5;K7ESD6	Q14847	Q14847	LASP1	LIM and SH3 domain protein 1	MULTI-MSMS	Zelda_201009_P1421_JS_LD_Control_GluCTry	Control_Rep1	521.201	2	521.201	1040.39	0.22405	0.00011678	-0.066775	-3.4803e-05	0.15728	8.1975e-05	521.201	17.045	0.48851	17.045	16.912	17.401	0					28	17	2	0	0	0	2.1936e-07
	185	ACFHCETCK	9	Unmodified	_ACFHCETCK_					0	0	0	1	Q14847;F6S2S5;K7ESD6	Q14847	Q14847	LASP1	LIM and SH3 domain protein 1	MULTI-MSMS	Zelda_201208_P1471_JS_LD_RBD1_10d37C_R1	10d37C_Rep2	521.201	2	521.201	1040.39	-0.75298	-0.00039245	0.12691	6.6148e-05	-0.62606	-0.00032631	521.201	17.118	0.67222	17.118	16.882	17.554	0					38	20	3	0	0	0	6.1903e-07
	186	ACFHCETCK	9	Unmodified	_ACFHCETCK_					0	0	0	1	Q14847;F6S2S5;K7ESD6	Q14847	Q14847	LASP1	LIM and SH3 domain protein 1	MULTI-MSMS	Zelda_201208_P1471_JS_LD_RBD1_10d4C_R1	10d4C_Rep2	521.201	2	521.201	1040.39	-1.2111	-0.00063124	-1.0364	-0.00054017	-2.2475	-0.0011714	521.201	17.273	0.68073	17.273	17.008	17.689	0					56	21	5	0	0	0	9.7101e-11
	187	ACFHCETCK	9	Unmodified	_ACFHCETCK_					0	0	0	1	Q14847;F6S2S5;K7ESD6	Q14847	Q14847	LASP1	LIM and SH3 domain protein 1	MULTI-MSMS	Zelda_201208_P1471_JS_LD_RBD1_20d37C_R1	20d37C_Rep2	521.201	2	521.201	1040.39	-0.7283	-0.00037959	-0.80437	-0.00041924	-1.5327	-0.00079883	521.201	17.323	0.29973	17.323	17.17	17.47	0					22	8	4	0	0	0	0.00057029
	188	ACFHCETCK	9	Unmodified	_ACFHCETCK_					0	0	0	1	Q14847;F6S2S5;K7ESD6	Q14847	Q14847	LASP1	LIM and SH3 domain protein 1	MULTI-MSMS	Zelda_201208_P1471_JS_LD_RBD1_20d4C_R1	20d4C_Rep2	521.201	2	521.201	1040.39	-1.0691	-0.00055722	-0.99006	-0.00051602	-2.0592	-0.0010732	521.201	17.202	0.61622	17.202	16.997	17.614	0					48	18	4	0	0	0	4.2157e-09
	189	ACFHCETCK	9	Unmodified	_ACFHCETCK_					0	0	0	1	Q14847;F6S2S5;K7ESD6	Q14847	Q14847	LASP1	LIM and SH3 domain protein 1	MULTI-MSMS	Zelda_201208_P1471_JS_LD_RBD1_30d37C_R1	30d37C_Rep2	521.194	2	521.201	1040.39	-13.984	-0.0072886	0.64443	0.00033588	-13.34	-0.0069528	521.202	17.212	0.33998	17.212	17.069	17.409	0					14	10	2	0	0	0	0.00057029
	190	ACFHCETCK	9	Unmodified	_ACFHCETCK_					0	0	0	1	Q14847;F6S2S5;K7ESD6	Q14847	Q14847	LASP1	LIM and SH3 domain protein 1	MULTI-MSMS	Zelda_201208_P1471_JS_LD_RBD1_30d4C_R1	30d4C_Rep2	521.201	2	521.201	1040.39	-1.4242	-0.00074228	-0.029468	-1.5359e-05	-1.4536	-0.00075764	521.201	17.266	0.66423	17.266	16.974	17.638	0					52	21	5	0	0	0	2.5307e-05
	191	ACFHCETCK	9	Unmodified	_ACFHCETCK_					0	0	0	1	Q14847;F6S2S5;K7ESD6	Q14847	Q14847	LASP1	LIM and SH3 domain protein 1	MULTI-MSMS	Zelda_201208_P1471_JS_LD_RBD2_10d37C_R1	10d37C_Rep3	521.2	2	521.201	1040.39	-1.5829	-0.00082501	-0.71761	-0.00037402	-2.3005	-0.001199	521.201	17.303	0.32685	17.303	17.156	17.483	0					31	9	5	0	0	0	1.5269e-10
	192	ACFHCETCK	9	Unmodified	_ACFHCETCK_					0	0	0	1	Q14847;F6S2S5;K7ESD6	Q14847	Q14847	LASP1	LIM and SH3 domain protein 1	MULTI-MSMS	Zelda_201208_P1471_JS_LD_RBD2_10d4C_R2	10d4C_Rep3	521.201	2	521.201	1040.39	-0.13561	-7.068e-05	-0.79665	-0.00041521	-0.93226	-0.0004859	521.201	17.269	0.54948	17.269	17.09	17.64	0					44	16	5	0	0	0	1.333e-10
	193	ACFHCETCK	9	Unmodified	_ACFHCETCK_					0	0	0	1	Q14847;F6S2S5;K7ESD6	Q14847	Q14847	LASP1	LIM and SH3 domain protein 1	MULTI-MSMS	Zelda_201208_P1471_JS_LD_RBD2_20d37C_R1	20d37C_Rep3	521.201	2	521.201	1040.39	-1.6657	-0.00086817	-0.84224	-0.00043897	-2.5079	-0.0013071	521.201	17.17	0.28998	17.17	17.046	17.336	0					19	8	4	0	0	0	1.333e-10
	194	ACFHCETCK	9	Unmodified	_ACFHCETCK_					0	0	0	1	Q14847;F6S2S5;K7ESD6	Q14847	Q14847	LASP1	LIM and SH3 domain protein 1	MULTI-MSMS	Zelda_201208_P1471_JS_LD_RBD2_20d4C_R2	20d4C_Rep3	521.201	2	521.201	1040.39	-0.61477	-0.00032042	-0.45672	-0.00023805	-1.0715	-0.00055846	521.201	17.306	0.39691	17.306	17.157	17.553	0					35	11	5	0	0	0	2.162e-09
	195	ACFHCETCK	9	Unmodified	_ACFHCETCK_					0	0	0	1	Q14847;F6S2S5;K7ESD6	Q14847	Q14847	LASP1	LIM and SH3 domain protein 1	MULTI-MSMS	Zelda_201208_P1471_JS_LD_RBD2_30d37C_R1	30d37C_Rep3	521.201	2	521.201	1040.39	-1.6468	-0.00085833	0.58852	0.00030674	-1.0583	-0.00055159	521.201	17.138	0.26595	17.138	16.989	17.255	0					12	7	2	0	0	0	0.0012254
	196	ACFHCETCK	9	Unmodified	_ACFHCETCK_					0	0	0	1	Q14847;F6S2S5;K7ESD6	Q14847	Q14847	LASP1	LIM and SH3 domain protein 1	MULTI-MSMS	Zelda_201208_P1471_JS_LD_RBD2_30d4C_R1	30d4C_Rep3	521.201	2	521.201	1040.39	-1.3205	-0.00068826	-0.64571	-0.00033655	-1.9662	-0.0010248	521.201	17.281	0.42825	17.281	17.103	17.531	3.5527e-15					39	12	5	0	0	0	3.3655e-09
	197	ACFHCETCK	9	Unmodified	_ACFHCETCK_					0	0	0	1	Q14847;F6S2S5;K7ESD6	Q14847	Q14847	LASP1	LIM and SH3 domain protein 1	MULTI-MSMS	Zelda_201208_P1471_JS_LD_RBD_control_R1	Control_Rep2/3	521.201	2	521.201	1040.39	-1.5206	-0.00079256	-0.72965	-0.0003803	-2.2503	-0.0011729	521.201	17.323	0.71083	17.323	17.083	17.794	0					56	21	5	0	0	0	3.3655e-09
	198	ACGVYTPR	8	Unmodified	_ACGVYTPR_					0	0	0	0	P18065	P18065	P18065	IGFBP2	Insulin-like growth factor-binding protein 2	MULTI-MSMS	Zelda_201009_P1421_JS_LD_10d37C_GluCTry	10d37C_Rep1	433.713	2	433.713	865.412	-1.4736	-0.00063914	0.52745	0.00022876	-0.94619	-0.00041038	433.713	18.369	0.087457	18.369	18.305	18.393	0					9	7	2	0	0	0	0.00062646
	199	ACGVYTPR	8	Unmodified	_ACGVYTPR_					0	0	0	0	P18065	P18065	P18065	IGFBP2	Insulin-like growth factor-binding protein 2	MSMS	Zelda_201009_P1421_JS_LD_10d4C_GluCTry	10d4C_Rep1	433.713	2	433.713	865.412	NaN	NaN	NaN	NaN	NaN	NaN	NaN	18.486	1	18.486	17.986	18.986	0								0	0	0	0.00095182
	200	ACGVYTPR	8	Unmodified	_ACGVYTPR_					0	0	0	0	P18065	P18065	P18065	IGFBP2	Insulin-like growth factor-binding protein 2	MULTI-MSMS	Zelda_201009_P1421_JS_LD_20d37C_GluCTry	20d37C_Rep1	433.713	2	433.713	865.412	-0.7547	-0.00032732	-0.19213	-8.3329e-05	-0.94683	-0.00041065	433.713	18.308	0.10028	18.308	18.226	18.326	0					8	4	3	0	0	0	0.0013283
	201	ACVQVLDPK	9	Unmodified	_ACVQVLDPK_					0	0	0	0	Q9BWS9;E9PPA0;H0YEA3	Q9BWS9	Q9BWS9	CHID1	Chitinase domain-containing protein 1	MULTI-MSMS	Zelda_201009_P1421_JS_LD_10d4C_GluCTry	10d4C_Rep1	486.763	2	486.763	971.511	-0.76283	-0.00037132	0.17722	8.6263e-05	-0.58562	-0.00028506	486.763	26.779	0.36883	26.779	26.524	26.893	-3.5527e-15					49	26	3	0	0	0	0.00065534
	202	ACVQVLDPK	9	Unmodified	_ACVQVLDPK_					0	0	0	0	Q9BWS9;E9PPA0;H0YEA3	Q9BWS9	Q9BWS9	CHID1	Chitinase domain-containing protein 1	MULTI-MSMS	Zelda_201009_P1421_JS_LD_20d4C_GluCTry	20d4C_Rep1	486.762	2	486.763	971.511	-2.4523	-0.0011937	0.045004	2.1906e-05	-2.4073	-0.0011718	486.763	26.694	0.39644	26.694	26.432	26.829	0					55	27	3	0	0	0	0.005368
	203	ACVQVLDPK	9	Unmodified	_ACVQVLDPK_					0	0	0	0	Q9BWS9;E9PPA0;H0YEA3	Q9BWS9	Q9BWS9	CHID1	Chitinase domain-containing protein 1	MULTI-MSMS	Zelda_201009_P1421_JS_LD_Control_GluCTry	Control_Rep1	486.763	2	486.763	971.511	0.41897	0.00020394	0.065787	3.2023e-05	0.48475	0.00023596	486.763	26.658	0.36726	26.658	26.407	26.774	0					61	29	3	0	0	0	0.00193
	204	ADDILASPPR	10	Unmodified	_ADDILASPPR_					0	0	0	0	P39060;H7BXV5;H7C457	P39060	P39060	COL18A1	Collagen alpha-1(XVIII) chain;Endostatin	MULTI-MSMS	Zelda_201208_P1471_JS_LD_RBD1_10d37C_R1	10d37C_Rep2	527.78	2	527.78	1053.55	-0.80526	-0.000425	0.6727	0.00035504	-0.13256	-6.9963e-05	528.282	28.164	0.29382	28.164	27.938	28.231	0					14	8	2	0	0	0	0.013485
	205	ADDILASPPR	10	Unmodified	_ADDILASPPR_					0	0	0	0	P39060;H7BXV5;H7C457	P39060	P39060	COL18A1	Collagen alpha-1(XVIII) chain;Endostatin	MULTI-MSMS	Zelda_201208_P1471_JS_LD_RBD1_10d4C_R1	10d4C_Rep2	528.281	2	527.78	1053.55	-1.1119	-0.00058685	0.20576	0.0001086	-0.90616	-0.00047826	527.78	28.149	0.29909	28.149	27.969	28.268	0					13	8	2	0	0	0	0.0032459
	206	ADDILASPPR	10	Unmodified	_ADDILASPPR_					0	0	0	0	P39060;H7BXV5;H7C457	P39060	P39060	COL18A1	Collagen alpha-1(XVIII) chain;Endostatin	MULTI-MSMS	Zelda_201208_P1471_JS_LD_RBD1_20d4C_R1	20d4C_Rep2	527.78	2	527.78	1053.55	-1.0685	-0.00056394	0.13981	7.3789e-05	-0.9287	-0.00049015	527.78	28.038	0.3159	28.038	27.871	28.186	0					16	10	2	0	0	0	0.013485
	207	ADDILASPPR	10	Unmodified	_ADDILASPPR_					0	0	0	0	P39060;H7BXV5;H7C457	P39060	P39060	COL18A1	Collagen alpha-1(XVIII) chain;Endostatin	MULTI-MSMS	Zelda_201208_P1471_JS_LD_RBD1_30d4C_R1	30d4C_Rep2	527.78	2	527.78	1053.55	-0.8704	-0.00045938	0.097051	5.1222e-05	-0.77335	-0.00040816	527.78	28.254	0.2949	28.254	28.062	28.357	0					20	9	3	0	0	0	0.013519
	208	ADDILASPPR	10	Unmodified	_ADDILASPPR_					0	0	0	0	P39060;H7BXV5;H7C457	P39060	P39060	COL18A1	Collagen alpha-1(XVIII) chain;Endostatin	MSMS	Zelda_201208_P1471_JS_LD_RBD2_30d37C_R1	30d37C_Rep3	527.779	2	527.78	1053.55	NaN	NaN	NaN	NaN	NaN	NaN	NaN	27.85	1	27.85	27.35	28.35	0								0	0	0	0.048763
	209	ADDILASPPR	10	Unmodified	_ADDILASPPR_					0	0	0	0	P39060;H7BXV5;H7C457	P39060	P39060	COL18A1	Collagen alpha-1(XVIII) chain;Endostatin	MULTI-MSMS	Zelda_201208_P1471_JS_LD_RBD_control_R1	Control_Rep2/3	527.779	2	527.78	1053.55	-1.3867	-0.00073188	0.1101	5.811e-05	-1.2766	-0.00067377	527.78	28.209	0.286	28.209	27.984	28.27	0					14	8	2	0	0	0	0.0079394
	210	ADDLDFE	7	Acetyl (Protein N-term)	_(Acetyl (Protein N-term))ADDLDFE_					1	0	0	0	I3L397;I3L504;P63241;Q6IS14	I3L397	I3L397	EIF5A;EIF5AL1	Eukaryotic translation initiation factor 5A;Eukaryotic translation initiation factor 5A-1;Eukaryotic translation initiation factor 5A-1-like	MULTI-SECPEP	Zelda_201009_P1421_JS_LD_Control_GluCTry	Control_Rep1	866.728	1	866.341	865.334	0.51648	0.00044745	0.50822	0.00044029	1.0247	0.00088775	866.342	43.27	0.51475	43.27	43.051	43.566	0					37	15	3	0	0	0	0.013609
	211	ADDLDFETGDAGASATFPMQCSALRK	26	Acetyl (Protein N-term)	_(Acetyl (Protein N-term))ADDLDFETGDAGASATFPMQCSALRK_					1	0	0	2	I3L397;I3L504;P63241;Q6IS14	I3L397	I3L397	EIF5A;EIF5AL1	Eukaryotic translation initiation factor 5A;Eukaryotic translation initiation factor 5A-1;Eukaryotic translation initiation factor 5A-1-like	MULTI-MSMS	Zelda_201009_P1421_JS_LD_10d4C_GluCTry	10d4C_Rep1	1380.62	2	1380.12	2758.22	-0.75117	-0.0010367	-0.51496	-0.00071071	-1.2661	-0.0017474	1380.62	51.761	0.38773	51.761	51.547	51.935	0					92	26	4	0	0	0	2.1132e-63
	212	ADDLDFETGDAGASATFPMQCSALRK	26	Acetyl (Protein N-term)	_(Acetyl (Protein N-term))ADDLDFETGDAGASATFPMQCSALRK_					1	0	0	2	I3L397;I3L504;P63241;Q6IS14	I3L397	I3L397	EIF5A;EIF5AL1	Eukaryotic translation initiation factor 5A;Eukaryotic translation initiation factor 5A-1;Eukaryotic translation initiation factor 5A-1-like	MSMS	Zelda_201009_P1421_JS_LD_20d37C_GluCTry	20d37C_Rep1	1380.12	2	1380.12	2758.22	NaN	NaN	NaN	NaN	NaN	NaN	NaN	51.595	1	51.595	51.095	52.095	0								0	0	0	5.4543e-16
	213	ADDLDFETGDAGASATFPMQCSALRK	26	Acetyl (Protein N-term)	_(Acetyl (Protein N-term))ADDLDFETGDAGASATFPMQCSALRK_					1	0	0	2	I3L397;I3L504;P63241;Q6IS14	I3L397	I3L397	EIF5A;EIF5AL1	Eukaryotic translation initiation factor 5A;Eukaryotic translation initiation factor 5A-1;Eukaryotic translation initiation factor 5A-1-like	MULTI-MSMS	Zelda_201009_P1421_JS_LD_Control_GluCTry	Control_Rep1	1380.62	2	1380.12	2758.22	0.29355	0.00040514	-0.23359	-0.00032238	0.059962	8.2755e-05	1380.62	51.87	0.42126	51.87	51.608	52.029	0					72	22	5	0	0	0	6.0935e-40
	214	ADDLDFETGDAGASATFPMQCSALRK	26	Acetyl (Protein N-term)	_(Acetyl (Protein N-term))ADDLDFETGDAGASATFPMQCSALRK_					1	0	0	2	I3L397;I3L504;P63241;Q6IS14	I3L397	I3L397	EIF5A;EIF5AL1	Eukaryotic translation initiation factor 5A;Eukaryotic translation initiation factor 5A-1;Eukaryotic translation initiation factor 5A-1-like	MSMS	Zelda_201009_P1421_JS_LD_Control_GluCTry	Control_Rep1	1380.12	2	1380.12	2758.22	NaN	NaN	NaN	NaN	NaN	NaN	NaN	51.996	1	51.996	51.496	52.496	0								0	0	0	3.3727e-16
	215	ADDPFKDR	8	Unmodified	_ADDPFKDR_					0	0	0	1	Q9H4F8	Q9H4F8	Q9H4F8	SMOC1	SPARC-related modular calcium-binding protein 1	MULTI-MSMS	Zelda_201208_P1471_JS_LD_RBD2_30d37C_R1	30d37C_Rep3	482.229	2	482.23	962.446	-1.7288	-0.00083368	0.15862	7.6494e-05	-1.5702	-0.00075719	482.23	17.608	0.16256	17.608	17.491	17.653	0					11	4	3	0	0	0	0.0062905
	216	ADEIAKAQVARPGGDTIFGK	20	Acetyl (Protein N-term)	_(Acetyl (Protein N-term))ADEIAKAQVARPGGDTIFGK_					1	0	0	3	P49773;D6REP8;D6RE99;D6RD60;D6RC06	P49773	P49773	HINT1	Histidine triad nucleotide-binding protein 1	MULTI-SECPEP	Zelda_201009_P1421_JS_LD_20d4C_GluCTry	20d4C_Rep1	695.626	3	696.036	2085.09	-1.4566	-0.0010138	0.01831	1.2745e-05	-1.4383	-0.0010011	696.37	40.2	0.26154	40.2	40.145	40.407	0					17	9	3	0	0	0	0.016938
	217	ADEVVSASVGSGDLWIPVK	19	Unmodified	_ADEVVSASVGSGDLWIPVK_					0	0	0	1	Q5JRP2;O43184	Q5JRP2	Q5JRP2	ADAM12	Disintegrin and metalloproteinase domain-containing protein 12	MSMS	Zelda_201009_P1421_JS_LD_Control_GluCTry	Control_Rep1	965.001	2	965.002	1927.99	NaN	NaN	NaN	NaN	NaN	NaN	NaN	51.341	1	51.341	50.841	51.841	0								0	0	0	0.015158
	218	ADEVVSASVGSGDLWIPVK	19	Unmodified	_ADEVVSASVGSGDLWIPVK_					0	0	0	1	Q5JRP2;O43184	Q5JRP2	Q5JRP2	ADAM12	Disintegrin and metalloproteinase domain-containing protein 12	MULTI-MSMS	Zelda_201208_P1471_JS_LD_RBD2_20d4C_R2	20d4C_Rep3	965.001	2	965.002	1927.99	-1.7816	-0.0017192	1.2068	0.0011645	-0.57483	-0.00055471	965.504	52.748	0.11122	52.748	52.71	52.821	-7.1054e-15					16	10	2	0	0	0	0.0083508
	219	ADSLLAVVK	9	Unmodified	_ADSLLAVVK_					0	0	0	0	Q15424;Q14151	Q15424;Q14151	Q15424	SAFB;SAFB2	Scaffold attachment factor B1;Scaffold attachment factor B2	MSMS	Zelda_201208_P1471_JS_LD_RBD1_10d4C_R1	10d4C_Rep2	458.279	2	458.279	914.544	NaN	NaN	NaN	NaN	NaN	NaN	NaN	39.748	1	39.748	39.248	40.248	0								0	0	0	0.018068
	220	ADSLLAVVK	9	Unmodified	_ADSLLAVVK_					0	0	0	0	Q15424;Q14151	Q15424;Q14151	Q15424	SAFB;SAFB2	Scaffold attachment factor B1;Scaffold attachment factor B2	MULTI-MSMS	Zelda_201208_P1471_JS_LD_RBD1_20d4C_R1	20d4C_Rep2	458.279	2	458.279	914.544	-1.882	-0.0008625	0.71671	0.00032845	-1.1653	-0.00053405	458.279	39.702	0.30124	39.702	39.562	39.863	-7.1054e-15					15	8	2	0	0	0	0.011552
	221	ADSLLAVVK	9	Unmodified	_ADSLLAVVK_					0	0	0	0	Q15424;Q14151	Q15424;Q14151	Q15424	SAFB;SAFB2	Scaffold attachment factor B1;Scaffold attachment factor B2	MULTI-MSMS	Zelda_201208_P1471_JS_LD_RBD1_30d4C_R1	30d4C_Rep2	458.279	2	458.279	914.544	-1.552	-0.00071125	0.67921	0.00031127	-0.8728	-0.00039998	458.279	39.912	0.1912	39.912	39.782	39.973	0					9	5	2	0	0	0	0.015043
	222	AEAAAPYTVLAQSAPR	16	Unmodified	_AEAAAPYTVLAQSAPR_					0	0	0	1	A0A0C4DH07;Q8N2S1	A0A0C4DH07	A0A0C4DH07	LTBP4	Latent-transforming growth factor beta-binding protein 4	MSMS	Zelda_201009_P1421_JS_LD_Control_GluCTry	Control_Rep1	808.427	2	808.426	1614.84	NaN	NaN	NaN	NaN	NaN	NaN	NaN	38.523	1	38.523	38.023	39.023	0								0	0	0	0.022508
	223	AEAAAPYTVLAQSAPR	16	Unmodified	_AEAAAPYTVLAQSAPR_					0	0	0	1	A0A0C4DH07;Q8N2S1	A0A0C4DH07	A0A0C4DH07	LTBP4	Latent-transforming growth factor beta-binding protein 4	MULTI-MSMS	Zelda_201208_P1471_JS_LD_RBD1_10d4C_R1	10d4C_Rep2	808.425	2	808.426	1614.84	-1.5989	-0.0012926	0.21616	0.00017475	-1.3828	-0.0011179	808.426	39.341	0.23457	39.341	39.277	39.511	0					23	10	3	0	0	0	0.00055703
	224	AEAAAPYTVLAQSAPR	16	Unmodified	_AEAAAPYTVLAQSAPR_					0	0	0	1	A0A0C4DH07;Q8N2S1	A0A0C4DH07	A0A0C4DH07	LTBP4	Latent-transforming growth factor beta-binding protein 4	MULTI-MSMS	Zelda_201208_P1471_JS_LD_RBD1_20d4C_R1	20d4C_Rep2	808.425	2	808.426	1614.84	-1.7561	-0.0014197	0.82436	0.00066644	-0.93174	-0.00075325	808.426	39.341	0.18613	39.341	39.276	39.462	7.1054e-15					19	7	3	0	0	0	0.0017973
	225	AEAAAPYTVLAQSAPR	16	Unmodified	_AEAAAPYTVLAQSAPR_					0	0	0	1	A0A0C4DH07;Q8N2S1	A0A0C4DH07	A0A0C4DH07	LTBP4	Latent-transforming growth factor beta-binding protein 4	MULTI-MSMS	Zelda_201208_P1471_JS_LD_RBD1_30d4C_R1	30d4C_Rep2	808.425	2	808.426	1614.84	-0.35898	-0.00029021	0.62807	0.00050775	0.26909	0.00021754	808.927	39.421	0.21783	39.421	39.347	39.564	0					19	8	3	0	0	0	0.0018573
	226	AEAAAPYTVLAQSAPR	16	Unmodified	_AEAAAPYTVLAQSAPR_					0	0	0	1	A0A0C4DH07;Q8N2S1	A0A0C4DH07	A0A0C4DH07	LTBP4	Latent-transforming growth factor beta-binding protein 4	MSMS	Zelda_201208_P1471_JS_LD_RBD2_30d4C_R1	30d4C_Rep3	808.426	2	808.426	1614.84	NaN	NaN	NaN	NaN	NaN	NaN	NaN	39.343	1	39.343	38.843	39.843	0								0	0	0	0.0010971
	227	AEAAAPYTVLAQSAPR	16	Unmodified	_AEAAAPYTVLAQSAPR_					0	0	0	1	A0A0C4DH07;Q8N2S1	A0A0C4DH07	A0A0C4DH07	LTBP4	Latent-transforming growth factor beta-binding protein 4	MULTI-MSMS	Zelda_201208_P1471_JS_LD_RBD_control_R1	Control_Rep2/3	808.425	2	808.426	1614.84	-1.4423	-0.001166	0.6312	0.00051027	-0.81113	-0.00065574	808.426	39.348	0.27006	39.348	39.217	39.487	0					27	11	4	0	0	0	0.0008356
	228	AEAASPLCVNAR	12	Unmodified	_AEAASPLCVNAR_					0	0	0	1	A0A0C4DH07;Q8N2S1;F8WAA0;A0A087WVR1;A0A087WXJ2	A0A0C4DH07	A0A0C4DH07	LTBP4	Latent-transforming growth factor beta-binding protein 4	MULTI-MSMS	Zelda_201208_P1471_JS_LD_RBD1_30d37C_R1	30d37C_Rep2	601.296	2	601.303	1200.59	-12.512	-0.0075235	0.064726	3.892e-05	-12.447	-0.0074846	601.303	26.358	0.1439	26.358	26.243	26.387	0					7	4	2	0	0	0	0.033967
	229	AEAASPLCVNAR	12	Unmodified	_AEAASPLCVNAR_					0	0	0	1	A0A0C4DH07;Q8N2S1;F8WAA0;A0A087WVR1;A0A087WXJ2	A0A0C4DH07	A0A0C4DH07	LTBP4	Latent-transforming growth factor beta-binding protein 4	MSMS	Zelda_201208_P1471_JS_LD_RBD1_30d4C_R1	30d4C_Rep2	601.303	2	601.303	1200.59	NaN	NaN	NaN	NaN	NaN	NaN	NaN	26.36	1	26.36	25.86	26.86	0								0	0	0	0.0070574
	230	AEAASPLCVNAR	12	Unmodified	_AEAASPLCVNAR_					0	0	0	1	A0A0C4DH07;Q8N2S1;F8WAA0;A0A087WVR1;A0A087WXJ2	A0A0C4DH07	A0A0C4DH07	LTBP4	Latent-transforming growth factor beta-binding protein 4	MULTI-MSMS	Zelda_201208_P1471_JS_LD_RBD2_30d37C_R1	30d37C_Rep3	601.303	2	601.303	1200.59	0.012176	7.3212e-06	-0.99835	-0.00060031	-0.98617	-0.00059299	601.303	26.39	0.12596	26.39	26.355	26.481	3.5527e-15					6	4	2	0	0	0	0.0061584
	231	AEDKENQQATSGPNQPSVR	19	Unmodified	_AEDKENQQATSGPNQPSVR_					0	0	0	3	P16989	P16989	P16989	YBX3	Y-box-binding protein 3	MULTI-MSMS	Zelda_201208_P1471_JS_LD_RBD2_10d4C_R2	10d4C_Rep3	685.994	3	685.995	2054.96	0.068387	4.6913e-05	-0.10991	-7.5395e-05	-0.041519	-2.8481e-05	685.994	13.6	0.19757	13.6	13.547	13.744	0					9	6	2	0	0	0	0.0032164
	232	AEGLQVGQDAR	11	Unmodified	_AEGLQVGQDAR_					0	0	0	1	H3BRB0;A0A0C4DGL7;Q8WWM7	H3BRB0	H3BRB0	ATXN2L	Ataxin-2-like protein	MULTI-MSMS	Zelda_201009_P1421_JS_LD_10d37C_GluCTry	10d37C_Rep1	572.291	2	572.291	1142.57	-0.7232	-0.00041388	-0.064722	-3.704e-05	-0.78792	-0.00045092	572.291	19.303	0.1761	19.303	19.199	19.376	0					35	21	2	0	0	0	1.1716e-05
	233	AEGLQVGQDAR	11	Unmodified	_AEGLQVGQDAR_					0	0	0	1	H3BRB0;A0A0C4DGL7;Q8WWM7	H3BRB0	H3BRB0	ATXN2L	Ataxin-2-like protein	MULTI-MSMS	Zelda_201009_P1421_JS_LD_10d4C_GluCTry	10d4C_Rep1	572.792	2	572.291	1142.57	-0.93224	-0.00053351	0.23467	0.0001343	-0.69757	-0.00039921	572.291	19.305	0.25936	19.305	19.151	19.41	0					50	33	2	0	0	0	7.7253e-05
	234	AEGLQVGQDAR	11	Unmodified	_AEGLQVGQDAR_					0	0	0	1	H3BRB0;A0A0C4DGL7;Q8WWM7	H3BRB0	H3BRB0	ATXN2L	Ataxin-2-like protein	MULTI-MSMS	Zelda_201009_P1421_JS_LD_20d37C_GluCTry	20d37C_Rep1	572.291	2	572.291	1142.57	-0.38288	-0.00021912	-0.15947	-9.1263e-05	-0.54235	-0.00031038	572.291	19.221	0.14393	19.221	19.152	19.296	0					29	16	2	0	0	0	1.2794e-05
	235	AEGLQVGQDAR	11	Unmodified	_AEGLQVGQDAR_					0	0	0	1	H3BRB0;A0A0C4DGL7;Q8WWM7	H3BRB0	H3BRB0	ATXN2L	Ataxin-2-like protein	MULTI-MSMS	Zelda_201009_P1421_JS_LD_20d4C_GluCTry	20d4C_Rep1	572.29	2	572.291	1142.57	-2.182	-0.0012487	0.089007	5.0938e-05	-2.093	-0.0011978	572.291	19.24	0.211	19.24	19.157	19.368	0					38	24	2	0	0	0	1.833e-05
	236	AEGLQVGQDAR	11	Unmodified	_AEGLQVGQDAR_					0	0	0	1	H3BRB0;A0A0C4DGL7;Q8WWM7	H3BRB0	H3BRB0	ATXN2L	Ataxin-2-like protein	MSMS	Zelda_201009_P1421_JS_LD_20d4C_GluCTry	20d4C_Rep1	572.292	2	572.291	1142.57	NaN	NaN	NaN	NaN	NaN	NaN	NaN	19.414	1	19.414	18.914	19.914	0								0	0	0	0.046847
	237	AEGLQVGQDAR	11	Unmodified	_AEGLQVGQDAR_					0	0	0	1	H3BRB0;A0A0C4DGL7;Q8WWM7	H3BRB0	H3BRB0	ATXN2L	Ataxin-2-like protein	MULTI-MSMS	Zelda_201009_P1421_JS_LD_Control_GluCTry	Control_Rep1	572.291	2	572.291	1142.57	0.12008	6.8722e-05	0.10021	5.7351e-05	0.2203	0.00012607	572.291	19.22	0.22385	19.22	19.09	19.314	0					47	29	2	0	0	0	1.9613e-05
	238	AEGLQVGQDAR	11	Unmodified	_AEGLQVGQDAR_					0	0	0	1	H3BRB0;A0A0C4DGL7;Q8WWM7	H3BRB0	H3BRB0	ATXN2L	Ataxin-2-like protein	MULTI-MSMS	Zelda_201208_P1471_JS_LD_RBD1_10d37C_R1	10d37C_Rep2	572.291	2	572.291	1142.57	-0.94828	-0.00054269	-0.031222	-1.7868e-05	-0.9795	-0.00056056	572.291	19.511	0.22628	19.511	19.408	19.635	3.5527e-15					24	20	2	0	0	0	0.00032412
	239	AEGLQVGQDAR	11	Unmodified	_AEGLQVGQDAR_					0	0	0	1	H3BRB0;A0A0C4DGL7;Q8WWM7	H3BRB0	H3BRB0	ATXN2L	Ataxin-2-like protein	MULTI-MSMS	Zelda_201208_P1471_JS_LD_RBD1_10d4C_R1	10d4C_Rep2	572.291	2	572.291	1142.57	-1.4491	-0.00082928	0.44307	0.00025356	-1.006	-0.00057572	572.292	19.551	0.24392	19.551	19.49	19.734	0					47	25	3	0	0	0	1.1716e-05
	240	AEGLQVGQDAR	11	Unmodified	_AEGLQVGQDAR_					0	0	0	1	H3BRB0;A0A0C4DGL7;Q8WWM7	H3BRB0	H3BRB0	ATXN2L	Ataxin-2-like protein	MULTI-MSMS	Zelda_201208_P1471_JS_LD_RBD1_20d4C_R1	20d4C_Rep2	572.29	2	572.291	1142.57	-1.3697	-0.00078386	0.50194	0.00028725	-0.86774	-0.0004966	572.292	19.533	0.29199	19.533	19.441	19.733	0					61	27	3	0	0	0	1.5037e-05
	241	AEGLQVGQDAR	11	Unmodified	_AEGLQVGQDAR_					0	0	0	1	H3BRB0;A0A0C4DGL7;Q8WWM7	H3BRB0	H3BRB0	ATXN2L	Ataxin-2-like protein	MULTI-MSMS	Zelda_201208_P1471_JS_LD_RBD1_30d4C_R1	30d4C_Rep2	572.29	2	572.291	1142.57	-1.64	-0.00093853	0.14526	8.3131e-05	-1.4947	-0.0008554	572.291	19.583	0.24669	19.583	19.495	19.742	3.5527e-15					46	26	3	0	0	0	0.0023639
	242	AEGLQVGQDAR	11	Unmodified	_AEGLQVGQDAR_					0	0	0	1	H3BRB0;A0A0C4DGL7;Q8WWM7	H3BRB0	H3BRB0	ATXN2L	Ataxin-2-like protein	MULTI-MSMS	Zelda_201208_P1471_JS_LD_RBD2_10d4C_R2	10d4C_Rep3	572.291	2	572.291	1142.57	-0.92298	-0.00052822	0.60526	0.00034638	-0.31773	-0.00018183	572.292	19.533	0.22736	19.533	19.446	19.673	0					43	25	2	0	0	0	0.0013559
	243	AEGLQVGQDAR	11	Unmodified	_AEGLQVGQDAR_					0	0	0	1	H3BRB0;A0A0C4DGL7;Q8WWM7	H3BRB0	H3BRB0	ATXN2L	Ataxin-2-like protein	MULTI-MSMS	Zelda_201208_P1471_JS_LD_RBD2_20d4C_R2	20d4C_Rep3	572.291	2	572.291	1142.57	-0.92565	-0.00052974	0.084004	4.8075e-05	-0.84165	-0.00048167	572.291	19.541	0.19623	19.541	19.483	19.679	0					35	22	2	0	0	0	1.1716e-05
	244	AEGLQVGQDAR	11	Unmodified	_AEGLQVGQDAR_					0	0	0	1	H3BRB0;A0A0C4DGL7;Q8WWM7	H3BRB0	H3BRB0	ATXN2L	Ataxin-2-like protein	MULTI-MSMS	Zelda_201208_P1471_JS_LD_RBD2_30d4C_R1	30d4C_Rep3	572.29	2	572.291	1142.57	-1.8776	-0.0010745	0.95516	0.00054663	-0.92246	-0.00052791	572.292	19.595	0.21187	19.595	19.491	19.703	0					41	24	2	0	0	0	0.00026543
	245	AEGLQVGQDAR	11	Unmodified	_AEGLQVGQDAR_					0	0	0	1	H3BRB0;A0A0C4DGL7;Q8WWM7	H3BRB0	H3BRB0	ATXN2L	Ataxin-2-like protein	MULTI-MSMS	Zelda_201208_P1471_JS_LD_RBD_control_R1	Control_Rep2/3	572.29	2	572.291	1142.57	-2.2851	-0.0013077	0.79605	0.00045557	-1.4891	-0.00085217	572.292	19.597	0.24969	19.597	19.494	19.744	0					67	27	3	0	0	0	1.1716e-05
	246	AEKFDCHYCR	10	Acetyl (Protein N-term)	_(Acetyl (Protein N-term))AEKFDCHYCR_					1	0	0	2	Q5JXI8;Q13642;A0A494C0D6;Q5JXI3;Q5JXH7;Q5JXH8;A0A0D9SFZ9;Q5JXH9;A0A0D9SFB0;A0A0D9SFI6;Q5JXI0;A0A0D9SGB2;A0A0D9SGD1;A0A494C0J3;A0A0D9SEY7;A0A494C1G1;A0A0D9SGC5	Q5JXI8	Q5JXI8	FHL1	Four and a half LIM domains protein 1	MULTI-MSMS	Zelda_201009_P1421_JS_LD_10d37C_GluCTry	10d37C_Rep1	438.518	3	438.518	1312.53	-0.50898	-0.00022319	-0.89814	-0.00039385	-1.4071	-0.00061704	438.518	25.612	0.34652	25.612	25.44	25.786	0					48	18	4	0	0	0	0.00072229
	247	AEKFDCHYCR	10	Acetyl (Protein N-term)	_(Acetyl (Protein N-term))AEKFDCHYCR_					1	0	0	2	Q5JXI8;Q13642;A0A494C0D6;Q5JXI3;Q5JXH7;Q5JXH8;A0A0D9SFZ9;Q5JXH9;A0A0D9SFB0;A0A0D9SFI6;Q5JXI0;A0A0D9SGB2;A0A0D9SGD1;A0A494C0J3;A0A0D9SEY7;A0A494C1G1;A0A0D9SGC5	Q5JXI8	Q5JXI8	FHL1	Four and a half LIM domains protein 1	MULTI-MSMS	Zelda_201009_P1421_JS_LD_10d4C_GluCTry	10d4C_Rep1	438.518	3	438.518	1312.53	-0.91183	-0.00039986	-0.1411	-6.1874e-05	-1.0529	-0.00046173	438.518	25.735	0.69742	25.735	25.61	26.308	0					68	42	3	0	0	0	0.0025876
	248	AEKFDCHYCR	10	Acetyl (Protein N-term)	_(Acetyl (Protein N-term))AEKFDCHYCR_					1	0	0	2	Q5JXI8;Q13642;A0A494C0D6;Q5JXI3;Q5JXH7;Q5JXH8;A0A0D9SFZ9;Q5JXH9;A0A0D9SFB0;A0A0D9SFI6;Q5JXI0;A0A0D9SGB2;A0A0D9SGD1;A0A494C0J3;A0A0D9SEY7;A0A494C1G1;A0A0D9SGC5	Q5JXI8	Q5JXI8	FHL1	Four and a half LIM domains protein 1	MULTI-MSMS	Zelda_201009_P1421_JS_LD_20d37C_GluCTry	20d37C_Rep1	438.518	3	438.518	1312.53	-0.3633	-0.00015931	-0.94013	-0.00041226	-1.3034	-0.00057158	438.518	25.539	0.32419	25.539	25.391	25.715	0					47	17	4	0	0	0	0.0015929
	249	AEKFDCHYCR	10	Acetyl (Protein N-term)	_(Acetyl (Protein N-term))AEKFDCHYCR_					1	0	0	2	Q5JXI8;Q13642;A0A494C0D6;Q5JXI3;Q5JXH7;Q5JXH8;A0A0D9SFZ9;Q5JXH9;A0A0D9SFB0;A0A0D9SFI6;Q5JXI0;A0A0D9SGB2;A0A0D9SGD1;A0A494C0J3;A0A0D9SEY7;A0A494C1G1;A0A0D9SGC5	Q5JXI8	Q5JXI8	FHL1	Four and a half LIM domains protein 1	MULTI-MSMS	Zelda_201009_P1421_JS_LD_20d4C_GluCTry	20d4C_Rep1	438.517	3	438.518	1312.53	-2.1239	-0.00093139	-0.48884	-0.00021437	-2.6128	-0.0011458	438.518	25.645	0.34852	25.645	25.495	25.844	0					60	25	4	0	0	0	0.0016504
	250	AEKFDCHYCR	10	Acetyl (Protein N-term)	_(Acetyl (Protein N-term))AEKFDCHYCR_					1	0	0	2	Q5JXI8;Q13642;A0A494C0D6;Q5JXI3;Q5JXH7;Q5JXH8;A0A0D9SFZ9;Q5JXH9;A0A0D9SFB0;A0A0D9SFI6;Q5JXI0;A0A0D9SGB2;A0A0D9SGD1;A0A494C0J3;A0A0D9SEY7;A0A494C1G1;A0A0D9SGC5	Q5JXI8	Q5JXI8	FHL1	Four and a half LIM domains protein 1	MULTI-MSMS	Zelda_201009_P1421_JS_LD_Control_GluCTry	Control_Rep1	438.518	3	438.518	1312.53	0.43739	0.00019181	-0.37895	-0.00016618	0.058447	2.563e-05	438.518	25.618	0.5168	25.618	25.462	25.979	-3.5527e-15					62	32	3	0	0	0	0.001635
	251	AEKFDCHYCR	10	Acetyl (Protein N-term)	_(Acetyl (Protein N-term))AEKFDCHYCR_					1	0	0	2	Q5JXI8;Q13642;A0A494C0D6;Q5JXI3;Q5JXH7;Q5JXH8;A0A0D9SFZ9;Q5JXH9;A0A0D9SFB0;A0A0D9SFI6;Q5JXI0;A0A0D9SGB2;A0A0D9SGD1;A0A494C0J3;A0A0D9SEY7;A0A494C1G1;A0A0D9SGC5	Q5JXI8	Q5JXI8	FHL1	Four and a half LIM domains protein 1	MSMS	Zelda_201208_P1471_JS_LD_RBD2_20d37C_R1	20d37C_Rep3	438.517	3	438.518	1312.53	NaN	NaN	NaN	NaN	NaN	NaN	NaN	25.654	1	25.654	25.154	26.154	0								0	0	0	0.0093402
	252	AEKFDCHYCRDPLQGK	16	Acetyl (Protein N-term)	_(Acetyl (Protein N-term))AEKFDCHYCRDPLQGK_					1	0	0	3	Q5JXI8;Q13642;A0A494C0D6;Q5JXI3;Q5JXH7;Q5JXH8;A0A0D9SFZ9;Q5JXH9;A0A0D9SFB0;A0A0D9SFI6;Q5JXI0;A0A0D9SGB2;A0A0D9SGD1;A0A494C0J3;A0A0D9SEY7;A0A494C1G1;A0A0D9SGC5	Q5JXI8	Q5JXI8	FHL1	Four and a half LIM domains protein 1	MULTI-MSMS	Zelda_201009_P1421_JS_LD_10d37C_GluCTry	10d37C_Rep1	488.975	4	488.725	1950.87	-0.50167	-0.00024518	-0.47569	-0.00023248	-0.97736	-0.00047766	488.976	33	0.3336	33	32.854	33.188	0					39	14	4	0	0	0	0.0062
	253	AEKFDCHYCRDPLQGK	16	Acetyl (Protein N-term)	_(Acetyl (Protein N-term))AEKFDCHYCRDPLQGK_					1	0	0	3	Q5JXI8;Q13642;A0A494C0D6;Q5JXI3;Q5JXH7;Q5JXH8;A0A0D9SFZ9;Q5JXH9;A0A0D9SFB0;A0A0D9SFI6;Q5JXI0;A0A0D9SGB2;A0A0D9SGD1;A0A494C0J3;A0A0D9SEY7;A0A494C1G1;A0A0D9SGC5	Q5JXI8	Q5JXI8	FHL1	Four and a half LIM domains protein 1	MULTI-MSMS	Zelda_201009_P1421_JS_LD_10d4C_GluCTry	10d4C_Rep1	488.976	4	488.725	1950.87	-1.0001	-0.00048879	-0.43735	-0.00021374	-1.4375	-0.00070254	488.976	33.124	0.32361	33.124	32.941	33.265	0					30	13	3	0	0	0	0.0027796
	254	AEKFDCHYCRDPLQGK	16	Acetyl (Protein N-term)	_(Acetyl (Protein N-term))AEKFDCHYCRDPLQGK_					1	0	0	3	Q5JXI8;Q13642;A0A494C0D6;Q5JXI3;Q5JXH7;Q5JXH8;A0A0D9SFZ9;Q5JXH9;A0A0D9SFB0;A0A0D9SFI6;Q5JXI0;A0A0D9SGB2;A0A0D9SGD1;A0A494C0J3;A0A0D9SEY7;A0A494C1G1;A0A0D9SGC5	Q5JXI8	Q5JXI8	FHL1	Four and a half LIM domains protein 1	MULTI-MSMS	Zelda_201009_P1421_JS_LD_20d4C_GluCTry	20d4C_Rep1	488.975	4	488.725	1950.87	-1.9831	-0.00096917	-0.73868	-0.00036101	-2.7217	-0.0013302	488.976	33.073	0.44185	33.073	32.915	33.357	0					44	20	4	0	0	0	0.00019721
	255	AEKFDCHYCRDPLQGK	16	Acetyl (Protein N-term)	_(Acetyl (Protein N-term))AEKFDCHYCRDPLQGK_					1	0	0	3	Q5JXI8;Q13642;A0A494C0D6;Q5JXI3;Q5JXH7;Q5JXH8;A0A0D9SFZ9;Q5JXH9;A0A0D9SFB0;A0A0D9SFI6;Q5JXI0;A0A0D9SGB2;A0A0D9SGD1;A0A494C0J3;A0A0D9SEY7;A0A494C1G1;A0A0D9SGC5	Q5JXI8	Q5JXI8	FHL1	Four and a half LIM domains protein 1	MULTI-MSMS	Zelda_201009_P1421_JS_LD_Control_GluCTry	Control_Rep1	488.725	4	488.725	1950.87	0.25393	0.0001241	0.0035612	1.7404e-06	0.25749	0.00012584	488.976	33.098	0.38719	33.098	32.959	33.347	0					38	14	3	0	0	0	0.00090822
	256	AEKFDCHYCRDPLQGK	16	Acetyl (Protein N-term)	_(Acetyl (Protein N-term))AEKFDCHYCRDPLQGK_					1	0	0	3	Q5JXI8;Q13642;A0A494C0D6;Q5JXI3;Q5JXH7;Q5JXH8;A0A0D9SFZ9;Q5JXH9;A0A0D9SFB0;A0A0D9SFI6;Q5JXI0;A0A0D9SGB2;A0A0D9SGD1;A0A494C0J3;A0A0D9SEY7;A0A494C1G1;A0A0D9SGC5	Q5JXI8	Q5JXI8	FHL1	Four and a half LIM domains protein 1	MULTI-MSMS	Zelda_201208_P1471_JS_LD_RBD1_10d37C_R1	10d37C_Rep2	488.724	4	488.725	1950.87	-1.3143	-0.00064234	0.30398	0.00014856	-1.0103	-0.00049377	488.976	34.15	0.21869	34.15	34.031	34.249	0					20	11	3	0	0	0	0.0118
	257	AEKFDCHYCRDPLQGK	16	Acetyl (Protein N-term)	_(Acetyl (Protein N-term))AEKFDCHYCRDPLQGK_					1	0	0	3	Q5JXI8;Q13642;A0A494C0D6;Q5JXI3;Q5JXH7;Q5JXH8;A0A0D9SFZ9;Q5JXH9;A0A0D9SFB0;A0A0D9SFI6;Q5JXI0;A0A0D9SGB2;A0A0D9SGD1;A0A494C0J3;A0A0D9SEY7;A0A494C1G1;A0A0D9SGC5	Q5JXI8	Q5JXI8	FHL1	Four and a half LIM domains protein 1	MULTI-MSMS	Zelda_201208_P1471_JS_LD_RBD_control_R1	Control_Rep2/3	488.975	4	488.725	1950.87	-2.0253	-0.00098984	0.21295	0.00010407	-1.8124	-0.00088576	488.725	34.043	0.31295	34.043	33.936	34.249	0					21	13	2	0	0	0	0.0044781
	258	AELDDTPMR	9	Unmodified	_AELDDTPMR_					0	0	0	1	P23246	P23246	P23246	SFPQ	Splicing factor, proline- and glutamine-rich	MULTI-MSMS	Zelda_201208_P1471_JS_LD_RBD1_10d37C_R1	10d37C_Rep2	524.242	2	524.242	1046.47	-1.1017	-0.00057754	0.47464	0.00024883	-0.62702	-0.00032871	524.243	22.643	0.23496	22.643	22.551	22.786	0					30	13	3	0	0	0	0.0035276
	259	AELDDTPMR	9	Unmodified	_AELDDTPMR_					0	0	0	1	P23246	P23246	P23246	SFPQ	Splicing factor, proline- and glutamine-rich	MULTI-MSMS	Zelda_201208_P1471_JS_LD_RBD1_10d4C_R1	10d4C_Rep2	524.242	2	524.242	1046.47	-1.2836	-0.0006729	0.028854	1.5127e-05	-1.2547	-0.00065778	524.242	22.716	0.16013	22.716	22.634	22.794	0					20	11	2	0	0	0	0.0025376
	260	AELDDTPMR	9	Unmodified	_AELDDTPMR_					0	0	0	1	P23246	P23246	P23246	SFPQ	Splicing factor, proline- and glutamine-rich	MULTI-MSMS	Zelda_201208_P1471_JS_LD_RBD1_20d37C_R1	20d37C_Rep2	524.242	2	524.242	1046.47	-0.82359	-0.00043176	0.40004	0.00020972	-0.42355	-0.00022204	524.243	22.794	0.26184	22.794	22.672	22.934	0					19	12	2	0	0	0	0.0043005
	261	AELDDTPMR	9	Unmodified	_AELDDTPMR_					0	0	0	1	P23246	P23246	P23246	SFPQ	Splicing factor, proline- and glutamine-rich	MULTI-MSMS	Zelda_201208_P1471_JS_LD_RBD1_20d4C_R1	20d4C_Rep2	524.242	2	524.242	1046.47	-1.756	-0.00092058	0.3637	0.00019067	-1.3923	-0.00072991	524.243	22.666	0.2279	22.666	22.568	22.796	0					14	9	2	0	0	0	0.00066869
	262	AELDDTPMR	9	Unmodified	_AELDDTPMR_					0	0	0	1	P23246	P23246	P23246	SFPQ	Splicing factor, proline- and glutamine-rich	MSMS	Zelda_201208_P1471_JS_LD_RBD1_30d37C_R1	30d37C_Rep2	524.235	2	524.242	1046.47	NaN	NaN	NaN	NaN	NaN	NaN	NaN	22.72	1	22.72	22.22	23.22	0								0	0	0	0.00067917
	263	AELDDTPMR	9	Unmodified	_AELDDTPMR_					0	0	0	1	P23246	P23246	P23246	SFPQ	Splicing factor, proline- and glutamine-rich	MULTI-MSMS	Zelda_201208_P1471_JS_LD_RBD1_30d4C_R1	30d4C_Rep2	524.242	2	524.242	1046.47	-1.2436	-0.00065196	0.45476	0.0002384	-0.78887	-0.00041356	524.243	22.753	0.186	22.753	22.696	22.882	0					18	10	2	0	0	0	0.019629
	264	AELDDTPMR	9	Unmodified	_AELDDTPMR_					0	0	0	1	P23246	P23246	P23246	SFPQ	Splicing factor, proline- and glutamine-rich	MULTI-MSMS	Zelda_201208_P1471_JS_LD_RBD2_10d37C_R1	10d37C_Rep3	524.242	2	524.242	1046.47	-1.8105	-0.00094912	0.3479	0.00018239	-1.4626	-0.00076673	524.243	22.726	0.23759	22.726	22.623	22.86	0					20	10	3	0	0	0	0.00074348
	265	AELDDTPMR	9	Unmodified	_AELDDTPMR_					0	0	0	1	P23246	P23246	P23246	SFPQ	Splicing factor, proline- and glutamine-rich	MULTI-MSMS	Zelda_201208_P1471_JS_LD_RBD2_10d4C_R2	10d4C_Rep3	524.243	2	524.242	1046.47	-0.67129	-0.00035192	0.65536	0.00034357	-0.01593	-8.3511e-06	524.243	22.656	0.15404	22.656	22.578	22.732	0					19	11	2	0	0	0	0.033213
	266	AELDDTPMR	9	Unmodified	_AELDDTPMR_					0	0	0	1	P23246	P23246	P23246	SFPQ	Splicing factor, proline- and glutamine-rich	MULTI-MSMS	Zelda_201208_P1471_JS_LD_RBD2_20d37C_R1	20d37C_Rep3	524.241	2	524.242	1046.47	-2.3148	-0.0012135	0.97862	0.00051303	-1.3362	-0.00070048	524.243	22.578	0.24163	22.578	22.389	22.631	0					21	14	2	0	0	0	0.00092099
	267	AELDDTPMR	9	Unmodified	_AELDDTPMR_					0	0	0	1	P23246	P23246	P23246	SFPQ	Splicing factor, proline- and glutamine-rich	MULTI-MSMS	Zelda_201208_P1471_JS_LD_RBD2_20d4C_R2	20d4C_Rep3	524.242	2	524.242	1046.47	-0.83061	-0.00043544	0.12657	6.6355e-05	-0.70403	-0.00036908	524.243	22.705	0.17348	22.705	22.623	22.797	-3.5527e-15					17	10	2	0	0	0	0.028208
	268	AELDDTPMR	9	Unmodified	_AELDDTPMR_					0	0	0	1	P23246	P23246	P23246	SFPQ	Splicing factor, proline- and glutamine-rich	MULTI-MSMS	Zelda_201208_P1471_JS_LD_RBD2_30d37C_R1	30d37C_Rep3	524.241	2	524.242	1046.47	-2.3078	-0.0012098	0.54953	0.00028809	-1.7582	-0.00092174	524.243	22.568	0.30766	22.568	22.443	22.751	3.5527e-15					18	13	2	0	0	0	0.0018338
	269	AELDDTPMR	9	Unmodified	_AELDDTPMR_					0	0	0	1	P23246	P23246	P23246	SFPQ	Splicing factor, proline- and glutamine-rich	MSMS	Zelda_201208_P1471_JS_LD_RBD2_30d4C_R1	30d4C_Rep3	523.786	2	524.242	1046.47	NaN	NaN	NaN	NaN	NaN	NaN	NaN	22.629	1	22.629	22.129	23.129	0								0	0	0	0.028842
	270	AELDDTPMR	9	Unmodified	_AELDDTPMR_					0	0	0	1	P23246	P23246	P23246	SFPQ	Splicing factor, proline- and glutamine-rich	MSMS	Zelda_201208_P1471_JS_LD_RBD2_30d4C_R1	30d4C_Rep3	524.242	2	524.242	1046.47	NaN	NaN	NaN	NaN	NaN	NaN	NaN	22.663	1	22.663	22.163	23.163	0								0	0	0	0.019996
	271	AELDDTPMR	9	Unmodified	_AELDDTPMR_					0	0	0	1	P23246	P23246	P23246	SFPQ	Splicing factor, proline- and glutamine-rich	MULTI-MSMS	Zelda_201208_P1471_JS_LD_RBD_control_R1	Control_Rep2/3	524.241	2	524.242	1046.47	-2.2586	-0.001184	0.39366	0.00020637	-1.8649	-0.00097766	524.243	22.749	0.22835	22.749	22.622	22.85	0					23	11	3	0	0	0	0.0011281
	272	AELGAGGDGHR	11	Acetyl (Protein N-term)	_(Acetyl (Protein N-term))AELGAGGDGHR_					1	0	0	1	Q14244	Q14244	Q14244	MAP7	Ensconsin	MULTI-MSMS	Zelda_201208_P1471_JS_LD_RBD2_10d37C_R1	10d37C_Rep3	541.254	2	541.255	1080.49	-1.2166	-0.0006585	0.20336	0.00011007	-1.0133	-0.00054843	541.255	17.684	0.16495	17.684	17.615	17.78	0					8	4	3	0	0	0	0.010954
	273	AELGAGGDGHR	11	Acetyl (Protein N-term)	_(Acetyl (Protein N-term))AELGAGGDGHR_					1	0	0	1	Q14244	Q14244	Q14244	MAP7	Ensconsin	MSMS	Zelda_201208_P1471_JS_LD_RBD2_20d4C_R2	20d4C_Rep3	541.255	2	541.255	1080.49	NaN	NaN	NaN	NaN	NaN	NaN	NaN	17.69	1	17.69	17.19	18.19	0								0	0	0	0.0037458
	274	AELGAGGDGHR	11	Acetyl (Protein N-term)	_(Acetyl (Protein N-term))AELGAGGDGHR_					1	0	0	1	Q14244	Q14244	Q14244	MAP7	Ensconsin	MULTI-MSMS	Zelda_201208_P1471_JS_LD_RBD2_30d4C_R1	30d4C_Rep3	541.254	2	541.255	1080.49	-0.54022	-0.0002924	0.27464	0.00014865	-0.26558	-0.00014375	541.255	17.63	0.13518	17.63	17.565	17.7	3.5527e-15					7	3	3	0	0	0	0.0043815
	275	AELGAGGDGHR	11	Acetyl (Protein N-term)	_(Acetyl (Protein N-term))AELGAGGDGHR_					1	0	0	1	Q14244	Q14244	Q14244	MAP7	Ensconsin	MULTI-MSMS	Zelda_201208_P1471_JS_LD_RBD_control_R1	Control_Rep2/3	541.254	2	541.255	1080.49	-1.7073	-0.00092411	-0.057424	-3.1081e-05	-1.7648	-0.00095519	541.255	17.665	0.18115	17.665	17.58	17.761	0					10	5	2	0	0	0	0.03858
	276	AELGAGGDGHRGGDGAVR	18	Acetyl (Protein N-term)	_(Acetyl (Protein N-term))AELGAGGDGHRGGDGAVR_					1	0	0	2	Q14244	Q14244	Q14244	MAP7	Ensconsin	MULTI-MSMS	Zelda_201009_P1421_JS_LD_10d37C_GluCTry	10d37C_Rep1	565.271	3	565.272	1692.79	0.35132	0.00019859	1.0772	0.00060892	1.4285	0.00080751	565.606	17.927	0.22376	17.927	17.719	17.942	0					12	6	2	0	0	0	3.3398e-05
	277	AELGAGGDGHRGGDGAVR	18	Acetyl (Protein N-term)	_(Acetyl (Protein N-term))AELGAGGDGHRGGDGAVR_					1	0	0	2	Q14244	Q14244	Q14244	MAP7	Ensconsin	MULTI-MSMS	Zelda_201009_P1421_JS_LD_20d4C_GluCTry	20d4C_Rep1	565.27	3	565.272	1692.79	-1.4714	-0.00083175	2.5281	0.001429	1.0567	0.0005973	565.272	17.908	0.2538	17.908	17.688	17.942	0					10	7	2	0	0	0	2.6779e-05
	278	AELGAGGDGHRGGDGAVR	18	Acetyl (Protein N-term)	_(Acetyl (Protein N-term))AELGAGGDGHRGGDGAVR_					1	0	0	2	Q14244	Q14244	Q14244	MAP7	Ensconsin	MULTI-MSMS	Zelda_201009_P1421_JS_LD_Control_GluCTry	Control_Rep1	565.607	3	565.272	1692.79	0.61026	0.00034496	-0.66916	-0.00037826	-0.058909	-3.33e-05	565.271	17.883	0.2335	17.883	17.673	17.906	0					10	6	2	0	0	0	0.00010325
	279	AELGAGGDGHRGGDGAVR	18	Acetyl (Protein N-term)	_(Acetyl (Protein N-term))AELGAGGDGHRGGDGAVR_					1	0	0	2	Q14244	Q14244	Q14244	MAP7	Ensconsin	MSMS	Zelda_201208_P1471_JS_LD_RBD1_20d37C_R1	20d37C_Rep2	565.272	3	565.272	1692.79	NaN	NaN	NaN	NaN	NaN	NaN	NaN	18.204	1	18.204	17.704	18.704	0								0	0	0	0.004701
	280	AEPPQAMNALMR	12	Unmodified	_AEPPQAMNALMR_					0	0	0	1	Q12906	Q12906	Q12906	ILF3	Interleukin enhancer-binding factor 3	MULTI-MSMS	Zelda_201208_P1471_JS_LD_RBD_control_R1	Control_Rep2/3	664.825	2	664.826	1327.64	-1.2767	-0.00084876	0.15665	0.00010415	-1.12	-0.00074461	664.826	36.399	0.21476	36.399	36.25	36.465	0					14	6	3	0	0	0	0.028631
	281	AEPTQNALPFSHSSAISK	18	Unmodified	_AEPTQNALPFSHSSAISK_					0	0	0	1	Q86YM7	Q86YM7	Q86YM7	HOMER1	Homer protein homolog 1	MULTI-MSMS	Zelda_201208_P1471_JS_LD_RBD_control_R1	Control_Rep2/3	628.985	3	628.987	1883.94	-2.1311	-0.0013404	0.368	0.00023147	-1.7631	-0.001109	629.321	32.296	0.28446	32.296	32.248	32.533	0					19	14	2	0	0	0	0.03856
	282	AESHSTVTVLDLSK	14	Unmodified	_AESHSTVTVLDLSK_					0	0	0	1	Q8WX77	Q8WX77	Q8WX77	IGFBPL1	Insulin-like growth factor-binding protein-like 1	MULTI-MSMS	Zelda_201009_P1421_JS_LD_10d37C_GluCTry	10d37C_Rep1	496.263	3	496.263	1485.77	-0.76041	-0.00037736	0.057096	2.8334e-05	-0.70332	-0.00034903	496.263	31.342	0.43109	31.342	31.111	31.543	0					100	34	4	0	0	0	0.00039747
	283	AESHSTVTVLDLSK	14	Unmodified	_AESHSTVTVLDLSK_					0	0	0	1	Q8WX77	Q8WX77	Q8WX77	IGFBPL1	Insulin-like growth factor-binding protein-like 1	MULTI-MSMS	Zelda_201009_P1421_JS_LD_10d37C_GluCTry	10d37C_Rep1	743.892	2	743.891	1485.77	-0.31023	-0.00023078	0.10715	7.9707e-05	-0.20308	-0.00015107	744.392	31.324	0.26138	31.324	31.184	31.445	0					40	19	3	0	0	0	9.2768e-08
	284	AESHSTVTVLDLSK	14	Unmodified	_AESHSTVTVLDLSK_					0	0	0	1	Q8WX77	Q8WX77	Q8WX77	IGFBPL1	Insulin-like growth factor-binding protein-like 1	MULTI-MSMS	Zelda_201009_P1421_JS_LD_10d4C_GluCTry	10d4C_Rep1	496.263	3	496.263	1485.77	-0.65309	-0.0003241	0.043902	2.1787e-05	-0.60919	-0.00030232	496.263	31.658	0.49942	31.658	31.477	31.976	0					58	20	4	0	0	0	0.0017251
	285	AESHSTVTVLDLSK	14	Unmodified	_AESHSTVTVLDLSK_					0	0	0	1	Q8WX77	Q8WX77	Q8WX77	IGFBPL1	Insulin-like growth factor-binding protein-like 1	MULTI-MSMS	Zelda_201009_P1421_JS_LD_10d4C_GluCTry	10d4C_Rep1	743.891	2	743.891	1485.77	0.26726	0.00019881	-0.70545	-0.00052478	-0.43819	-0.00032596	743.891	31.734	0.32355	31.734	31.532	31.856	0					28	12	3	0	0	0	1.5803e-07
	286	AESHSTVTVLDLSK	14	Unmodified	_AESHSTVTVLDLSK_					0	0	0	1	Q8WX77	Q8WX77	Q8WX77	IGFBPL1	Insulin-like growth factor-binding protein-like 1	MULTI-MSMS	Zelda_201009_P1421_JS_LD_20d37C_GluCTry	20d37C_Rep1	496.263	3	496.263	1485.77	-0.58523	-0.00029043	-0.15228	-7.5569e-05	-0.73751	-0.000366	496.263	31.237	0.42517	31.237	31.043	31.468	3.5527e-15					90	31	4	0	0	0	0.00024943
	287	AESHSTVTVLDLSK	14	Unmodified	_AESHSTVTVLDLSK_					0	0	0	1	Q8WX77	Q8WX77	Q8WX77	IGFBPL1	Insulin-like growth factor-binding protein-like 1	MULTI-MSMS	Zelda_201009_P1421_JS_LD_20d37C_GluCTry	20d37C_Rep1	743.89	2	743.891	1485.77	0.30265	0.00022514	-1.0513	-0.00078204	-0.74863	-0.0005569	743.89	31.228	0.24924	31.228	31.079	31.328	0					29	17	2	0	0	0	9.2768e-08
	288	AESHSTVTVLDLSK	14	Unmodified	_AESHSTVTVLDLSK_					0	0	0	1	Q8WX77	Q8WX77	Q8WX77	IGFBPL1	Insulin-like growth factor-binding protein-like 1	MULTI-MSMS	Zelda_201009_P1421_JS_LD_20d4C_GluCTry	20d4C_Rep1	743.889	2	743.891	1485.77	-1.7546	-0.0013053	-0.50772	-0.00037769	-2.2624	-0.0016829	744.392	31.552	0.29181	31.552	31.365	31.657	3.5527e-15					25	19	2	0	0	0	2.7694e-05
	289	AESHSTVTVLDLSK	14	Unmodified	_AESHSTVTVLDLSK_					0	0	0	1	Q8WX77	Q8WX77	Q8WX77	IGFBPL1	Insulin-like growth factor-binding protein-like 1	MULTI-MSMS	Zelda_201009_P1421_JS_LD_20d4C_GluCTry	20d4C_Rep1	496.262	3	496.263	1485.77	-2.3318	-0.0011572	0.0083676	4.1525e-06	-2.3235	-0.0011531	496.263	31.527	0.44795	31.527	31.308	31.756	0					78	30	3	0	0	0	0.00033083
	290	AESHSTVTVLDLSK	14	Unmodified	_AESHSTVTVLDLSK_					0	0	0	1	Q8WX77	Q8WX77	Q8WX77	IGFBPL1	Insulin-like growth factor-binding protein-like 1	MULTI-MSMS	Zelda_201009_P1421_JS_LD_Control_GluCTry	Control_Rep1	496.598	3	496.263	1485.77	0.5704	0.00028307	-0.13412	-6.6559e-05	0.43628	0.00021651	496.263	31.541	0.6897	31.541	31.36	32.049	0					89	32	5	0	0	0	0.00057139
	291	AESHSTVTVLDLSK	14	Unmodified	_AESHSTVTVLDLSK_					0	0	0	1	Q8WX77	Q8WX77	Q8WX77	IGFBPL1	Insulin-like growth factor-binding protein-like 1	MULTI-MSMS	Zelda_201009_P1421_JS_LD_Control_GluCTry	Control_Rep1	744.394	2	743.891	1485.77	1.2883	0.00095837	-0.75836	-0.00056413	0.52996	0.00039423	743.891	31.536	0.33385	31.536	31.382	31.715	0					33	16	3	0	0	0	0.0021944
	292	AESHSTVTVLDLSK	14	Unmodified	_AESHSTVTVLDLSK_					0	0	0	1	Q8WX77	Q8WX77	Q8WX77	IGFBPL1	Insulin-like growth factor-binding protein-like 1	MULTI-MSMS	Zelda_201208_P1471_JS_LD_RBD1_10d37C_R1	10d37C_Rep2	496.263	3	496.263	1485.77	-0.54104	-0.0002685	-0.41422	-0.00020556	-0.95526	-0.00047406	496.263	32.037	0.47657	32.037	31.817	32.293	0					132	47	5	0	0	0	1.6822e-05
	293	AESHSTVTVLDLSK	14	Unmodified	_AESHSTVTVLDLSK_					0	0	0	1	Q8WX77	Q8WX77	Q8WX77	IGFBPL1	Insulin-like growth factor-binding protein-like 1	MULTI-MSMS	Zelda_201208_P1471_JS_LD_RBD1_10d37C_R1	10d37C_Rep2	743.891	2	743.891	1485.77	-0.02422	-1.8017e-05	-0.55196	-0.0004106	-0.57618	-0.00042862	743.891	32.051	0.28566	32.051	31.891	32.177	7.1054e-15					63	23	4	0	0	0	5.7705e-19
	294	AESHSTVTVLDLSK	14	Unmodified	_AESHSTVTVLDLSK_					0	0	0	1	Q8WX77	Q8WX77	Q8WX77	IGFBPL1	Insulin-like growth factor-binding protein-like 1	MULTI-MSMS	Zelda_201208_P1471_JS_LD_RBD1_10d4C_R1	10d4C_Rep2	496.262	3	496.263	1485.77	-1.0387	-0.00051545	-0.6296	-0.00031245	-1.6683	-0.00082789	496.263	31.926	0.52704	31.926	31.651	32.178	-3.5527e-15					144	43	5	0	0	0	4.3271e-05
	295	AESHSTVTVLDLSK	14	Unmodified	_AESHSTVTVLDLSK_					0	0	0	1	Q8WX77	Q8WX77	Q8WX77	IGFBPL1	Insulin-like growth factor-binding protein-like 1	MULTI-MSMS	Zelda_201208_P1471_JS_LD_RBD1_10d4C_R1	10d4C_Rep2	743.891	2	743.891	1485.77	-0.47411	-0.00035268	-0.57018	-0.00042415	-1.0443	-0.00077683	743.891	31.908	0.38673	31.908	31.733	32.12	0					71	26	3	0	0	0	2.6694e-38
	296	AESHSTVTVLDLSK	14	Unmodified	_AESHSTVTVLDLSK_					0	0	0	1	Q8WX77	Q8WX77	Q8WX77	IGFBPL1	Insulin-like growth factor-binding protein-like 1	MULTI-MSMS	Zelda_201208_P1471_JS_LD_RBD1_20d37C_R1	20d37C_Rep2	743.891	2	743.891	1485.77	0.1628	0.00012111	-0.46784	-0.00034802	-0.30504	-0.00022692	743.891	32.778	0.2821	32.778	32.616	32.898	0					46	15	4	0	0	0	6.1472e-08
	297	AESHSTVTVLDLSK	14	Unmodified	_AESHSTVTVLDLSK_					0	0	0	1	Q8WX77	Q8WX77	Q8WX77	IGFBPL1	Insulin-like growth factor-binding protein-like 1	MULTI-MSMS	Zelda_201208_P1471_JS_LD_RBD1_20d37C_R1	20d37C_Rep2	496.263	3	496.263	1485.77	-0.27707	-0.0001375	-0.51073	-0.00025345	-0.78779	-0.00039095	496.263	32.764	0.75026	32.764	32.588	33.338	0					111	37	5	0	0	0	0.00046695
	298	AESHSTVTVLDLSK	14	Unmodified	_AESHSTVTVLDLSK_					0	0	0	1	Q8WX77	Q8WX77	Q8WX77	IGFBPL1	Insulin-like growth factor-binding protein-like 1	MSMS	Zelda_201208_P1471_JS_LD_RBD1_20d37C_R1	20d37C_Rep2	743.891	2	743.891	1485.77	NaN	NaN	NaN	NaN	NaN	NaN	NaN	32.899	1	32.899	32.399	33.399	0								0	0	0	0.011676
	299	AESHSTVTVLDLSK	14	Unmodified	_AESHSTVTVLDLSK_					0	0	0	1	Q8WX77	Q8WX77	Q8WX77	IGFBPL1	Insulin-like growth factor-binding protein-like 1	MULTI-MSMS	Zelda_201208_P1471_JS_LD_RBD1_20d4C_R1	20d4C_Rep2	496.262	3	496.263	1485.77	-1.5433	-0.0007659	-0.35938	-0.00017834	-1.9027	-0.00094425	496.263	31.794	0.53605	31.794	31.547	32.083	0					134	44	4	0	0	0	1.9403e-05
	300	AESHSTVTVLDLSK	14	Unmodified	_AESHSTVTVLDLSK_					0	0	0	1	Q8WX77	Q8WX77	Q8WX77	IGFBPL1	Insulin-like growth factor-binding protein-like 1	MULTI-MSMS	Zelda_201208_P1471_JS_LD_RBD1_20d4C_R1	20d4C_Rep2	743.89	2	743.891	1485.77	-1.2567	-0.00093481	-0.25513	-0.00018979	-1.5118	-0.0011246	743.891	31.79	0.3907	31.79	31.632	32.023	0					75	29	3	0	0	0	2.6629e-50
	301	AESHSTVTVLDLSK	14	Unmodified	_AESHSTVTVLDLSK_					0	0	0	1	Q8WX77	Q8WX77	Q8WX77	IGFBPL1	Insulin-like growth factor-binding protein-like 1	MSMS	Zelda_201208_P1471_JS_LD_RBD1_20d4C_R1	20d4C_Rep2	496.263	3	496.263	1485.77	NaN	NaN	NaN	NaN	NaN	NaN	NaN	31.519	1	31.519	31.019	32.019	0								0	0	0	0.013453
	302	AESHSTVTVLDLSK	14	Unmodified	_AESHSTVTVLDLSK_					0	0	0	1	Q8WX77	Q8WX77	Q8WX77	IGFBPL1	Insulin-like growth factor-binding protein-like 1	MULTI-MSMS	Zelda_201208_P1471_JS_LD_RBD1_30d37C_R1	30d37C_Rep2	496.256	3	496.263	1485.77	-13.384	-0.006642	-0.39137	-0.00019422	-13.775	-0.0068362	496.263	32.316	0.42891	32.316	32.206	32.635	0					89	33	4	0	0	0	0.00036742
	303	AESHSTVTVLDLSK	14	Unmodified	_AESHSTVTVLDLSK_					0	0	0	1	Q8WX77	Q8WX77	Q8WX77	IGFBPL1	Insulin-like growth factor-binding protein-like 1	MULTI-MSMS	Zelda_201208_P1471_JS_LD_RBD1_30d37C_R1	30d37C_Rep2	744.383	2	743.891	1485.77	-12.694	-0.0094431	-1.0309	-0.00076688	-13.725	-0.01021	743.89	32.334	0.27167	32.334	32.258	32.53	0					40	19	3	0	0	0	0.00055882
	304	AESHSTVTVLDLSK	14	Unmodified	_AESHSTVTVLDLSK_					0	0	0	1	Q8WX77	Q8WX77	Q8WX77	IGFBPL1	Insulin-like growth factor-binding protein-like 1	MULTI-MSMS	Zelda_201208_P1471_JS_LD_RBD1_30d4C_R1	30d4C_Rep2	496.262	3	496.263	1485.77	-0.45759	-0.00022708	-0.94158	-0.00046727	-1.3992	-0.00069436	496.263	32.277	0.59225	32.277	32.077	32.669	0					133	40	4	0	0	0	0.00031452
	305	AESHSTVTVLDLSK	14	Unmodified	_AESHSTVTVLDLSK_					0	0	0	1	Q8WX77	Q8WX77	Q8WX77	IGFBPL1	Insulin-like growth factor-binding protein-like 1	MULTI-SECPEP	Zelda_201208_P1471_JS_LD_RBD1_30d4C_R1	30d4C_Rep2	743.904	2	743.891	1485.77	0.048513	3.6089e-05	-1.3841	-0.0010296	-1.3356	-0.00099352	743.89	32.305	0.36615	32.305	32.135	32.501	0					46	29	2	0	0	0	0.00038162
	306	AESHSTVTVLDLSK	14	Unmodified	_AESHSTVTVLDLSK_					0	0	0	1	Q8WX77	Q8WX77	Q8WX77	IGFBPL1	Insulin-like growth factor-binding protein-like 1	MULTI-MSMS	Zelda_201208_P1471_JS_LD_RBD2_10d37C_R1	10d37C_Rep3	496.262	3	496.263	1485.77	-1.0318	-0.00051206	-0.36929	-0.00018326	-1.4011	-0.00069533	496.263	32.449	0.72007	32.449	32.24	32.96	0					153	57	5	0	0	0	0.0031019
	307	AESHSTVTVLDLSK	14	Unmodified	_AESHSTVTVLDLSK_					0	0	0	1	Q8WX77	Q8WX77	Q8WX77	IGFBPL1	Insulin-like growth factor-binding protein-like 1	MULTI-MSMS	Zelda_201208_P1471_JS_LD_RBD2_10d37C_R1	10d37C_Rep3	743.89	2	743.891	1485.77	-0.62716	-0.00046654	-0.30947	-0.00023021	-0.93662	-0.00069675	743.891	32.476	0.36181	32.476	32.289	32.651	0					71	29	3	0	0	0	1.3298e-12
	308	AESHSTVTVLDLSK	14	Unmodified	_AESHSTVTVLDLSK_					0	0	0	1	Q8WX77	Q8WX77	Q8WX77	IGFBPL1	Insulin-like growth factor-binding protein-like 1	MULTI-MSMS	Zelda_201208_P1471_JS_LD_RBD2_10d4C_R2	10d4C_Rep3	744.392	2	743.891	1485.77	0.27793	0.00020675	-0.43778	-0.00032566	-0.15985	-0.00011891	743.891	32.001	0.39231	32.001	31.774	32.167	0					106	39	4	0	0	0	8.8352e-06
	309	AESHSTVTVLDLSK	14	Unmodified	_AESHSTVTVLDLSK_					0	0	0	1	Q8WX77	Q8WX77	Q8WX77	IGFBPL1	Insulin-like growth factor-binding protein-like 1	MULTI-MSMS	Zelda_201208_P1471_JS_LD_RBD2_10d4C_R2	10d4C_Rep3	496.597	3	496.263	1485.77	-0.054922	-2.7256e-05	-0.57113	-0.00028343	-0.62606	-0.00031069	496.597	32.052	0.48735	32.052	31.762	32.249	0					156	48	4	0	0	0	0.00011254
	310	AESHSTVTVLDLSK	14	Unmodified	_AESHSTVTVLDLSK_					0	0	0	1	Q8WX77	Q8WX77	Q8WX77	IGFBPL1	Insulin-like growth factor-binding protein-like 1	MULTI-MSMS	Zelda_201208_P1471_JS_LD_RBD2_20d37C_R1	20d37C_Rep3	496.263	3	496.263	1485.77	-0.63869	-0.00031696	-0.64563	-0.0003204	-1.2843	-0.00063736	496.263	31.577	0.48058	31.577	31.36	31.84	0					146	47	4	0	0	0	0.00012328
	311	AESHSTVTVLDLSK	14	Unmodified	_AESHSTVTVLDLSK_					0	0	0	1	Q8WX77	Q8WX77	Q8WX77	IGFBPL1	Insulin-like growth factor-binding protein-like 1	MULTI-MSMS	Zelda_201208_P1471_JS_LD_RBD2_20d37C_R1	20d37C_Rep3	743.891	2	743.891	1485.77	-0.12608	-9.3789e-05	-0.665	-0.00049469	-0.79108	-0.00058848	743.89	31.59	0.4336	31.59	31.407	31.84	0					91	41	3	0	0	0	5.8205e-19
	312	AESHSTVTVLDLSK	14	Unmodified	_AESHSTVTVLDLSK_					0	0	0	1	Q8WX77	Q8WX77	Q8WX77	IGFBPL1	Insulin-like growth factor-binding protein-like 1	MULTI-MSMS	Zelda_201208_P1471_JS_LD_RBD2_20d4C_R2	20d4C_Rep3	743.89	2	743.891	1485.77	0.21329	0.00015866	-0.71158	-0.00052934	-0.49829	-0.00037068	743.891	32.221	0.37643	32.221	32.053	32.43	0					82	34	3	0	0	0	6.2551e-09
	313	AESHSTVTVLDLSK	14	Unmodified	_AESHSTVTVLDLSK_					0	0	0	1	Q8WX77	Q8WX77	Q8WX77	IGFBPL1	Insulin-like growth factor-binding protein-like 1	MULTI-MSMS	Zelda_201208_P1471_JS_LD_RBD2_20d4C_R2	20d4C_Rep3	496.263	3	496.263	1485.77	-0.33832	-0.0001679	-0.56956	-0.00028265	-0.90788	-0.00045055	496.263	32.226	0.49522	32.226	32.031	32.526	0					128	45	4	0	0	0	0.0018255
	314	AESHSTVTVLDLSK	14	Unmodified	_AESHSTVTVLDLSK_					0	0	0	1	Q8WX77	Q8WX77	Q8WX77	IGFBPL1	Insulin-like growth factor-binding protein-like 1	MULTI-MSMS	Zelda_201208_P1471_JS_LD_RBD2_30d37C_R1	30d37C_Rep3	743.891	2	743.891	1485.77	-1.1176	-0.0008314	0.093805	6.9781e-05	-1.0238	-0.00076162	743.891	31.514	0.43205	31.514	31.377	31.809	0					71	32	3	0	0	0	5.3424e-50
	315	AESHSTVTVLDLSK	14	Unmodified	_AESHSTVTVLDLSK_					0	0	0	1	Q8WX77	Q8WX77	Q8WX77	IGFBPL1	Insulin-like growth factor-binding protein-like 1	MULTI-MSMS	Zelda_201208_P1471_JS_LD_RBD2_30d37C_R1	30d37C_Rep3	496.263	3	496.263	1485.77	-1.5098	-0.00074925	-0.12517	-6.2115e-05	-1.6349	-0.00081136	496.263	31.554	0.4614	31.554	31.367	31.829	-3.5527e-15					106	34	4	0	0	0	0.00022863
	316	AESHSTVTVLDLSK	14	Unmodified	_AESHSTVTVLDLSK_					0	0	0	1	Q8WX77	Q8WX77	Q8WX77	IGFBPL1	Insulin-like growth factor-binding protein-like 1	MULTI-MSMS	Zelda_201208_P1471_JS_LD_RBD2_30d4C_R1	30d4C_Rep3	743.891	2	743.891	1485.77	-0.26126	-0.00019435	-0.35381	-0.0002632	-0.61507	-0.00045754	743.891	31.75	0.47148	31.75	31.494	31.966	3.5527e-15					117	47	3	0	0	0	6.5194e-38
	317	AESHSTVTVLDLSK	14	Unmodified	_AESHSTVTVLDLSK_					0	0	0	1	Q8WX77	Q8WX77	Q8WX77	IGFBPL1	Insulin-like growth factor-binding protein-like 1	MULTI-MSMS	Zelda_201208_P1471_JS_LD_RBD2_30d4C_R1	30d4C_Rep3	496.263	3	496.263	1485.77	-0.63545	-0.00031535	-0.53001	-0.00026302	-1.1655	-0.00057838	496.263	31.758	0.53854	31.758	31.478	32.016	3.5527e-15					149	55	4	0	0	0	1.6701e-05
	318	AESHSTVTVLDLSK	14	Unmodified	_AESHSTVTVLDLSK_					0	0	0	1	Q8WX77	Q8WX77	Q8WX77	IGFBPL1	Insulin-like growth factor-binding protein-like 1	MULTI-MSMS	Zelda_201208_P1471_JS_LD_RBD_control_R1	Control_Rep2/3	496.262	3	496.263	1485.77	-1.7627	-0.00087477	-0.66915	-0.00033208	-2.4319	-0.0012068	496.263	32.168	0.48406	32.168	31.837	32.321	0					123	36	5	0	0	0	4.3271e-05
	319	AESHSTVTVLDLSK	14	Unmodified	_AESHSTVTVLDLSK_					0	0	0	1	Q8WX77	Q8WX77	Q8WX77	IGFBPL1	Insulin-like growth factor-binding protein-like 1	MULTI-MSMS	Zelda_201208_P1471_JS_LD_RBD_control_R1	Control_Rep2/3	743.89	2	743.891	1485.77	-1.0965	-0.00081565	-0.62204	-0.00046273	-1.7185	-0.0012784	743.891	32.126	0.35936	32.126	31.879	32.239	0					62	25	3	0	0	0	7.1813e-38
	320	AESHSTVTVLDLSK	14	Unmodified	_AESHSTVTVLDLSK_					0	0	0	1	Q8WX77	Q8WX77	Q8WX77	IGFBPL1	Insulin-like growth factor-binding protein-like 1	MULTI-MSMS	Zelda_201208_P1471_JS_LD_RBD_control_R1	Control_Rep2/3	496.262	3	496.263	1485.77	-1.6666	-0.00082708	-0.43692	-0.00021683	-2.1035	-0.0010439	496.263	32.697	0.46517	32.697	32.407	32.872	0					30	18	2	0	0	0	0.031565
	321	AESHSTVTVLDLSK	14	Unmodified	_AESHSTVTVLDLSK_					0	0	0	1	Q8WX77	Q8WX77	Q8WX77	IGFBPL1	Insulin-like growth factor-binding protein-like 1	MULTI-MSMS	Zelda_201208_P1471_JS_LD_RBD_control_R1	Control_Rep2/3	496.597	3	496.263	1485.77	-1.3325	-0.00066125	-0.010266	-5.0948e-06	-1.3427	-0.00066635	496.263	33.097	0.63551	33.097	32.872	33.508	0					27	21	2	0	0	0	0.02641
	322	AESQPCTSTLPR	12	Unmodified	_AESQPCTSTLPR_					0	0	0	1	Q6ZN17;A0A1B0GVD3	Q6ZN17	Q6ZN17	LIN28B	Protein lin-28 homolog B	MULTI-MSMS	Zelda_201208_P1471_JS_LD_RBD1_10d37C_R1	10d37C_Rep2	645.311	2	645.311	1288.61	1.691	0.0010912	-1.557	-0.0010047	0.13396	8.6448e-05	645.31	21.18	0.27574	21.18	21.058	21.333	0					14	11	2	0	0	0	0.00043724
	323	AESQPCTSTLPR	12	Unmodified	_AESQPCTSTLPR_					0	0	0	1	Q6ZN17;A0A1B0GVD3	Q6ZN17	Q6ZN17	LIN28B	Protein lin-28 homolog B	MULTI-MSMS	Zelda_201208_P1471_JS_LD_RBD1_20d4C_R1	20d4C_Rep2	645.311	2	645.311	1288.61	-0.55902	-0.00036074	-0.032576	-2.1022e-05	-0.59159	-0.00038176	645.311	21.214	0.25817	21.214	21.081	21.339	-3.5527e-15					13	8	2	0	0	0	0.0060059
	324	AESQPCTSTLPR	12	Unmodified	_AESQPCTSTLPR_					0	0	0	1	Q6ZN17;A0A1B0GVD3	Q6ZN17	Q6ZN17	LIN28B	Protein lin-28 homolog B	MULTI-MSMS	Zelda_201208_P1471_JS_LD_RBD1_30d37C_R1	30d37C_Rep2	645.303	2	645.311	1288.61	-12.17	-0.0078535	-1.0579	-0.00068265	-13.228	-0.0085361	645.311	21.245	0.1889	21.245	21.201	21.39	-3.5527e-15					23	14	2	0	0	0	0.024568
	325	AESQPCTSTLPR	12	Unmodified	_AESQPCTSTLPR_					0	0	0	1	Q6ZN17;A0A1B0GVD3	Q6ZN17	Q6ZN17	LIN28B	Protein lin-28 homolog B	MULTI-MSMS	Zelda_201208_P1471_JS_LD_RBD1_30d4C_R1	30d4C_Rep2	645.311	2	645.311	1288.61	1.1107	0.00071677	-1.2971	-0.00083701	-0.18633	-0.00012024	645.31	21.291	0.21451	21.291	21.167	21.382	0					13	7	2	0	0	0	0.0083331
	326	AESQPCTSTLPR	12	Unmodified	_AESQPCTSTLPR_					0	0	0	1	Q6ZN17;A0A1B0GVD3	Q6ZN17	Q6ZN17	LIN28B	Protein lin-28 homolog B	MSMS	Zelda_201208_P1471_JS_LD_RBD2_30d37C_R1	30d37C_Rep3	645.31	2	645.311	1288.61	NaN	NaN	NaN	NaN	NaN	NaN	NaN	21.147	1	21.147	20.647	21.647	0								0	0	0	0.003549
	327	AESQPCTSTLPR	12	Unmodified	_AESQPCTSTLPR_					0	0	0	1	Q6ZN17;A0A1B0GVD3	Q6ZN17	Q6ZN17	LIN28B	Protein lin-28 homolog B	MULTI-MSMS	Zelda_201208_P1471_JS_LD_RBD2_30d4C_R1	30d4C_Rep3	645.311	2	645.311	1288.61	0.61469	0.00039666	-0.78958	-0.00050952	-0.17489	-0.00011286	645.311	21.271	0.16455	21.271	21.176	21.341	0					12	8	2	0	0	0	0.0051928
	328	AESSDKLYR	9	Acetyl (Protein N-term)	_(Acetyl (Protein N-term))AESSDKLYR_					1	0	0	2	P09874;Q5VX84;Q5VX85	P09874	P09874	PARP1	Poly [ADP-ribose] polymerase 1	MSMS	Zelda_201009_P1421_JS_LD_10d37C_GluCTry	10d37C_Rep1	555.774	2	555.775	1109.54	NaN	NaN	NaN	NaN	NaN	NaN	NaN	19.647	1	19.647	19.147	20.147	0								0	0	0	3.7509e-09
	329	AESSDKLYR	9	Acetyl (Protein N-term)	_(Acetyl (Protein N-term))AESSDKLYR_					1	0	0	2	P09874;Q5VX84;Q5VX85	P09874	P09874	PARP1	Poly [ADP-ribose] polymerase 1	MULTI-MSMS	Zelda_201009_P1421_JS_LD_10d4C_GluCTry	10d4C_Rep1	555.774	2	555.775	1109.54	-1.0174	-0.00056547	0.38026	0.00021134	-0.63718	-0.00035413	555.775	19.78	0.17578	19.78	19.636	19.812	0					19	11	2	0	0	0	2.2006e-05
	330	AESSDKLYR	9	Acetyl (Protein N-term)	_(Acetyl (Protein N-term))AESSDKLYR_					1	0	0	2	P09874;Q5VX84;Q5VX85	P09874	P09874	PARP1	Poly [ADP-ribose] polymerase 1	MULTI-MSMS	Zelda_201009_P1421_JS_LD_20d4C_GluCTry	20d4C_Rep1	555.774	2	555.775	1109.54	-2.4005	-0.0013341	0.1229	6.8303e-05	-2.2776	-0.0012658	555.775	19.681	0.13225	19.681	19.581	19.713	0					12	10	2	0	0	0	8.1466e-05
	331	AESSDKLYR	9	Acetyl (Protein N-term)	_(Acetyl (Protein N-term))AESSDKLYR_					1	0	0	2	P09874;Q5VX84;Q5VX85	P09874	P09874	PARP1	Poly [ADP-ribose] polymerase 1	MULTI-MSMS	Zelda_201009_P1421_JS_LD_Control_GluCTry	Control_Rep1	555.775	2	555.775	1109.54	0.1871	0.00010398	0.013895	7.7225e-06	0.20099	0.00011171	555.775	19.635	0.1824	19.635	19.527	19.709	0					26	10	3	0	0	0	5.9266e-06
	332	AESSDKLYR	9	Acetyl (Protein N-term)	_(Acetyl (Protein N-term))AESSDKLYR_					1	0	0	2	P09874;Q5VX84;Q5VX85	P09874	P09874	PARP1	Poly [ADP-ribose] polymerase 1	MSMS	Zelda_201208_P1471_JS_LD_RBD1_30d4C_R1	30d4C_Rep2	555.774	2	555.775	1109.54	NaN	NaN	NaN	NaN	NaN	NaN	NaN	20.006	1	20.006	19.506	20.506	0								0	0	0	0.0021799
	333	AESSDKLYR	9	Acetyl (Protein N-term)	_(Acetyl (Protein N-term))AESSDKLYR_					1	0	0	2	P09874;Q5VX84;Q5VX85	P09874	P09874	PARP1	Poly [ADP-ribose] polymerase 1	MULTI-MSMS	Zelda_201208_P1471_JS_LD_RBD2_20d4C_R2	20d4C_Rep3	555.775	2	555.775	1109.54	-0.82436	-0.00045816	0.064979	3.6114e-05	-0.75939	-0.00042205	555.775	20.014	0.11958	20.014	19.927	20.047	-3.5527e-15					17	6	3	0	0	0	0.0012739
	334	AEVSIDQSKLPGVK	14	Acetyl (Protein N-term)	_(Acetyl (Protein N-term))AEVSIDQSKLPGVK_					1	0	0	2	Q8IVM0	Q8IVM0	Q8IVM0	CCDC50	Coiled-coil domain-containing protein 50	MULTI-MSMS	Zelda_201208_P1471_JS_LD_RBD1_10d37C_R1	10d37C_Rep2	756.916	2	756.917	1511.82	-0.82793	-0.00062667	-0.13504	-0.00010222	-0.96297	-0.00072889	756.917	38.47	0.12361	38.47	38.428	38.552	0					11	7	2	0	0	0	0.00094773
	335	AEYQTACEQLGQK	13	Unmodified	_AEYQTACEQLGQK_					0	0	0	2	Q8IWU5	Q8IWU5	Q8IWU5	SULF2	Extracellular sulfatase Sulf-2	MULTI-MSMS	Zelda_201208_P1471_JS_LD_RBD1_10d4C_R1	10d4C_Rep2	734.84	2	734.84	1467.67	-0.83836	-0.00061606	-0.18445	-0.00013554	-1.0228	-0.0007516	734.841	25.674	0.090133	25.674	25.618	25.708	0					10	5	3	0	0	0	0.0014569
	336	AEYQTACEQLGQK	13	Unmodified	_AEYQTACEQLGQK_					0	0	0	2	Q8IWU5	Q8IWU5	Q8IWU5	SULF2	Extracellular sulfatase Sulf-2	MULTI-MSMS	Zelda_201208_P1471_JS_LD_RBD2_10d4C_R2	10d4C_Rep3	734.842	2	734.84	1467.67	-0.054731	-4.0218e-05	0.51367	0.00037746	0.45894	0.00033725	734.841	25.627	0.067817	25.627	25.584	25.652	3.5527e-15					8	5	2	0	0	0	0.017517
	337	AEYQTACEQLGQK	13	Unmodified	_AEYQTACEQLGQK_					0	0	0	2	Q8IWU5	Q8IWU5	Q8IWU5	SULF2	Extracellular sulfatase Sulf-2	MSMS	Zelda_201208_P1471_JS_LD_RBD2_30d37C_R1	30d37C_Rep3	734.84	2	734.84	1467.67	NaN	NaN	NaN	NaN	NaN	NaN	NaN	25.329	1	25.329	24.829	25.829	0								0	0	0	0.00062774
	338	AEYQTACEQLGQK	13	Unmodified	_AEYQTACEQLGQK_					0	0	0	2	Q8IWU5	Q8IWU5	Q8IWU5	SULF2	Extracellular sulfatase Sulf-2	MULTI-MSMS	Zelda_201208_P1471_JS_LD_RBD_control_R1	Control_Rep2/3	734.839	2	734.84	1467.67	-1.9954	-0.0014663	0.1209	8.8843e-05	-1.8745	-0.0013775	735.342	25.701	0.11818	25.701	25.635	25.754	0					9	6	2	0	0	0	0.00032974
	339	AFADHVVSAVR	11	Unmodified	_AFADHVVSAVR_					0	0	0	0	Q6ZMP0	Q6ZMP0	Q6ZMP0	THSD4	Thrombospondin type-1 domain-containing protein 4	MSMS	Zelda_201009_P1421_JS_LD_10d37C_GluCTry	10d37C_Rep1	391.546	3	391.212	1170.61	NaN	NaN	NaN	NaN	NaN	NaN	NaN	27.247	1	27.247	26.747	27.747	0								0	0	0	0.024257
	340	AFADHVVSAVR	11	Unmodified	_AFADHVVSAVR_					0	0	0	0	Q6ZMP0	Q6ZMP0	Q6ZMP0	THSD4	Thrombospondin type-1 domain-containing protein 4	MULTI-MSMS	Zelda_201009_P1421_JS_LD_10d4C_GluCTry	10d4C_Rep1	391.212	3	391.212	1170.61	-0.88747	-0.00034719	0.15456	6.0465e-05	-0.73291	-0.00028672	391.212	27.373	0.33013	27.373	27.239	27.569	0					30	12	4	0	0	0	0.0020522
	341	AFADHVVSAVR	11	Unmodified	_AFADHVVSAVR_					0	0	0	0	Q6ZMP0	Q6ZMP0	Q6ZMP0	THSD4	Thrombospondin type-1 domain-containing protein 4	MULTI-MSMS	Zelda_201009_P1421_JS_LD_10d4C_GluCTry	10d4C_Rep1	586.315	2	586.315	1170.61	-0.45006	-0.00026387	0.20045	0.00011752	-0.24961	-0.00014635	586.816	27.369	0.21191	27.369	27.258	27.47	3.5527e-15					17	8	3	0	0	0	0.0028243
	342	AFADHVVSAVR	11	Unmodified	_AFADHVVSAVR_					0	0	0	0	Q6ZMP0	Q6ZMP0	Q6ZMP0	THSD4	Thrombospondin type-1 domain-containing protein 4	MULTI-MSMS	Zelda_201009_P1421_JS_LD_20d4C_GluCTry	20d4C_Rep1	391.211	3	391.212	1170.61	-2.0635	-0.00080727	-0.0044304	-1.7332e-06	-2.0679	-0.00080901	391.212	27.309	0.22491	27.309	27.224	27.449	-3.5527e-15					25	10	3	0	0	0	0.0044516
	343	AFADHVVSAVR	11	Unmodified	_AFADHVVSAVR_					0	0	0	0	Q6ZMP0	Q6ZMP0	Q6ZMP0	THSD4	Thrombospondin type-1 domain-containing protein 4	MSMS	Zelda_201009_P1421_JS_LD_20d4C_GluCTry	20d4C_Rep1	586.314	2	586.315	1170.61	NaN	NaN	NaN	NaN	NaN	NaN	NaN	27.346	1	27.346	26.846	27.846	0								0	0	0	0.018776
	344	AFADHVVSAVR	11	Unmodified	_AFADHVVSAVR_					0	0	0	0	Q6ZMP0	Q6ZMP0	Q6ZMP0	THSD4	Thrombospondin type-1 domain-containing protein 4	MULTI-MSMS	Zelda_201009_P1421_JS_LD_Control_GluCTry	Control_Rep1	391.212	3	391.212	1170.61	0.37781	0.0001478	0.27422	0.00010728	0.65203	0.00025508	391.212	27.315	0.29983	27.315	27.162	27.462	3.5527e-15					31	11	4	0	0	0	0.0020576
	345	AFADHVVSAVR	11	Unmodified	_AFADHVVSAVR_					0	0	0	0	Q6ZMP0	Q6ZMP0	Q6ZMP0	THSD4	Thrombospondin type-1 domain-containing protein 4	MULTI-MSMS	Zelda_201208_P1471_JS_LD_RBD1_10d4C_R1	10d4C_Rep2	391.546	3	391.212	1170.61	-1.543	-0.00060364	0.21978	8.5982e-05	-1.3232	-0.00051766	391.212	27.823	0.22802	27.823	27.707	27.935	0					27	10	3	0	0	0	0.0022686
	346	AFADHVVSAVR	11	Unmodified	_AFADHVVSAVR_					0	0	0	0	Q6ZMP0	Q6ZMP0	Q6ZMP0	THSD4	Thrombospondin type-1 domain-containing protein 4	MULTI-MSMS	Zelda_201208_P1471_JS_LD_RBD1_10d4C_R1	10d4C_Rep2	586.314	2	586.315	1170.61	-0.95554	-0.00056025	-0.017772	-1.042e-05	-0.97331	-0.00057067	586.315	27.81	0.17268	27.81	27.735	27.908	3.5527e-15					13	7	2	0	0	0	8.3482e-06
	347	AFADHVVSAVR	11	Unmodified	_AFADHVVSAVR_					0	0	0	0	Q6ZMP0	Q6ZMP0	Q6ZMP0	THSD4	Thrombospondin type-1 domain-containing protein 4	MULTI-MSMS	Zelda_201208_P1471_JS_LD_RBD1_20d4C_R1	20d4C_Rep2	391.211	3	391.212	1170.61	-1.9437	-0.00076041	0.58034	0.00022704	-1.3634	-0.00053337	391.212	27.712	0.23101	27.712	27.608	27.839	0					20	9	3	0	0	0	0.00084519
	348	AFADHVVSAVR	11	Unmodified	_AFADHVVSAVR_					0	0	0	0	Q6ZMP0	Q6ZMP0	Q6ZMP0	THSD4	Thrombospondin type-1 domain-containing protein 4	MULTI-MSMS	Zelda_201208_P1471_JS_LD_RBD1_20d4C_R1	20d4C_Rep2	586.313	2	586.315	1170.61	-0.74701	-0.00043798	-0.50903	-0.00029845	-1.256	-0.00073643	586.314	27.696	0.15344	27.696	27.652	27.806	0					10	5	2	0	0	0	0.0016279
	349	AFADHVVSAVR	11	Unmodified	_AFADHVVSAVR_					0	0	0	0	Q6ZMP0	Q6ZMP0	Q6ZMP0	THSD4	Thrombospondin type-1 domain-containing protein 4	MULTI-MSMS	Zelda_201208_P1471_JS_LD_RBD1_30d4C_R1	30d4C_Rep2	391.211	3	391.212	1170.61	-1.264	-0.00049448	-0.0043921	-1.7182e-06	-1.2683	-0.00049619	391.212	27.974	0.18501	27.974	27.825	28.01	0					15	7	3	0	0	0	0.012827
	350	AFADHVVSAVR	11	Unmodified	_AFADHVVSAVR_					0	0	0	0	Q6ZMP0	Q6ZMP0	Q6ZMP0	THSD4	Thrombospondin type-1 domain-containing protein 4	MULTI-MSMS	Zelda_201208_P1471_JS_LD_RBD1_30d4C_R1	30d4C_Rep2	586.314	2	586.315	1170.61	-0.57413	-0.00033662	-0.14801	-8.6782e-05	-0.72214	-0.0004234	586.314	27.931	0.15456	27.931	27.855	28.01	0					11	5	3	0	0	0	0.0047621
	351	AFADHVVSAVR	11	Unmodified	_AFADHVVSAVR_					0	0	0	0	Q6ZMP0	Q6ZMP0	Q6ZMP0	THSD4	Thrombospondin type-1 domain-containing protein 4	MULTI-MSMS	Zelda_201208_P1471_JS_LD_RBD2_10d4C_R2	10d4C_Rep3	586.315	2	586.315	1170.61	0.71001	0.00041629	-0.4745	-0.0002782	0.23552	0.00013809	586.314	27.74	0.18535	27.74	27.627	27.812	-3.5527e-15					29	12	3	0	0	0	0.00038919
	352	AFADHVVSAVR	11	Unmodified	_AFADHVVSAVR_					0	0	0	0	Q6ZMP0	Q6ZMP0	Q6ZMP0	THSD4	Thrombospondin type-1 domain-containing protein 4	MULTI-MSMS	Zelda_201208_P1471_JS_LD_RBD2_10d4C_R2	10d4C_Rep3	391.212	3	391.212	1170.61	-0.44963	-0.0001759	0.12644	4.9464e-05	-0.3232	-0.00012644	391.212	27.733	0.20429	27.733	27.627	27.831	-3.5527e-15					23	13	2	0	0	0	0.0022686
	353	AFADHVVSAVR	11	Unmodified	_AFADHVVSAVR_					0	0	0	0	Q6ZMP0	Q6ZMP0	Q6ZMP0	THSD4	Thrombospondin type-1 domain-containing protein 4	MULTI-MSMS	Zelda_201208_P1471_JS_LD_RBD2_20d4C_R2	20d4C_Rep3	586.314	2	586.315	1170.61	-0.42944	-0.00025179	0.1026	6.0159e-05	-0.32684	-0.00019163	586.315	27.881	0.15699	27.881	27.778	27.935	0					18	9	3	0	0	0	0.00021652
	354	AFADHVVSAVR	11	Unmodified	_AFADHVVSAVR_					0	0	0	0	Q6ZMP0	Q6ZMP0	Q6ZMP0	THSD4	Thrombospondin type-1 domain-containing protein 4	MULTI-MSMS	Zelda_201208_P1471_JS_LD_RBD2_20d4C_R2	20d4C_Rep3	391.212	3	391.212	1170.61	-1.4316	-0.00056005	0.81491	0.0003188	-0.61666	-0.00024125	391.212	27.874	0.18194	27.874	27.765	27.947	-3.5527e-15					27	11	3	0	0	0	0.0044481
	355	AFADHVVSAVR	11	Unmodified	_AFADHVVSAVR_					0	0	0	0	Q6ZMP0	Q6ZMP0	Q6ZMP0	THSD4	Thrombospondin type-1 domain-containing protein 4	MULTI-MSMS	Zelda_201208_P1471_JS_LD_RBD2_30d4C_R1	30d4C_Rep3	586.314	2	586.315	1170.61	-0.5352	-0.0003138	-0.53157	-0.00031167	-1.0668	-0.00062547	586.314	27.636	0.16932	27.636	27.585	27.755	3.5527e-15					15	10	2	0	0	0	0.00052083
	356	AFADHVVSAVR	11	Unmodified	_AFADHVVSAVR_					0	0	0	0	Q6ZMP0	Q6ZMP0	Q6ZMP0	THSD4	Thrombospondin type-1 domain-containing protein 4	MULTI-MSMS	Zelda_201208_P1471_JS_LD_RBD_control_R1	Control_Rep2/3	391.211	3	391.212	1170.61	-1.3695	-0.00053575	-0.51706	-0.00020228	-1.8865	-0.00073802	391.212	27.866	0.27862	27.866	27.736	28.015	0					38	13	4	0	0	0	0.0016052
	357	AFADHVVSAVR	11	Unmodified	_AFADHVVSAVR_					0	0	0	0	Q6ZMP0	Q6ZMP0	Q6ZMP0	THSD4	Thrombospondin type-1 domain-containing protein 4	MULTI-MSMS	Zelda_201208_P1471_JS_LD_RBD_control_R1	Control_Rep2/3	586.815	2	586.315	1170.61	-1.1587	-0.00067937	-0.4599	-0.00026964	-1.6186	-0.00094901	586.314	27.853	0.23802	27.853	27.746	27.984	3.5527e-15					26	11	3	0	0	0	1.8168e-05
	358	AFDEDEDDPYVPMRPGVATPLVSSSDYMPMAPQNVSASK	39	Unmodified	_AFDEDEDDPYVPMRPGVATPLVSSSDYMPMAPQNVSASK_					0	0	0	3	O14654	O14654	O14654	IRS4	Insulin receptor substrate 4	MULTI-MSMS	Zelda_201009_P1421_JS_LD_10d4C_GluCTry	10d4C_Rep1	1405.97	3	1405.31	4212.9	-0.54527	-0.00076628	0.37103	0.00052142	-0.17424	-0.00024486	1405.98	52.202	0.34094	52.202	52.047	52.388	0					33	10	6	0	0	0	0.0018477
	359	AFDEDEDDPYVPMRPGVATPLVSSSDYMPMAPQNVSASK	39	Unmodified	_AFDEDEDDPYVPMRPGVATPLVSSSDYMPMAPQNVSASK_					0	0	0	3	O14654	O14654	O14654	IRS4	Insulin receptor substrate 4	MULTI-MSMS	Zelda_201009_P1421_JS_LD_Control_GluCTry	Control_Rep1	1406.31	3	1405.31	4212.9	0.10063	0.00014141	0.79047	0.0011109	0.8911	0.0012523	1405.98	52.301	0.26974	52.301	52.162	52.432	0					41	8	6	0	0	0	0.016897
	360	AFGSVATR	8	Unmodified	_AFGSVATR_					0	0	0	0	Q8N428	Q8N428	Q8N428	GALNT16	Polypeptide N-acetylgalactosaminyltransferase 16	MULTI-MSMS	Zelda_201208_P1471_JS_LD_RBD1_10d37C_R1	10d37C_Rep2	404.719	2	404.719	807.424	-1.9468	-0.00078791	0.52587	0.00021283	-1.4209	-0.00057508	404.719	18.218	0.1557	18.218	18.078	18.234	0					26	12	3	0	0	0	0.001301
	361	AFGSVATR	8	Unmodified	_AFGSVATR_					0	0	0	0	Q8N428	Q8N428	Q8N428	GALNT16	Polypeptide N-acetylgalactosaminyltransferase 16	MULTI-MSMS	Zelda_201208_P1471_JS_LD_RBD1_10d4C_R1	10d4C_Rep2	404.718	2	404.719	807.424	-2.0131	-0.00081474	0.07453	3.0164e-05	-1.9386	-0.00078458	404.719	18.322	0.156	18.322	18.194	18.35	0					30	14	3	0	0	0	0.0013008
	362	AFGSVATR	8	Unmodified	_AFGSVATR_					0	0	0	0	Q8N428	Q8N428	Q8N428	GALNT16	Polypeptide N-acetylgalactosaminyltransferase 16	MULTI-MSMS	Zelda_201208_P1471_JS_LD_RBD1_20d37C_R1	20d37C_Rep2	404.719	2	404.719	807.424	-0.91461	-0.00037016	0.7422	0.00030038	-0.17241	-6.9777e-05	404.719	18.738	0.3484	18.738	18.582	18.93	0					28	12	4	0	0	0	0.0013008
	363	AFGSVATR	8	Unmodified	_AFGSVATR_					0	0	0	0	Q8N428	Q8N428	Q8N428	GALNT16	Polypeptide N-acetylgalactosaminyltransferase 16	MULTI-MSMS	Zelda_201208_P1471_JS_LD_RBD1_20d4C_R1	20d4C_Rep2	404.718	2	404.719	807.424	-2.013	-0.00081468	-0.07444	-3.0127e-05	-2.0874	-0.00084481	404.719	18.225	0.11657	18.225	18.14	18.257	0					20	11	2	0	0	0	0.0023828
	364	AFGSVATR	8	Unmodified	_AFGSVATR_					0	0	0	0	Q8N428	Q8N428	Q8N428	GALNT16	Polypeptide N-acetylgalactosaminyltransferase 16	MULTI-MSMS	Zelda_201208_P1471_JS_LD_RBD1_30d4C_R1	30d4C_Rep2	404.718	2	404.719	807.424	-1.3585	-0.00054979	-0.62064	-0.00025118	-1.9791	-0.00080098	404.719	18.532	0.28813	18.532	18.344	18.632	0					44	19	3	0	0	0	0.002628
	365	AFGSVATR	8	Unmodified	_AFGSVATR_					0	0	0	0	Q8N428	Q8N428	Q8N428	GALNT16	Polypeptide N-acetylgalactosaminyltransferase 16	MULTI-MSMS	Zelda_201208_P1471_JS_LD_RBD2_10d37C_R1	10d37C_Rep3	404.719	2	404.719	807.424	-1.0992	-0.00044486	0.036458	1.4755e-05	-1.0627	-0.00043011	404.719	18.65	0.24189	18.65	18.48	18.722	0					25	7	4	0	0	0	0.0011232
	366	AFGSVATR	8	Unmodified	_AFGSVATR_					0	0	0	0	Q8N428	Q8N428	Q8N428	GALNT16	Polypeptide N-acetylgalactosaminyltransferase 16	MULTI-MSMS	Zelda_201208_P1471_JS_LD_RBD2_10d4C_R2	10d4C_Rep3	404.719	2	404.719	807.424	-0.9544	-0.00038627	-0.1671	-6.7629e-05	-1.1215	-0.00045389	404.719	18.42	0.17402	18.42	18.264	18.438	-3.5527e-15					24	9	4	0	0	0	0.0011232
	367	AFGSVATR	8	Unmodified	_AFGSVATR_					0	0	0	0	Q8N428	Q8N428	Q8N428	GALNT16	Polypeptide N-acetylgalactosaminyltransferase 16	MULTI-MSMS	Zelda_201208_P1471_JS_LD_RBD2_20d37C_R1	20d37C_Rep3	404.718	2	404.719	807.424	-1.9583	-0.00079257	-0.34673	-0.00014033	-2.305	-0.00093289	404.719	18.085	0.064092	18.085	18.038	18.102	0					14	7	2	0	0	0	0.0059784
	368	AFGSVATR	8	Unmodified	_AFGSVATR_					0	0	0	0	Q8N428	Q8N428	Q8N428	GALNT16	Polypeptide N-acetylgalactosaminyltransferase 16	MULTI-MSMS	Zelda_201208_P1471_JS_LD_RBD2_20d4C_R2	20d4C_Rep3	404.719	2	404.719	807.424	-0.9692	-0.00039226	-0.08266	-3.3454e-05	-1.0519	-0.00042571	404.719	18.575	0.256	18.575	18.403	18.659	0					37	13	4	0	0	0	0.0013008
	369	AFGSVATR	8	Unmodified	_AFGSVATR_					0	0	0	0	Q8N428	Q8N428	Q8N428	GALNT16	Polypeptide N-acetylgalactosaminyltransferase 16	MULTI-MSMS	Zelda_201208_P1471_JS_LD_RBD2_30d37C_R1	30d37C_Rep3	404.718	2	404.719	807.424	-2.5546	-0.0010339	0.52732	0.00021342	-2.0273	-0.00082049	404.719	18.123	0.057096	18.123	18.077	18.134	0					7	4	2	0	0	0	0.002683
	370	AFGSVATR	8	Unmodified	_AFGSVATR_					0	0	0	0	Q8N428	Q8N428	Q8N428	GALNT16	Polypeptide N-acetylgalactosaminyltransferase 16	MULTI-MSMS	Zelda_201208_P1471_JS_LD_RBD2_30d4C_R1	30d4C_Rep3	404.718	2	404.719	807.424	-1.5391	-0.00062289	-0.20005	-8.0965e-05	-1.7391	-0.00070385	404.719	18.299	0.11386	18.299	18.215	18.329	0					16	10	2	0	0	0	0.003057
	371	AFGSVATR	8	Unmodified	_AFGSVATR_					0	0	0	0	Q8N428	Q8N428	Q8N428	GALNT16	Polypeptide N-acetylgalactosaminyltransferase 16	MULTI-MSMS	Zelda_201208_P1471_JS_LD_RBD_control_R1	Control_Rep2/3	404.718	2	404.719	807.424	-2.1108	-0.00085429	0.214	8.661e-05	-1.8968	-0.00076768	404.719	18.456	0.18197	18.456	18.292	18.474	0					23	10	3	0	0	0	0.002628
	372	AFKDTGKTPVEPE	13	Acetyl (Protein N-term)	_(Acetyl (Protein N-term))AFKDTGKTPVEPE_					1	0	0	3	P60866;E5RJX2;E5RIP1	P60866	P60866	RPS20	40S ribosomal protein S20	MULTI-MSMS	Zelda_201009_P1421_JS_LD_10d37C_GluCTry	10d37C_Rep1	730.867	2	730.867	1459.72	0.46889	0.00034269	-0.95227	-0.00069598	-0.48339	-0.00035329	730.866	27.698	0.20146	27.698	27.551	27.753	0					25	10	3	0	0	0	0.00083566
	373	AFKDTGKTPVEPE	13	Acetyl (Protein N-term)	_(Acetyl (Protein N-term))AFKDTGKTPVEPE_					1	0	0	3	P60866;E5RJX2;E5RIP1	P60866	P60866	RPS20	40S ribosomal protein S20	MULTI-MSMS	Zelda_201009_P1421_JS_LD_10d4C_GluCTry	10d4C_Rep1	730.867	2	730.867	1459.72	0.28986	0.00021185	-0.59927	-0.00043799	-0.30941	-0.00022614	730.867	27.85	0.18649	27.85	27.72	27.906	0					25	15	2	0	0	0	0.00094482
	374	AFKDTGKTPVEPE	13	Acetyl (Protein N-term)	_(Acetyl (Protein N-term))AFKDTGKTPVEPE_					1	0	0	3	P60866;E5RJX2;E5RIP1	P60866	P60866	RPS20	40S ribosomal protein S20	MULTI-MSMS	Zelda_201009_P1421_JS_LD_20d37C_GluCTry	20d37C_Rep1	730.867	2	730.867	1459.72	0.82529	0.00060318	-0.54487	-0.00039823	0.28042	0.00020495	730.867	27.589	0.20238	27.589	27.457	27.66	0					15	8	3	0	0	0	0.00047429
	375	AFKDTGKTPVEPE	13	Acetyl (Protein N-term)	_(Acetyl (Protein N-term))AFKDTGKTPVEPE_					1	0	0	3	P60866;E5RJX2;E5RIP1	P60866	P60866	RPS20	40S ribosomal protein S20	MULTI-MSMS	Zelda_201009_P1421_JS_LD_20d4C_GluCTry	20d4C_Rep1	731.369	2	730.867	1459.72	-0.60671	-0.00044343	-1.0558	-0.00077163	-1.6625	-0.0012151	730.866	27.768	0.20629	27.768	27.655	27.861	3.5527e-15					31	16	3	0	0	0	0.012015
	376	AFKDTGKTPVEPE	13	Acetyl (Protein N-term)	_(Acetyl (Protein N-term))AFKDTGKTPVEPE_					1	0	0	3	P60866;E5RJX2;E5RIP1	P60866	P60866	RPS20	40S ribosomal protein S20	MULTI-MSMS	Zelda_201009_P1421_JS_LD_Control_GluCTry	Control_Rep1	730.867	2	730.867	1459.72	1.3634	0.00099648	-0.73392	-0.0005364	0.6295	0.00046008	730.866	27.749	0.17335	27.749	27.669	27.842	0					33	15	3	0	0	0	0.0010326
	377	AFKDTGKTPVEPE	13	Acetyl (Protein N-term)	_(Acetyl (Protein N-term))AFKDTGKTPVEPE_					1	0	0	3	P60866;E5RJX2;E5RIP1	P60866	P60866	RPS20	40S ribosomal protein S20	MSMS	Zelda_201208_P1471_JS_LD_RBD2_10d4C_R2	10d4C_Rep3	730.867	2	730.867	1459.72	NaN	NaN	NaN	NaN	NaN	NaN	NaN	28.112	1	28.112	27.612	28.612	0								0	0	0	0.032117
	378	AFKDTGKTPVEPE	13	Acetyl (Protein N-term)	_(Acetyl (Protein N-term))AFKDTGKTPVEPE_					1	0	0	3	P60866;E5RJX2;E5RIP1	P60866	P60866	RPS20	40S ribosomal protein S20	MULTI-MSMS	Zelda_201208_P1471_JS_LD_RBD_control_R1	Control_Rep2/3	730.866	2	730.867	1459.72	-1.0996	-0.00080365	-0.097286	-7.1103e-05	-1.1969	-0.00087476	730.867	28.219	0.19177	28.219	28.111	28.302	0					14	5	3	0	0	0	0.0020418
	379	AFLFQDTPR	9	Unmodified	_AFLFQDTPR_					0	0	0	0	Q99435;F8VVB6;F8VXR5;F8VRQ0;F8VZ72;F8W1A2	Q99435	Q99435	NELL2	Protein kinase C-binding protein NELL2	MULTI-MSMS	Zelda_201208_P1471_JS_LD_RBD1_10d37C_R1	10d37C_Rep2	547.785	2	547.785	1093.56	0.26117	0.00014306	-0.43568	-0.00023866	-0.17451	-9.5597e-05	547.785	41.994	0.26401	41.994	41.864	42.128	0					17	7	3	0	0	0	0.0089355
	380	AFLFQDTPR	9	Unmodified	_AFLFQDTPR_					0	0	0	0	Q99435;F8VVB6;F8VXR5;F8VRQ0;F8VZ72;F8W1A2	Q99435	Q99435	NELL2	Protein kinase C-binding protein NELL2	MULTI-MSMS	Zelda_201208_P1471_JS_LD_RBD1_10d4C_R1	10d4C_Rep2	547.785	2	547.785	1093.56	-1.0337	-0.00056625	0.31722	0.00017377	-0.71648	-0.00039248	547.785	41.938	0.29973	41.938	41.756	42.056	0					19	8	3	0	0	0	0.0027804
	381	AFLFQDTPR	9	Unmodified	_AFLFQDTPR_					0	0	0	0	Q99435;F8VVB6;F8VXR5;F8VRQ0;F8VZ72;F8W1A2	Q99435	Q99435	NELL2	Protein kinase C-binding protein NELL2	MULTI-MSMS	Zelda_201208_P1471_JS_LD_RBD1_20d37C_R1	20d37C_Rep2	547.785	2	547.785	1093.56	0.3077	0.00016855	-0.55247	-0.00030264	-0.24477	-0.00013408	547.785	42.038	0.26056	42.038	41.908	42.169	0					15	7	3	0	0	0	0.032126
	382	AFLFQDTPR	9	Unmodified	_AFLFQDTPR_					0	0	0	0	Q99435;F8VVB6;F8VXR5;F8VRQ0;F8VZ72;F8W1A2	Q99435	Q99435	NELL2	Protein kinase C-binding protein NELL2	MULTI-MSMS	Zelda_201208_P1471_JS_LD_RBD1_20d4C_R1	20d4C_Rep2	547.785	2	547.785	1093.56	-0.79518	-0.00043559	0.23771	0.00013021	-0.55747	-0.00030538	547.785	41.946	0.22418	41.946	41.807	42.031	0					15	6	3	0	0	0	0.0030461
	383	AFLFQDTPR	9	Unmodified	_AFLFQDTPR_					0	0	0	0	Q99435;F8VVB6;F8VXR5;F8VRQ0;F8VZ72;F8W1A2	Q99435	Q99435	NELL2	Protein kinase C-binding protein NELL2	MULTI-MSMS	Zelda_201208_P1471_JS_LD_RBD1_30d37C_R1	30d37C_Rep2	547.778	2	547.785	1093.56	-11.785	-0.0064554	-1.0694	-0.00058579	-12.854	-0.0070412	547.784	41.998	0.19921	41.998	41.886	42.085	-7.1054e-15					13	5	3	0	0	0	0.020769
	384	AFLFQDTPR	9	Unmodified	_AFLFQDTPR_					0	0	0	0	Q99435;F8VVB6;F8VXR5;F8VRQ0;F8VZ72;F8W1A2	Q99435	Q99435	NELL2	Protein kinase C-binding protein NELL2	MSMS	Zelda_201208_P1471_JS_LD_RBD2_10d4C_R2	10d4C_Rep3	547.785	2	547.785	1093.56	NaN	NaN	NaN	NaN	NaN	NaN	NaN	41.865	1	41.865	41.365	42.365	0								0	0	0	0.01402
	385	AFLFQDTPR	9	Unmodified	_AFLFQDTPR_					0	0	0	0	Q99435;F8VVB6;F8VXR5;F8VRQ0;F8VZ72;F8W1A2	Q99435	Q99435	NELL2	Protein kinase C-binding protein NELL2	MSMS	Zelda_201208_P1471_JS_LD_RBD2_30d4C_R1	30d4C_Rep3	547.786	2	547.785	1093.56	NaN	NaN	NaN	NaN	NaN	NaN	NaN	41.778	1	41.778	41.278	42.278	0								0	0	0	0.023697
	386	AFLFQDTPR	9	Unmodified	_AFLFQDTPR_					0	0	0	0	Q99435;F8VVB6;F8VXR5;F8VRQ0;F8VZ72;F8W1A2	Q99435	Q99435	NELL2	Protein kinase C-binding protein NELL2	MULTI-MSMS	Zelda_201208_P1471_JS_LD_RBD_control_R1	Control_Rep2/3	547.784	2	547.785	1093.56	-0.93467	-0.000512	-0.34179	-0.00018723	-1.2765	-0.00069922	547.785	41.926	0.27083	41.926	41.777	42.047	0					18	7	3	0	0	0	0.016959
	387	AFPNPYADYNK	11	Unmodified	_AFPNPYADYNK_					0	0	0	0	F8WDS9;E9PHS0;O43813	F8WDS9	F8WDS9	LANCL1	LanC-like protein 1	MULTI-MSMS	Zelda_201208_P1471_JS_LD_RBD1_10d4C_R1	10d4C_Rep2	650.303	2	650.304	1298.59	-0.84913	-0.00055219	-0.10803	-7.0253e-05	-0.95716	-0.00062245	650.304	34.094	0.3184	34.094	33.911	34.229	0					30	14	3	0	0	0	0.014129
	388	AFPNPYADYNK	11	Unmodified	_AFPNPYADYNK_					0	0	0	0	F8WDS9;E9PHS0;O43813	F8WDS9	F8WDS9	LANCL1	LanC-like protein 1	MULTI-MSMS	Zelda_201208_P1471_JS_LD_RBD1_20d4C_R1	20d4C_Rep2	650.303	2	650.304	1298.59	-1.0816	-0.00070339	-0.12251	-7.9671e-05	-1.2041	-0.00078306	650.304	34.033	0.31896	34.033	33.869	34.188	0					28	13	4	0	0	0	0.0055055
	389	AFPNPYADYNK	11	Unmodified	_AFPNPYADYNK_					0	0	0	0	F8WDS9;E9PHS0;O43813	F8WDS9	F8WDS9	LANCL1	LanC-like protein 1	MULTI-MSMS	Zelda_201208_P1471_JS_LD_RBD1_30d4C_R1	30d4C_Rep2	650.303	2	650.304	1298.59	-0.018809	-1.2232e-05	-0.65107	-0.00042339	-0.66988	-0.00043562	650.303	34.164	0.29275	34.164	34.045	34.338	0					30	13	3	0	0	0	0.014129
	390	AFPNPYADYNK	11	Unmodified	_AFPNPYADYNK_					0	0	0	0	F8WDS9;E9PHS0;O43813	F8WDS9	F8WDS9	LANCL1	LanC-like protein 1	MULTI-MSMS	Zelda_201208_P1471_JS_LD_RBD_control_R1	Control_Rep2/3	650.303	2	650.304	1298.59	-1.3486	-0.00087698	0.070137	4.561e-05	-1.2784	-0.00083137	650.304	34.129	0.31295	34.129	33.936	34.249	0					36	13	4	0	0	0	0.0088543
	411	AFRVFDKDGNGYISAAE	17	Unmodified	_AFRVFDKDGNGYISAAE_					0	0	0	2	P0DP25;P0DP24;P0DP23;E7EMB3;Q96HY3;G3V361;A0A590UJI2	P0DP25	P0DP25	CALM2;CALM1		MULTI-MSMS	Zelda_201208_P1471_JS_LD_RBD1_30d4C_R1	30d4C_Rep2	620.969	3	620.636	1858.88	-1.4532	-0.00090193	-0.33985	-0.00021093	-1.7931	-0.0011129	620.636	38.144	0.051016	38.144	38.098	38.149	0					8	5	2	0	0	0	0.0015871
	412	AFRVFDKDGNGYISAAELR	19	Unmodified	_AFRVFDKDGNGYISAAELR_					0	0	0	3	P0DP25;P0DP24;P0DP23;E7EMB3;Q96HY3;G3V361;A0A590UJI2	P0DP25	P0DP25	CALM2;CALM1		MULTI-MSMS	Zelda_201208_P1471_JS_LD_RBD1_30d4C_R1	30d4C_Rep2	533.275	4	533.025	2128.07	-0.80454	-0.00042884	-0.42999	-0.00022919	-1.2345	-0.00065803	533.025	40.872	0.22452	40.872	40.765	40.989	0					17	6	4	0	0	0	0.009304
	413	AFSLFDKDGDGTITTK	16	Unmodified	_AFSLFDKDGDGTITTK_					0	0	0	1	P0DP25;P0DP24;P0DP23;E7EMB3;M0QZ52;F8WBR5;G3V479	P0DP25	P0DP25	CALM2;CALM3;CALM1		MULTI-MSMS	Zelda_201009_P1421_JS_LD_10d4C_GluCTry	10d4C_Rep1	572.621	3	572.621	1714.84	-0.83164	-0.00047621	0.05907	3.3824e-05	-0.77257	-0.00044239	572.621	39.716	0.23343	39.716	39.58	39.814	0					16	8	3	0	0	0	8.3689e-05
	414	AFSLFDKDGDGTITTK	16	Unmodified	_AFSLFDKDGDGTITTK_					0	0	0	1	P0DP25;P0DP24;P0DP23;E7EMB3;M0QZ52;F8WBR5;G3V479	P0DP25	P0DP25	CALM2;CALM3;CALM1		MULTI-MSMS	Zelda_201009_P1421_JS_LD_Control_GluCTry	Control_Rep1	572.622	3	572.621	1714.84	0.65556	0.00037539	-0.23305	-0.00013345	0.42251	0.00024194	572.621	39.702	0.19549	39.702	39.612	39.807	0					18	8	3	0	0	0	8.61e-05
	415	AFSLFDKDGDGTITTK	16	Unmodified	_AFSLFDKDGDGTITTK_					0	0	0	1	P0DP25;P0DP24;P0DP23;E7EMB3;M0QZ52;F8WBR5;G3V479	P0DP25	P0DP25	CALM2;CALM3;CALM1		MULTI-MSMS	Zelda_201208_P1471_JS_LD_RBD1_10d37C_R1	10d37C_Rep2	572.956	3	572.621	1714.84	-0.54582	-0.00031255	0.35065	0.00020079	-0.19518	-0.00011176	572.956	40.775	0.28524	40.775	40.636	40.921	0					27	9	4	0	0	0	0.00020489
	416	AFSLFDKDGDGTITTK	16	Unmodified	_AFSLFDKDGDGTITTK_					0	0	0	1	P0DP25;P0DP24;P0DP23;E7EMB3;M0QZ52;F8WBR5;G3V479	P0DP25	P0DP25	CALM2;CALM3;CALM1		MULTI-MSMS	Zelda_201208_P1471_JS_LD_RBD1_10d4C_R1	10d4C_Rep2	572.954	3	572.621	1714.84	-1.3383	-0.00076636	-0.14124	-8.0878e-05	-1.4796	-0.00084724	572.621	40.714	0.21594	40.714	40.609	40.824	0					24	7	5	0	0	0	4.7889e-05
	417	AFSLFDKDGDGTITTK	16	Unmodified	_AFSLFDKDGDGTITTK_					0	0	0	1	P0DP25;P0DP24;P0DP23;E7EMB3;M0QZ52;F8WBR5;G3V479	P0DP25	P0DP25	CALM2;CALM3;CALM1		MULTI-MSMS	Zelda_201208_P1471_JS_LD_RBD1_20d4C_R1	20d4C_Rep2	572.955	3	572.621	1714.84	-0.75402	-0.00043177	-0.18014	-0.00010315	-0.93416	-0.00053492	572.621	40.699	0.29069	40.699	40.543	40.834	0					23	8	4	0	0	0	8.3494e-05
	418	AFSLFDKDGDGTITTK	16	Unmodified	_AFSLFDKDGDGTITTK_					0	0	0	1	P0DP25;P0DP24;P0DP23;E7EMB3;M0QZ52;F8WBR5;G3V479	P0DP25	P0DP25	CALM2;CALM3;CALM1		MULTI-MSMS	Zelda_201208_P1471_JS_LD_RBD1_30d37C_R1	30d37C_Rep2	572.614	3	572.621	1714.84	-13.814	-0.00791	1.237	0.00070835	-12.577	-0.0072017	572.622	40.787	0.26398	40.787	40.638	40.902	0					19	7	4	0	0	0	0.00012511
	419	AFSLFDKDGDGTITTK	16	Unmodified	_AFSLFDKDGDGTITTK_					0	0	0	1	P0DP25;P0DP24;P0DP23;E7EMB3;M0QZ52;F8WBR5;G3V479	P0DP25	P0DP25	CALM2;CALM3;CALM1		MULTI-MSMS	Zelda_201208_P1471_JS_LD_RBD1_30d4C_R1	30d4C_Rep2	572.955	3	572.621	1714.84	-1.321	-0.00075643	0.46159	0.00026432	-0.8594	-0.00049211	572.621	40.733	0.22916	40.733	40.63	40.859	0					25	7	4	0	0	0	8.2928e-05
	420	AFSLFDKDGDGTITTK	16	Unmodified	_AFSLFDKDGDGTITTK_					0	0	0	1	P0DP25;P0DP24;P0DP23;E7EMB3;M0QZ52;F8WBR5;G3V479	P0DP25	P0DP25	CALM2;CALM3;CALM1		MULTI-MSMS	Zelda_201208_P1471_JS_LD_RBD2_10d37C_R1	10d37C_Rep3	572.621	3	572.621	1714.84	-0.98261	-0.00056267	0.37943	0.00021727	-0.60319	-0.0003454	572.621	40.735	0.19275	40.735	40.638	40.831	0					22	10	3	0	0	0	0.0017597
	421	AFSLFDKDGDGTITTK	16	Unmodified	_AFSLFDKDGDGTITTK_					0	0	0	1	P0DP25;P0DP24;P0DP23;E7EMB3;M0QZ52;F8WBR5;G3V479	P0DP25	P0DP25	CALM2;CALM3;CALM1		MULTI-MSMS	Zelda_201208_P1471_JS_LD_RBD2_10d4C_R2	10d4C_Rep3	572.621	3	572.621	1714.84	-0.25298	-0.00014486	0.27325	0.00015647	0.020266	1.1605e-05	572.621	40.691	0.17983	40.691	40.589	40.769	0					25	15	2	0	0	0	0.00022823
	422	AFSLFDKDGDGTITTK	16	Unmodified	_AFSLFDKDGDGTITTK_					0	0	0	1	P0DP25;P0DP24;P0DP23;E7EMB3;M0QZ52;F8WBR5;G3V479	P0DP25	P0DP25	CALM2;CALM3;CALM1		MULTI-MSMS	Zelda_201208_P1471_JS_LD_RBD2_20d37C_R1	20d37C_Rep3	572.955	3	572.621	1714.84	-1.2068	-0.00069102	0.44208	0.00025315	-0.76469	-0.00043788	572.956	40.554	0.21232	40.554	40.441	40.653	0					27	13	3	0	0	0	8.2369e-05
	423	AFSLFDKDGDGTITTK	16	Unmodified	_AFSLFDKDGDGTITTK_					0	0	0	1	P0DP25;P0DP24;P0DP23;E7EMB3;M0QZ52;F8WBR5;G3V479	P0DP25	P0DP25	CALM2;CALM3;CALM1		MULTI-MSMS	Zelda_201208_P1471_JS_LD_RBD2_30d4C_R1	30d4C_Rep3	572.955	3	572.621	1714.84	-1.2976	-0.00074304	0.93454	0.00053514	-0.36308	-0.00020791	572.622	40.599	0.17522	40.599	40.493	40.668	7.1054e-15					23	12	3	0	0	0	8.61e-05
	424	AFSLFDKDGDGTITTK	16	Unmodified	_AFSLFDKDGDGTITTK_					0	0	0	1	P0DP25;P0DP24;P0DP23;E7EMB3;M0QZ52;F8WBR5;G3V479	P0DP25	P0DP25	CALM2;CALM3;CALM1		MULTI-MSMS	Zelda_201208_P1471_JS_LD_RBD2_30d4C_R1	30d4C_Rep3	858.929	2	858.428	1714.84	-1.1572	-0.00099335	0.37827	0.00032472	-0.7789	-0.00066863	858.428	40.569	0.11323	40.569	40.515	40.629	0					11	6	2	0	0	0	0.00033528
	425	AFSLFDKDGDGTITTK	16	Unmodified	_AFSLFDKDGDGTITTK_					0	0	0	1	P0DP25;P0DP24;P0DP23;E7EMB3;M0QZ52;F8WBR5;G3V479	P0DP25	P0DP25	CALM2;CALM3;CALM1		MULTI-MSMS	Zelda_201208_P1471_JS_LD_RBD_control_R1	Control_Rep2/3	572.954	3	572.621	1714.84	-1.6914	-0.00096853	-0.021174	-1.2125e-05	-1.7126	-0.00098066	572.621	40.715	0.23397	40.715	40.596	40.829	-7.1054e-15					21	7	4	0	0	0	0.00049937
	426	AFSLFDKDGDGTITTKE	17	Unmodified	_AFSLFDKDGDGTITTKE_					0	0	0	2	P0DP25;P0DP24;P0DP23;E7EMB3;M0QZ52;F8WBR5;G3V479	P0DP25	P0DP25	CALM2;CALM3;CALM1		MULTI-MSMS	Zelda_201009_P1421_JS_LD_10d37C_GluCTry	10d37C_Rep1	923.45	2	922.949	1843.88	-0.64749	-0.0005976	0.32474	0.00029972	-0.32276	-0.00029789	923.952	39.973	0.20551	39.973	39.848	40.054	0					13	6	3	0	0	0	9.7565e-05
	427	AFSLFDKDGDGTITTKE	17	Unmodified	_AFSLFDKDGDGTITTKE_					0	0	0	2	P0DP25;P0DP24;P0DP23;E7EMB3;M0QZ52;F8WBR5;G3V479	P0DP25	P0DP25	CALM2;CALM3;CALM1		MULTI-MSMS	Zelda_201009_P1421_JS_LD_10d4C_GluCTry	10d4C_Rep1	922.948	2	922.949	1843.88	-0.7694	-0.00071012	-0.011767	-1.086e-05	-0.78117	-0.00072098	922.949	39.924	0.15144	39.924	39.875	40.027	0					19	7	3	0	0	0	0.00020988
	428	AFSLFDKDGDGTITTKE	17	Unmodified	_AFSLFDKDGDGTITTKE_					0	0	0	2	P0DP25;P0DP24;P0DP23;E7EMB3;M0QZ52;F8WBR5;G3V479	P0DP25	P0DP25	CALM2;CALM3;CALM1		MULTI-MSMS	Zelda_201009_P1421_JS_LD_10d4C_GluCTry	10d4C_Rep1	615.635	3	615.635	1843.88	-0.42952	-0.00026443	-0.31269	-0.0001925	-0.74222	-0.00045693	615.635	39.938	0.26681	39.938	39.814	40.08	0					32	12	4	0	0	0	4.0486e-05
	429	AFSLFDKDGDGTITTKE	17	Unmodified	_AFSLFDKDGDGTITTKE_					0	0	0	2	P0DP25;P0DP24;P0DP23;E7EMB3;M0QZ52;F8WBR5;G3V479	P0DP25	P0DP25	CALM2;CALM3;CALM1		MULTI-MSMS	Zelda_201009_P1421_JS_LD_20d37C_GluCTry	20d37C_Rep1	923.45	2	922.949	1843.88	-0.36297	-0.000335	-0.27956	-0.00025802	-0.64253	-0.00059302	922.949	39.827	0.22553	39.827	39.681	39.906	7.1054e-15					13	6	3	0	0	0	0.00039693
	430	AFSLFDKDGDGTITTKE	17	Unmodified	_AFSLFDKDGDGTITTKE_					0	0	0	2	P0DP25;P0DP24;P0DP23;E7EMB3;M0QZ52;F8WBR5;G3V479	P0DP25	P0DP25	CALM2;CALM3;CALM1		MULTI-MSMS	Zelda_201009_P1421_JS_LD_20d4C_GluCTry	20d4C_Rep1	923.449	2	922.949	1843.88	-1.431	-0.0013207	0.033891	3.128e-05	-1.3971	-0.0012895	922.949	39.848	0.24332	39.848	39.745	39.988	0					14	9	2	0	0	0	0.0017064
	431	AFSLFDKDGDGTITTKE	17	Unmodified	_AFSLFDKDGDGTITTKE_					0	0	0	2	P0DP25;P0DP24;P0DP23;E7EMB3;M0QZ52;F8WBR5;G3V479	P0DP25	P0DP25	CALM2;CALM3;CALM1		MULTI-MSMS	Zelda_201009_P1421_JS_LD_Control_GluCTry	Control_Rep1	615.636	3	615.635	1843.88	0.92898	0.00057191	-0.36159	-0.00022261	0.56738	0.0003493	615.635	39.987	0.24534	39.987	39.867	40.113	0					22	7	4	0	0	0	5.3166e-05
	432	AFSLFDKDGDGTITTKE	17	Unmodified	_AFSLFDKDGDGTITTKE_					0	0	0	2	P0DP25;P0DP24;P0DP23;E7EMB3;M0QZ52;F8WBR5;G3V479	P0DP25	P0DP25	CALM2;CALM3;CALM1		MULTI-MSMS	Zelda_201009_P1421_JS_LD_Control_GluCTry	Control_Rep1	922.949	2	922.949	1843.88	0.62742	0.00057907	-0.90306	-0.00083348	-0.27564	-0.0002544	922.949	39.991	0.18696	39.991	39.867	40.054	-7.1054e-15					11	5	3	0	0	0	0.0011482
	433	AFSLFDKDGDGTITTKE	17	Unmodified	_AFSLFDKDGDGTITTKE_					0	0	0	2	P0DP25;P0DP24;P0DP23;E7EMB3;M0QZ52;F8WBR5;G3V479	P0DP25	P0DP25	CALM2;CALM3;CALM1		MULTI-MSMS	Zelda_201208_P1471_JS_LD_RBD1_10d37C_R1	10d37C_Rep2	615.97	3	615.635	1843.88	-0.98122	-0.00060407	0.62524	0.00038492	-0.35598	-0.00021916	615.97	41.055	0.33525	41.055	40.887	41.222	0					31	9	5	0	0	0	4.5483e-05
	434	AFSLFDKDGDGTITTKE	17	Unmodified	_AFSLFDKDGDGTITTKE_					0	0	0	2	P0DP25;P0DP24;P0DP23;E7EMB3;M0QZ52;F8WBR5;G3V479	P0DP25	P0DP25	CALM2;CALM3;CALM1		MULTI-MSMS	Zelda_201208_P1471_JS_LD_RBD1_10d4C_R1	10d4C_Rep2	615.969	3	615.635	1843.88	-1.5402	-0.00094818	0.56725	0.00034922	-0.97292	-0.00059896	615.636	40.984	0.34849	40.984	40.847	41.196	0					32	10	4	0	0	0	4.0271e-05
	435	AFSLFDKDGDGTITTKE	17	Unmodified	_AFSLFDKDGDGTITTKE_					0	0	0	2	P0DP25;P0DP24;P0DP23;E7EMB3;M0QZ52;F8WBR5;G3V479	P0DP25	P0DP25	CALM2;CALM3;CALM1		MULTI-MSMS	Zelda_201208_P1471_JS_LD_RBD1_20d37C_R1	20d37C_Rep2	615.969	3	615.635	1843.88	-0.33749	-0.00020777	0.30505	0.0001878	-0.03244	-1.9971e-05	615.97	41.106	0.28885	41.106	40.932	41.221	0					26	8	4	0	0	0	0.0001013
	436	AFSLFDKDGDGTITTKE	17	Unmodified	_AFSLFDKDGDGTITTKE_					0	0	0	2	P0DP25;P0DP24;P0DP23;E7EMB3;M0QZ52;F8WBR5;G3V479	P0DP25	P0DP25	CALM2;CALM3;CALM1		MULTI-MSMS	Zelda_201208_P1471_JS_LD_RBD1_20d4C_R1	20d4C_Rep2	615.635	3	615.635	1843.88	-0.95287	-0.00058662	0.52632	0.00032402	-0.42654	-0.0002626	615.97	40.971	0.34834	40.971	40.806	41.155	0					31	10	4	0	0	0	4.0206e-05
	437	AFSLFDKDGDGTITTKE	17	Unmodified	_AFSLFDKDGDGTITTKE_					0	0	0	2	P0DP25;P0DP24;P0DP23;E7EMB3;M0QZ52;F8WBR5;G3V479	P0DP25	P0DP25	CALM2;CALM3;CALM1		MULTI-MSMS	Zelda_201208_P1471_JS_LD_RBD1_30d37C_R1	30d37C_Rep2	615.962	3	615.635	1843.88	-13.993	-0.0086144	1.0713	0.00065951	-12.922	-0.0079549	615.636	41.064	0.29821	41.064	40.902	41.2	0					14	8	2	0	0	0	2.4963e-05
	438	AFSLFDKDGDGTITTKE	17	Unmodified	_AFSLFDKDGDGTITTKE_					0	0	0	2	P0DP25;P0DP24;P0DP23;E7EMB3;M0QZ52;F8WBR5;G3V479	P0DP25	P0DP25	CALM2;CALM3;CALM1		MULTI-MSMS	Zelda_201208_P1471_JS_LD_RBD1_30d4C_R1	30d4C_Rep2	615.635	3	615.635	1843.88	-0.83008	-0.00051102	0.2911	0.00017921	-0.53897	-0.00033181	615.635	41.038	0.2932	41.038	40.859	41.152	0					27	8	4	0	0	0	1.4269e-05
	439	AFSLFDKDGDGTITTKE	17	Unmodified	_AFSLFDKDGDGTITTKE_					0	0	0	2	P0DP25;P0DP24;P0DP23;E7EMB3;M0QZ52;F8WBR5;G3V479	P0DP25	P0DP25	CALM2;CALM3;CALM1		MULTI-MSMS	Zelda_201208_P1471_JS_LD_RBD1_30d4C_R1	30d4C_Rep2	922.949	2	922.949	1843.88	-1.0908	-0.0010067	0.5772	0.00053272	-0.51358	-0.000474	922.95	41.023	0.23091	41.023	40.89	41.121	0					17	6	4	0	0	0	0.00016469
	440	AFSLFDKDGDGTITTKE	17	Unmodified	_AFSLFDKDGDGTITTKE_					0	0	0	2	P0DP25;P0DP24;P0DP23;E7EMB3;M0QZ52;F8WBR5;G3V479	P0DP25	P0DP25	CALM2;CALM3;CALM1		MULTI-MSMS	Zelda_201208_P1471_JS_LD_RBD2_10d37C_R1	10d37C_Rep3	615.969	3	615.635	1843.88	-0.85134	-0.00052412	0.45532	0.00028031	-0.39602	-0.00024381	615.97	41.034	0.21595	41.034	40.91	41.126	0					36	13	3	0	0	0	7.4295e-05
	441	AFSLFDKDGDGTITTKE	17	Unmodified	_AFSLFDKDGDGTITTKE_					0	0	0	2	P0DP25;P0DP24;P0DP23;E7EMB3;M0QZ52;F8WBR5;G3V479	P0DP25	P0DP25	CALM2;CALM3;CALM1		MULTI-MSMS	Zelda_201208_P1471_JS_LD_RBD2_10d37C_R1	10d37C_Rep3	922.948	2	922.949	1843.88	-1.2165	-0.0011228	-0.36592	-0.00033773	-1.5824	-0.0014605	922.949	41.031	0.13694	41.031	40.944	41.081	-7.1054e-15					13	8	2	0	0	0	0.035714
	442	AFSLFDKDGDGTITTKE	17	Unmodified	_AFSLFDKDGDGTITTKE_					0	0	0	2	P0DP25;P0DP24;P0DP23;E7EMB3;M0QZ52;F8WBR5;G3V479	P0DP25	P0DP25	CALM2;CALM3;CALM1		MULTI-MSMS	Zelda_201208_P1471_JS_LD_RBD2_10d4C_R2	10d4C_Rep3	615.97	3	615.635	1843.88	0.18707	0.00011517	-0.15965	-9.8283e-05	0.027427	1.6885e-05	615.635	40.946	0.21098	40.946	40.852	41.063	0					58	19	4	0	0	0	3.9316e-05
	443	AFSLFDKDGDGTITTKE	17	Unmodified	_AFSLFDKDGDGTITTKE_					0	0	0	2	P0DP25;P0DP24;P0DP23;E7EMB3;M0QZ52;F8WBR5;G3V479	P0DP25	P0DP25	CALM2;CALM3;CALM1		MULTI-MSMS	Zelda_201208_P1471_JS_LD_RBD2_10d4C_R2	10d4C_Rep3	923.451	2	922.949	1843.88	0.12686	0.00011709	0.44153	0.00040751	0.56839	0.0005246	922.95	40.956	0.11696	40.956	40.899	41.016	0					15	10	2	0	0	0	0.00065589
	444	AFSLFDKDGDGTITTKE	17	Unmodified	_AFSLFDKDGDGTITTKE_					0	0	0	2	P0DP25;P0DP24;P0DP23;E7EMB3;M0QZ52;F8WBR5;G3V479	P0DP25	P0DP25	CALM2;CALM3;CALM1		MULTI-MSMS	Zelda_201208_P1471_JS_LD_RBD2_20d37C_R1	20d37C_Rep3	615.969	3	615.635	1843.88	-0.56973	-0.00035075	-0.052526	-3.2337e-05	-0.62226	-0.00038308	615.97	40.813	0.18971	40.813	40.705	40.895	-7.1054e-15					25	10	3	0	0	0	4.0786e-05
	445	AFSLFDKDGDGTITTKE	17	Unmodified	_AFSLFDKDGDGTITTKE_					0	0	0	2	P0DP25;P0DP24;P0DP23;E7EMB3;M0QZ52;F8WBR5;G3V479	P0DP25	P0DP25	CALM2;CALM3;CALM1		MULTI-MSMS	Zelda_201208_P1471_JS_LD_RBD2_20d37C_R1	20d37C_Rep3	922.949	2	922.949	1843.88	-0.7451	-0.00068769	0.54526	0.00050325	-0.19984	-0.00018444	923.451	40.835	0.17079	40.835	40.724	40.895	0					14	9	3	0	0	0	0.0013528
	446	AFSLFDKDGDGTITTKE	17	Unmodified	_AFSLFDKDGDGTITTKE_					0	0	0	2	P0DP25;P0DP24;P0DP23;E7EMB3;M0QZ52;F8WBR5;G3V479	P0DP25	P0DP25	CALM2;CALM3;CALM1		MULTI-MSMS	Zelda_201208_P1471_JS_LD_RBD2_20d4C_R2	20d4C_Rep3	615.969	3	615.635	1843.88	-0.37423	-0.00023039	0.1692	0.00010417	-0.20503	-0.00012622	615.635	40.942	0.20233	40.942	40.834	41.036	0					46	19	4	0	0	0	0.00049326
	447	AFSLFDKDGDGTITTKE	17	Unmodified	_AFSLFDKDGDGTITTKE_					0	0	0	2	P0DP25;P0DP24;P0DP23;E7EMB3;M0QZ52;F8WBR5;G3V479	P0DP25	P0DP25	CALM2;CALM3;CALM1		MSMS	Zelda_201208_P1471_JS_LD_RBD2_20d4C_R2	20d4C_Rep3	922.948	2	922.949	1843.88	NaN	NaN	NaN	NaN	NaN	NaN	NaN	40.955	1	40.955	40.455	41.455	0								0	0	0	3.1131e-08
	448	AFSLFDKDGDGTITTKE	17	Unmodified	_AFSLFDKDGDGTITTKE_					0	0	0	2	P0DP25;P0DP24;P0DP23;E7EMB3;M0QZ52;F8WBR5;G3V479	P0DP25	P0DP25	CALM2;CALM3;CALM1		MULTI-MSMS	Zelda_201208_P1471_JS_LD_RBD2_30d37C_R1	30d37C_Rep3	615.97	3	615.635	1843.88	-1.2682	-0.00078074	0.97746	0.00060176	-0.29072	-0.00017898	615.636	40.857	0.24351	40.857	40.743	40.987	0					28	10	4	0	0	0	4.0579e-05
	449	AFSLFDKDGDGTITTKE	17	Unmodified	_AFSLFDKDGDGTITTKE_					0	0	0	2	P0DP25;P0DP24;P0DP23;E7EMB3;M0QZ52;F8WBR5;G3V479	P0DP25	P0DP25	CALM2;CALM3;CALM1		MULTI-MSMS	Zelda_201208_P1471_JS_LD_RBD2_30d37C_R1	30d37C_Rep3	923.452	2	922.949	1843.88	-1.0062	-0.00092867	0.47499	0.0004384	-0.5312	-0.00049027	923.452	40.876	0.13583	40.876	40.802	40.938	0					11	5	3	0	0	0	7.7099e-05
	450	AFSLFDKDGDGTITTKE	17	Unmodified	_AFSLFDKDGDGTITTKE_					0	0	0	2	P0DP25;P0DP24;P0DP23;E7EMB3;M0QZ52;F8WBR5;G3V479	P0DP25	P0DP25	CALM2;CALM3;CALM1		MULTI-MSMS	Zelda_201208_P1471_JS_LD_RBD2_30d4C_R1	30d4C_Rep3	615.635	3	615.635	1843.88	-0.42394	-0.00026099	-0.053044	-3.2656e-05	-0.47698	-0.00029365	615.635	40.842	0.20318	40.842	40.733	40.936	-7.1054e-15					52	17	4	0	0	0	4.0427e-05
	451	AFSLFDKDGDGTITTKE	17	Unmodified	_AFSLFDKDGDGTITTKE_					0	0	0	2	P0DP25;P0DP24;P0DP23;E7EMB3;M0QZ52;F8WBR5;G3V479	P0DP25	P0DP25	CALM2;CALM3;CALM1		MULTI-MSMS	Zelda_201208_P1471_JS_LD_RBD2_30d4C_R1	30d4C_Rep3	922.949	2	922.949	1843.88	-0.6484	-0.00059844	0.047669	4.3996e-05	-0.60073	-0.00055444	922.949	40.822	0.12536	40.822	40.764	40.89	0					15	10	2	0	0	0	0.00019401
	452	AFSLFDKDGDGTITTKE	17	Unmodified	_AFSLFDKDGDGTITTKE_					0	0	0	2	P0DP25;P0DP24;P0DP23;E7EMB3;M0QZ52;F8WBR5;G3V479	P0DP25	P0DP25	CALM2;CALM3;CALM1		MULTI-MSMS	Zelda_201208_P1471_JS_LD_RBD_control_R1	Control_Rep2/3	615.635	3	615.635	1843.88	-1.4492	-0.00089215	0.15355	9.4531e-05	-1.2956	-0.00079762	615.97	40.998	0.38594	40.998	40.86	41.246	0					37	12	5	0	0	0	2.597e-06
	453	AGAGMITQHSSNASPINR	18	Unmodified	_AGAGMITQHSSNASPINR_					0	0	0	0	H7C3F4;Q9NWH9;H0YKH2	H7C3F4	H7C3F4	SLTM	SAFB-like transcription modulator	MULTI-MSMS	Zelda_201009_P1421_JS_LD_10d37C_GluCTry	10d37C_Rep1	604.632	3	604.632	1810.87	-0.5198	-0.00031429	-0.24482	-0.00014802	-0.76462	-0.00046231	604.632	20.975	0.30653	20.975	20.837	21.144	3.5527e-15					39	14	4	0	0	0	8.5442e-06
	454	AGAGMITQHSSNASPINR	18	Unmodified	_AGAGMITQHSSNASPINR_					0	0	0	0	H7C3F4;Q9NWH9;H0YKH2	H7C3F4	H7C3F4	SLTM	SAFB-like transcription modulator	MULTI-MSMS	Zelda_201009_P1421_JS_LD_10d4C_GluCTry	10d4C_Rep1	604.631	3	604.632	1810.87	-0.90691	-0.00054835	-0.070964	-4.2907e-05	-0.97788	-0.00059126	604.966	20.996	0.2374	20.996	20.884	21.121	0					44	16	4	0	0	0	1.5004e-05
	455	AGAGMITQHSSNASPINR	18	Unmodified	_AGAGMITQHSSNASPINR_					0	0	0	0	H7C3F4;Q9NWH9;H0YKH2	H7C3F4	H7C3F4	SLTM	SAFB-like transcription modulator	MULTI-MSMS	Zelda_201009_P1421_JS_LD_20d37C_GluCTry	20d37C_Rep1	906.444	2	906.444	1810.87	-0.50351	-0.0004564	0.46973	0.00042579	-0.033776	-3.0616e-05	906.445	20.892	0.1761	20.892	20.776	20.952	0					9	6	3	0	0	0	0.016785
	456	AGAGMITQHSSNASPINR	18	Unmodified	_AGAGMITQHSSNASPINR_					0	0	0	0	H7C3F4;Q9NWH9;H0YKH2	H7C3F4	H7C3F4	SLTM	SAFB-like transcription modulator	MULTI-MSMS	Zelda_201009_P1421_JS_LD_20d37C_GluCTry	20d37C_Rep1	604.632	3	604.632	1810.87	-0.12755	-7.7122e-05	-0.27936	-0.00016891	-0.40691	-0.00024603	604.632	20.874	0.27654	20.874	20.776	21.052	3.5527e-15					27	9	5	0	0	0	1.5339e-05
	457	AGAGMITQHSSNASPINR	18	Unmodified	_AGAGMITQHSSNASPINR_					0	0	0	0	H7C3F4;Q9NWH9;H0YKH2	H7C3F4	H7C3F4	SLTM	SAFB-like transcription modulator	MULTI-MSMS	Zelda_201009_P1421_JS_LD_20d4C_GluCTry	20d4C_Rep1	604.272	3	604.632	1810.87	-2.304	-0.001393	0.059499	3.5975e-05	-2.2445	-0.0013571	604.966	20.924	0.24024	20.924	20.815	21.055	0					48	13	5	0	0	0	3.1466e-06
	458	AGAGMITQHSSNASPINR	18	Unmodified	_AGAGMITQHSSNASPINR_					0	0	0	0	H7C3F4;Q9NWH9;H0YKH2	H7C3F4	H7C3F4	SLTM	SAFB-like transcription modulator	MSMS	Zelda_201009_P1421_JS_LD_20d4C_GluCTry	20d4C_Rep1	906.443	2	906.444	1810.87	NaN	NaN	NaN	NaN	NaN	NaN	NaN	20.979	1	20.979	20.479	21.479	0								0	0	0	1.3392e-05
	459	AGAGMITQHSSNASPINR	18	Unmodified	_AGAGMITQHSSNASPINR_					0	0	0	0	H7C3F4;Q9NWH9;H0YKH2	H7C3F4	H7C3F4	SLTM	SAFB-like transcription modulator	MULTI-MSMS	Zelda_201009_P1421_JS_LD_Control_GluCTry	Control_Rep1	604.632	3	604.632	1810.87	0.58467	0.00035351	-0.3806	-0.00023012	0.20407	0.00012339	604.632	20.93	0.29182	20.93	20.756	21.047	0					46	14	4	0	0	0	1.1221e-05
	460	AGAGMITQHSSNASPINR	18	Unmodified	_AGAGMITQHSSNASPINR_					0	0	0	0	H7C3F4;Q9NWH9;H0YKH2	H7C3F4	H7C3F4	SLTM	SAFB-like transcription modulator	MSMS	Zelda_201009_P1421_JS_LD_Control_GluCTry	Control_Rep1	906.445	2	906.444	1810.87	NaN	NaN	NaN	NaN	NaN	NaN	NaN	20.942	1	20.942	20.442	21.442	0								0	0	0	5.02e-06
	461	AGAGMITQHSSNASPINR	18	Unmodified	_AGAGMITQHSSNASPINR_					0	0	0	0	H7C3F4;Q9NWH9;H0YKH2	H7C3F4	H7C3F4	SLTM	SAFB-like transcription modulator	MULTI-MSMS	Zelda_201208_P1471_JS_LD_RBD1_10d4C_R1	10d4C_Rep2	604.966	3	604.632	1810.87	-1.0555	-0.00063819	-0.072164	-4.3633e-05	-1.1277	-0.00068183	604.632	21.308	0.33726	21.308	21.136	21.473	0					43	11	5	0	0	0	2.754e-06
	462	AGAGMITQHSSNASPINR	18	Unmodified	_AGAGMITQHSSNASPINR_					0	0	0	0	H7C3F4;Q9NWH9;H0YKH2	H7C3F4	H7C3F4	SLTM	SAFB-like transcription modulator	MULTI-MSMS	Zelda_201208_P1471_JS_LD_RBD1_10d4C_R1	10d4C_Rep2	906.945	2	906.444	1810.87	-0.67649	-0.0006132	-0.65123	-0.0005903	-1.3277	-0.0012035	906.945	21.317	0.23129	21.317	21.168	21.4	-3.5527e-15					20	7	4	0	0	0	1.2705e-25
	463	AGAGMITQHSSNASPINR	18	Unmodified	_AGAGMITQHSSNASPINR_					0	0	0	0	H7C3F4;Q9NWH9;H0YKH2	H7C3F4	H7C3F4	SLTM	SAFB-like transcription modulator	MULTI-MSMS	Zelda_201208_P1471_JS_LD_RBD1_20d4C_R1	20d4C_Rep2	604.966	3	604.632	1810.87	-1.2946	-0.00078276	0.32496	0.00019648	-0.96965	-0.00058628	604.632	21.291	0.36284	21.291	21.11	21.473	0					43	12	6	0	0	0	4.3535e-06
	464	AGAGMITQHSSNASPINR	18	Unmodified	_AGAGMITQHSSNASPINR_					0	0	0	0	H7C3F4;Q9NWH9;H0YKH2	H7C3F4	H7C3F4	SLTM	SAFB-like transcription modulator	MULTI-MSMS	Zelda_201208_P1471_JS_LD_RBD1_20d4C_R1	20d4C_Rep2	906.443	2	906.444	1810.87	-1.1457	-0.0010385	-0.13622	-0.00012348	-1.2819	-0.001162	906.946	21.291	0.20435	21.291	21.163	21.368	3.5527e-15					19	6	4	0	0	0	1.2332e-25
	465	AGAGMITQHSSNASPINR	18	Unmodified	_AGAGMITQHSSNASPINR_					0	0	0	0	H7C3F4;Q9NWH9;H0YKH2	H7C3F4	H7C3F4	SLTM	SAFB-like transcription modulator	MULTI-MSMS	Zelda_201208_P1471_JS_LD_RBD1_30d4C_R1	30d4C_Rep2	604.966	3	604.632	1810.87	-0.99798	-0.00060341	-0.12346	-7.4649e-05	-1.1214	-0.00067806	604.966	21.362	0.25585	21.362	21.215	21.471	0					41	10	5	0	0	0	2.3492e-06
	466	AGAGMITQHSSNASPINR	18	Unmodified	_AGAGMITQHSSNASPINR_					0	0	0	0	H7C3F4;Q9NWH9;H0YKH2	H7C3F4	H7C3F4	SLTM	SAFB-like transcription modulator	MULTI-MSMS	Zelda_201208_P1471_JS_LD_RBD1_30d4C_R1	30d4C_Rep2	906.443	2	906.444	1810.87	-1.3023	-0.0011805	0.033253	3.0142e-05	-1.269	-0.0011503	906.444	21.353	0.20015	21.353	21.238	21.438	0					16	7	3	0	0	0	4.9401e-06
	467	AGAGMITQHSSNASPINR	18	Unmodified	_AGAGMITQHSSNASPINR_					0	0	0	0	H7C3F4;Q9NWH9;H0YKH2	H7C3F4	H7C3F4	SLTM	SAFB-like transcription modulator	MULTI-MSMS	Zelda_201208_P1471_JS_LD_RBD2_10d37C_R1	10d37C_Rep3	604.632	3	604.632	1810.87	-1.4933	-0.00090293	0.64144	0.00038783	-0.85191	-0.00051509	604.967	21.394	0.15607	21.394	21.31	21.466	0					20	8	3	0	0	0	0.003356
	468	AGAGMITQHSSNASPINR	18	Unmodified	_AGAGMITQHSSNASPINR_					0	0	0	0	H7C3F4;Q9NWH9;H0YKH2	H7C3F4	H7C3F4	SLTM	SAFB-like transcription modulator	MULTI-MSMS	Zelda_201208_P1471_JS_LD_RBD2_10d4C_R2	10d4C_Rep3	604.966	3	604.632	1810.87	-0.2051	-0.00012401	0.057102	3.4526e-05	-0.148	-8.9487e-05	604.632	21.274	0.24667	21.274	21.144	21.391	0					55	14	5	0	0	0	1.1953e-05
	469	AGAGMITQHSSNASPINR	18	Unmodified	_AGAGMITQHSSNASPINR_					0	0	0	0	H7C3F4;Q9NWH9;H0YKH2	H7C3F4	H7C3F4	SLTM	SAFB-like transcription modulator	MULTI-MSMS	Zelda_201208_P1471_JS_LD_RBD2_10d4C_R2	10d4C_Rep3	906.444	2	906.444	1810.87	-0.22256	-0.00020174	-0.11529	-0.00010451	-0.33785	-0.00030624	906.445	21.273	0.20626	21.273	21.158	21.364	3.5527e-15					33	11	4	0	0	0	8.3711e-47
	470	AGAGMITQHSSNASPINR	18	Unmodified	_AGAGMITQHSSNASPINR_					0	0	0	0	H7C3F4;Q9NWH9;H0YKH2	H7C3F4	H7C3F4	SLTM	SAFB-like transcription modulator	MULTI-MSMS	Zelda_201208_P1471_JS_LD_RBD2_20d4C_R2	20d4C_Rep3	604.966	3	604.632	1810.87	-0.85357	-0.00051609	0.23349	0.00014118	-0.62007	-0.00037492	604.632	21.313	0.23804	21.313	21.185	21.423	0					47	11	6	0	0	0	2.0851e-06
	471	AGAGMITQHSSNASPINR	18	Unmodified	_AGAGMITQHSSNASPINR_					0	0	0	0	H7C3F4;Q9NWH9;H0YKH2	H7C3F4	H7C3F4	SLTM	SAFB-like transcription modulator	MULTI-MSMS	Zelda_201208_P1471_JS_LD_RBD2_20d4C_R2	20d4C_Rep3	906.947	2	906.444	1810.87	-0.74962	-0.00067949	-0.015667	-1.4202e-05	-0.76529	-0.0006937	906.946	21.318	0.17204	21.318	21.21	21.382	0					25	8	4	0	0	0	6.3777e-06
	472	AGAGMITQHSSNASPINR	18	Unmodified	_AGAGMITQHSSNASPINR_					0	0	0	0	H7C3F4;Q9NWH9;H0YKH2	H7C3F4	H7C3F4	SLTM	SAFB-like transcription modulator	MULTI-MSMS	Zelda_201208_P1471_JS_LD_RBD2_30d4C_R1	30d4C_Rep3	604.632	3	604.632	1810.87	-0.8434	-0.00050995	-0.1426	-8.622e-05	-0.986	-0.00059617	604.632	21.307	0.23178	21.307	21.192	21.424	0					42	12	5	0	0	0	1.5598e-06
	473	AGAGMITQHSSNASPINR	18	Unmodified	_AGAGMITQHSSNASPINR_					0	0	0	0	H7C3F4;Q9NWH9;H0YKH2	H7C3F4	H7C3F4	SLTM	SAFB-like transcription modulator	MULTI-MSMS	Zelda_201208_P1471_JS_LD_RBD2_30d4C_R1	30d4C_Rep3	906.945	2	906.444	1810.87	-0.82224	-0.00074532	-0.43086	-0.00039055	-1.2531	-0.0011359	906.445	21.309	0.16911	21.309	21.208	21.377	0					24	8	4	0	0	0	3.0708e-05
	474	AGAGMITQHSSNASPINR	18	Unmodified	_AGAGMITQHSSNASPINR_					0	0	0	0	H7C3F4;Q9NWH9;H0YKH2	H7C3F4	H7C3F4	SLTM	SAFB-like transcription modulator	MULTI-MSMS	Zelda_201208_P1471_JS_LD_RBD_control_R1	Control_Rep2/3	604.966	3	604.632	1810.87	-1.697	-0.0010261	0.045521	2.7523e-05	-1.6515	-0.00099856	604.632	21.339	0.31814	21.339	21.195	21.513	3.5527e-15					41	9	6	0	0	0	2.8337e-06
	475	AGAGMITQHSSNASPINR	18	Unmodified	_AGAGMITQHSSNASPINR_					0	0	0	0	H7C3F4;Q9NWH9;H0YKH2	H7C3F4	H7C3F4	SLTM	SAFB-like transcription modulator	MULTI-MSMS	Zelda_201208_P1471_JS_LD_RBD_control_R1	Control_Rep2/3	906.443	2	906.444	1810.87	-1.5948	-0.0014456	-0.37074	-0.00033606	-1.9655	-0.0017816	906.444	21.365	0.2532	21.365	21.195	21.448	0					22	7	5	0	0	0	5.8267e-157
	476	AGAGMITQHSSNASPINR	18	Oxidation (M)	_AGAGM(Oxidation (M))ITQHSSNASPINR_		AGAGM(1)ITQHSSNASPINR		AGAGM(59)ITQHSSNASPINR	0	0	1	0	H7C3F4;Q9NWH9;H0YKH2	H7C3F4	H7C3F4	SLTM	SAFB-like transcription modulator	MULTI-MSMS	Zelda_201009_P1421_JS_LD_10d4C_GluCTry	10d4C_Rep1	609.964	3	609.964	1826.87	-0.16493	-0.0001006	0.2438	0.00014871	0.078871	4.8108e-05	609.964	16.935	0.18564	16.935	16.846	17.032	0					11	5	3	0	0	0	0.010583
	477	AGAGMITQHSSNASPINR	18	Deamidation (NQ)	_AGAGMITQHSSN(Deamidation (NQ))ASPINR_	AGAGMITQHSSN(0.993)ASPIN(0.007)R		AGAGMITQ(-45)HSSN(21)ASPIN(-21)R		0	1	0	0	H7C3F4;Q9NWH9;H0YKH2	H7C3F4	H7C3F4	SLTM	SAFB-like transcription modulator	MULTI-MSMS	Zelda_201208_P1471_JS_LD_RBD1_10d4C_R1	10d4C_Rep2	604.96	3	604.96	1811.86	-1.4094	-0.00085265	0.25151	0.00015216	-1.1579	-0.0007005	605.294	22.321	0.12109	22.321	22.271	22.392	3.5527e-15					16	8	3	0	0	0	8.6237e-05
	478	AGAGMITQHSSNASPINR	18	Deamidation (NQ)	_AGAGMITQHSSN(Deamidation (NQ))ASPINR_	AGAGMITQ(0.001)HSSN(0.987)ASPIN(0.012)R		AGAGMITQ(-31)HSSN(19)ASPIN(-19)R		0	1	0	0	H7C3F4;Q9NWH9;H0YKH2	H7C3F4	H7C3F4	SLTM	SAFB-like transcription modulator	MULTI-MSMS	Zelda_201208_P1471_JS_LD_RBD1_20d4C_R1	20d4C_Rep2	604.959	3	604.96	1811.86	-1.2376	-0.00074872	-0.096284	-5.8248e-05	-1.3339	-0.00080697	604.96	22.26	0.12738	22.26	22.219	22.346	0					11	7	2	0	0	0	0.0007335
	479	AGAGMITQHSSNASPINR	18	Deamidation (NQ)	_AGAGMITQHSSN(Deamidation (NQ))ASPINR_	AGAGMITQHSSN(0.978)ASPIN(0.022)R		AGAGMITQ(-42)HSSN(17)ASPIN(-17)R		0	1	0	0	H7C3F4;Q9NWH9;H0YKH2	H7C3F4	H7C3F4	SLTM	SAFB-like transcription modulator	MSMS	Zelda_201208_P1471_JS_LD_RBD1_20d4C_R1	20d4C_Rep2	604.959	3	604.96	1811.86	NaN	NaN	NaN	NaN	NaN	NaN	NaN	22.496	1	22.496	21.996	22.996	0								0	0	0	2.2572e-05
	480	AGAGMITQHSSNASPINR	18	Deamidation (NQ)	_AGAGMITQHSSN(Deamidation (NQ))ASPINR_	AGAGMITQHSSN(0.879)ASPIN(0.121)R		AGAGMITQ(-36)HSSN(8.6)ASPIN(-8.6)R		0	1	0	0	H7C3F4;Q9NWH9;H0YKH2	H7C3F4	H7C3F4	SLTM	SAFB-like transcription modulator	MULTI-MSMS	Zelda_201208_P1471_JS_LD_RBD1_30d4C_R1	30d4C_Rep2	605.294	3	604.96	1811.86	-1.0302	-0.00062322	-0.12438	-7.5245e-05	-1.1546	-0.00069847	604.96	22.418	0.20686	22.418	22.269	22.476	0					16	7	3	0	0	0	0.0083475
	481	AGAGMITQHSSNASPINR	18	Deamidation (NQ)	_AGAGMITQHSSN(Deamidation (NQ))ASPINR_	AGAGMITQHSSN(0.999)ASPIN(0.001)R		AGAGMITQ(-42)HSSN(29)ASPIN(-29)R		0	1	0	0	H7C3F4;Q9NWH9;H0YKH2	H7C3F4	H7C3F4	SLTM	SAFB-like transcription modulator	MULTI-MSMS	Zelda_201208_P1471_JS_LD_RBD_control_R1	Control_Rep2/3	604.958	3	604.96	1811.86	-2.4166	-0.0014619	0.43563	0.00026354	-1.981	-0.0011984	604.96	22.327	0.11017	22.327	22.287	22.398	0					15	7	3	0	0	0	2.1611e-06
	482	AGAGMITQHSSNASPINR	18	Deamidation (NQ)	_AGAGMITQHSSN(Deamidation (NQ))ASPINR_	AGAGMITQHSSN(0.998)ASPIN(0.002)R		AGAGMITQ(-48)HSSN(27)ASPIN(-27)R		0	1	0	0	H7C3F4;Q9NWH9;H0YKH2	H7C3F4	H7C3F4	SLTM	SAFB-like transcription modulator	MSMS	Zelda_201208_P1471_JS_LD_RBD_control_R1	Control_Rep2/3	604.959	3	604.96	1811.86	NaN	NaN	NaN	NaN	NaN	NaN	NaN	22.579	1	22.579	22.079	23.079	0								0	0	0	1.0078e-10
	483	AGDADLQVR	9	Unmodified	_AGDADLQVR_					0	0	0	0	H0YN65;Q8NCH0	H0YN65	H0YN65	CHST14	Carbohydrate sulfotransferase 14	MSMS	Zelda_201208_P1471_JS_LD_RBD2_10d4C_R2	10d4C_Rep3	472.743	2	472.743	943.472	NaN	NaN	NaN	NaN	NaN	NaN	NaN	18.319	1	18.319	17.819	18.819	0								0	0	0	0.00076762
	484	AGDADLQVR	9	Unmodified	_AGDADLQVR_					0	0	0	0	H0YN65;Q8NCH0	H0YN65	H0YN65	CHST14	Carbohydrate sulfotransferase 14	MSMS	Zelda_201208_P1471_JS_LD_RBD_control_R1	Control_Rep2/3	472.743	2	472.743	943.472	NaN	NaN	NaN	NaN	NaN	NaN	NaN	18.307	1	18.307	17.807	18.807	0								0	0	0	1.2059e-08
	485	AGDWQCPNPGCGNQNFAWR	19	Unmodified	_AGDWQCPNPGCGNQNFAWR_					0	0	0	0	A0A0D9SFL3;B0QYK0;C9JGE3;Q01844	A0A0D9SFL3	A0A0D9SFL3	EWSR1	RNA-binding protein EWS	MULTI-MSMS	Zelda_201208_P1471_JS_LD_RBD1_10d4C_R1	10d4C_Rep2	1060.94	2	1060.94	2119.87	-0.81659	-0.00086635	-0.4807	-0.00050999	-1.2973	-0.0013763	1061.45	44.433	0.23568	44.433	44.334	44.57	0					16	8	3	0	0	0	2.6365e-06
	486	AGDWQCPNPGCGNQNFAWR	19	Unmodified	_AGDWQCPNPGCGNQNFAWR_					0	0	0	0	A0A0D9SFL3;B0QYK0;C9JGE3;Q01844	A0A0D9SFL3	A0A0D9SFL3	EWSR1	RNA-binding protein EWS	MULTI-MSMS	Zelda_201208_P1471_JS_LD_RBD1_20d4C_R1	20d4C_Rep2	1060.94	2	1060.94	2119.87	-0.68377	-0.00072544	0.088254	9.3633e-05	-0.59552	-0.00063181	1061.45	44.432	0.23846	44.432	44.336	44.575	0					17	8	4	0	0	0	3.2513e-05
	487	AGDWQCPNPGCGNQNFAWR	19	Unmodified	_AGDWQCPNPGCGNQNFAWR_					0	0	0	0	A0A0D9SFL3;B0QYK0;C9JGE3;Q01844	A0A0D9SFL3	A0A0D9SFL3	EWSR1	RNA-binding protein EWS	MULTI-MSMS	Zelda_201208_P1471_JS_LD_RBD1_30d4C_R1	30d4C_Rep2	1061.45	2	1060.94	2119.87	-1.0591	-0.0011236	0.1579	0.00016752	-0.90117	-0.00095609	1060.94	44.55	0.15851	44.55	44.469	44.627	7.1054e-15					11	5	3	0	0	0	0.033697
	488	AGDWQCPNPGCGNQNFAWR	19	Unmodified	_AGDWQCPNPGCGNQNFAWR_					0	0	0	0	A0A0D9SFL3;B0QYK0;C9JGE3;Q01844	A0A0D9SFL3	A0A0D9SFL3	EWSR1	RNA-binding protein EWS	MULTI-MSMS	Zelda_201208_P1471_JS_LD_RBD_control_R1	Control_Rep2/3	1061.44	2	1060.94	2119.87	-1.211	-0.0012848	0.53112	0.00056349	-0.67987	-0.0007213	1060.95	44.455	0.15491	44.455	44.389	44.544	0					11	6	2	0	0	0	1.3918e-05
	489	AGEDPYR	7	Unmodified	_AGEDPYR_					0	0	0	1	Q8N428	Q8N428	Q8N428	GALNT16	Polypeptide N-acetylgalactosaminyltransferase 16	MULTI-MSMS	Zelda_201208_P1471_JS_LD_RBD1_30d4C_R1	30d4C_Rep2	404.185	2	404.185	806.356	-1.6316	-0.00065947	0.83714	0.00033836	-0.79447	-0.00032111	404.185	14.019	0.16705	14.019	13.936	14.103	0					6	4	2	0	0	0	0.0057453
	490	AGEDPYRQHAFNQLE	15	Unmodified	_AGEDPYRQHAFNQLE_					0	0	0	2	Q8N428	Q8N428	Q8N428	GALNT16	Polypeptide N-acetylgalactosaminyltransferase 16	MULTI-MSMS	Zelda_201009_P1421_JS_LD_10d37C_GluCTry	10d37C_Rep1	887.91	2	887.911	1773.81	0.18142	0.00016108	-0.38181	-0.00033901	-0.20039	-0.00017793	888.412	27.851	0.19517	27.851	27.763	27.958	0					22	9	4	0	0	0	0.0050921
	491	AGEDPYRQHAFNQLE	15	Unmodified	_AGEDPYRQHAFNQLE_					0	0	0	2	Q8N428	Q8N428	Q8N428	GALNT16	Polypeptide N-acetylgalactosaminyltransferase 16	MULTI-MSMS	Zelda_201009_P1421_JS_LD_10d4C_GluCTry	10d4C_Rep1	592.276	3	592.276	1773.81	0.010716	6.347e-06	-0.34584	-0.00020483	-0.33512	-0.00019848	592.276	28.037	0.35263	28.037	27.888	28.24	0					66	19	5	0	0	0	0.00086259
	492	AGEDPYRQHAFNQLE	15	Unmodified	_AGEDPYRQHAFNQLE_					0	0	0	2	Q8N428	Q8N428	Q8N428	GALNT16	Polypeptide N-acetylgalactosaminyltransferase 16	MULTI-MSMS	Zelda_201009_P1421_JS_LD_10d4C_GluCTry	10d4C_Rep1	888.412	2	887.911	1773.81	-0.20806	-0.00018474	-0.12953	-0.00011501	-0.33759	-0.00029975	888.412	28.041	0.21594	28.041	27.959	28.175	0					23	9	4	0	0	0	0.0076138
	493	AGEDPYRQHAFNQLE	15	Unmodified	_AGEDPYRQHAFNQLE_					0	0	0	2	Q8N428	Q8N428	Q8N428	GALNT16	Polypeptide N-acetylgalactosaminyltransferase 16	MULTI-MSMS	Zelda_201009_P1421_JS_LD_20d4C_GluCTry	20d4C_Rep1	592.61	3	592.276	1773.81	-1.2646	-0.000749	-0.3081	-0.00018248	-1.5727	-0.00093148	592.276	27.97	0.34291	27.97	27.806	28.149	-3.5527e-15					81	21	6	0	0	0	0.0059559
	494	AGEDPYRQHAFNQLE	15	Unmodified	_AGEDPYRQHAFNQLE_					0	0	0	2	Q8N428	Q8N428	Q8N428	GALNT16	Polypeptide N-acetylgalactosaminyltransferase 16	MULTI-MSMS	Zelda_201009_P1421_JS_LD_20d4C_GluCTry	20d4C_Rep1	888.411	2	887.911	1773.81	-1.4254	-0.0012656	-0.38934	-0.0003457	-1.8147	-0.0016113	887.91	27.949	0.19662	27.949	27.88	28.077	0					24	10	3	0	0	0	0.020937
	495	AGEDPYRQHAFNQLE	15	Unmodified	_AGEDPYRQHAFNQLE_					0	0	0	2	Q8N428	Q8N428	Q8N428	GALNT16	Polypeptide N-acetylgalactosaminyltransferase 16	MULTI-MSMS	Zelda_201009_P1421_JS_LD_Control_GluCTry	Control_Rep1	592.611	3	592.276	1773.81	1.2081	0.00071554	0.081338	4.8175e-05	1.2895	0.00076372	592.276	27.962	0.31642	27.962	27.83	28.146	0					67	17	6	0	0	0	0.0061205
	496	AGEDPYRQHAFNQLE	15	Unmodified	_AGEDPYRQHAFNQLE_					0	0	0	2	Q8N428	Q8N428	Q8N428	GALNT16	Polypeptide N-acetylgalactosaminyltransferase 16	MSMS	Zelda_201208_P1471_JS_LD_RBD1_10d37C_R1	10d37C_Rep2	592.275	3	592.276	1773.81	NaN	NaN	NaN	NaN	NaN	NaN	NaN	28.472	1	28.472	27.972	28.972	0								0	0	0	0.00034044
	497	AGEDPYRQHAFNQLE	15	Unmodified	_AGEDPYRQHAFNQLE_					0	0	0	2	Q8N428	Q8N428	Q8N428	GALNT16	Polypeptide N-acetylgalactosaminyltransferase 16	MULTI-MSMS	Zelda_201208_P1471_JS_LD_RBD1_10d4C_R1	10d4C_Rep2	592.276	3	592.276	1773.81	-0.066292	-3.9263e-05	-1.2529	-0.00074205	-1.3192	-0.00078131	592.61	28.432	0.32666	28.432	28.234	28.56	0					47	28	2	0	0	0	0.00044743
	498	AGEDPYRQHAFNQLE	15	Unmodified	_AGEDPYRQHAFNQLE_					0	0	0	2	Q8N428	Q8N428	Q8N428	GALNT16	Polypeptide N-acetylgalactosaminyltransferase 16	MULTI-MSMS	Zelda_201208_P1471_JS_LD_RBD1_20d37C_R1	20d37C_Rep2	592.61	3	592.276	1773.81	0.95952	0.0005683	-1.4323	-0.0008483	-0.47275	-0.00028	592.61	28.897	0.18877	28.897	28.729	28.918	0					38	10	5	0	0	0	0.00076378
	499	AGEDPYRQHAFNQLE	15	Unmodified	_AGEDPYRQHAFNQLE_					0	0	0	2	Q8N428	Q8N428	Q8N428	GALNT16	Polypeptide N-acetylgalactosaminyltransferase 16	MSMS	Zelda_201208_P1471_JS_LD_RBD1_20d4C_R1	20d4C_Rep2	887.909	2	887.911	1773.81	NaN	NaN	NaN	NaN	NaN	NaN	NaN	28.273	1	28.273	27.773	28.773	0								0	0	0	0.016794
	500	AGEDPYRQHAFNQLE	15	Unmodified	_AGEDPYRQHAFNQLE_					0	0	0	2	Q8N428	Q8N428	Q8N428	GALNT16	Polypeptide N-acetylgalactosaminyltransferase 16	MSMS	Zelda_201208_P1471_JS_LD_RBD1_20d4C_R1	20d4C_Rep2	592.275	3	592.276	1773.81	NaN	NaN	NaN	NaN	NaN	NaN	NaN	28.359	1	28.359	27.859	28.859	0								0	0	0	0.00037173
	501	AGEDPYRQHAFNQLE	15	Unmodified	_AGEDPYRQHAFNQLE_					0	0	0	2	Q8N428	Q8N428	Q8N428	GALNT16	Polypeptide N-acetylgalactosaminyltransferase 16	MULTI-MSMS	Zelda_201208_P1471_JS_LD_RBD2_10d37C_R1	10d37C_Rep3	888.411	2	887.911	1773.81	-0.80413	-0.00071399	-0.83341	-0.00074	-1.6375	-0.001454	888.411	28.565	0.14283	28.565	28.444	28.587	0					19	7	4	0	0	0	0.0333
	502	AGEDPYRQHAFNQLE	15	Unmodified	_AGEDPYRQHAFNQLE_					0	0	0	2	Q8N428	Q8N428	Q8N428	GALNT16	Polypeptide N-acetylgalactosaminyltransferase 16	MSMS	Zelda_201208_P1471_JS_LD_RBD2_10d37C_R1	10d37C_Rep3	592.275	3	592.276	1773.81	NaN	NaN	NaN	NaN	NaN	NaN	NaN	28.5	1	28.5	28	29	0								0	0	0	0.0019461
	503	AGEDPYRQHAFNQLE	15	Unmodified	_AGEDPYRQHAFNQLE_					0	0	0	2	Q8N428	Q8N428	Q8N428	GALNT16	Polypeptide N-acetylgalactosaminyltransferase 16	MSMS	Zelda_201208_P1471_JS_LD_RBD2_20d4C_R2	20d4C_Rep3	887.91	2	887.911	1773.81	NaN	NaN	NaN	NaN	NaN	NaN	NaN	28.482	1	28.482	27.982	28.982	0								0	0	0	0.041085
	504	AGEDPYRQHAFNQLE	15	Unmodified	_AGEDPYRQHAFNQLE_					0	0	0	2	Q8N428	Q8N428	Q8N428	GALNT16	Polypeptide N-acetylgalactosaminyltransferase 16	MULTI-MSMS	Zelda_201208_P1471_JS_LD_RBD2_30d4C_R1	30d4C_Rep3	888.412	2	887.911	1773.81	-0.44553	-0.00039559	-2.1368	-0.0018972	-2.5823	-0.0022928	887.908	28.132	0.13702	28.132	28.02	28.157	3.5527e-15					13	6	4	0	0	0	0.044778
	505	AGEDPYRQHAFNQLE	15	Unmodified	_AGEDPYRQHAFNQLE_					0	0	0	2	Q8N428	Q8N428	Q8N428	GALNT16	Polypeptide N-acetylgalactosaminyltransferase 16	MSMS	Zelda_201208_P1471_JS_LD_RBD_control_R1	Control_Rep2/3	887.909	2	887.911	1773.81	NaN	NaN	NaN	NaN	NaN	NaN	NaN	28.466	1	28.466	27.966	28.966	0								0	0	0	0.0058902
	506	AGEVQEPELR	10	Unmodified	_AGEVQEPELR_					0	0	0	3	P25311	P25311	P25311	AZGP1	Zinc-alpha-2-glycoprotein	MULTI-MSMS	Zelda_201208_P1471_JS_LD_RBD2_20d4C_R2	20d4C_Rep3	564.288	2	564.288	1126.56	-0.43235	-0.00024397	-0.16646	-9.3931e-05	-0.59881	-0.0003379	564.288	22.507	0.19933	22.507	22.463	22.662	3.5527e-15					30	16	2	0	0	0	0.0020756
	507	AGFAGDDAPR	10	Unmodified	_AGFAGDDAPR_					0	0	0	0	P63267;P68133;P68032;P62736;A6NL76;F8WB63;B8ZZJ2;C9JFL5;F6UVQ4;F6QUT6;Q6S8J3;P63261;P60709;A0A2R8Y793;K7EM38;I3L3R2;J3KT65;I3L1U9;I3L3I0;E7EVS6;G5E9R0;A0A2R8YGF8;I3L4N8;C9JUM1;C9JZR7;C9JTX5;A5A3E0;F8WCH0;P0CG38;P0CG39	P63267;P63261	P63261	ACTG2;ACTA1;ACTC1;ACTA2;POTEE;ACTG1;ACTB;POTEF;POTEI;POTEJ	Actin, gamma-enteric smooth muscle;Actin, alpha skeletal muscle;Actin, alpha cardiac muscle 1;Actin, aortic smooth muscle;POTE ankyrin domain family member E;Actin, cytoplasmic 2;Actin, cytoplasmic 2, N-terminally processed;Actin, cytoplasmic 1;Actin, cytoplasmic 1, N-terminally processed;POTE ankyrin domain family member F;POTE ankyrin domain family member I;POTE ankyrin domain family member J	MULTI-MSMS	Zelda_201009_P1421_JS_LD_10d37C_GluCTry	10d37C_Rep1	488.727	2	488.728	975.441	-0.41834	-0.00020445	-0.20789	-0.0001016	-0.62623	-0.00030606	488.728	17.927	0.1264	17.927	17.816	17.942	0					9	3	3	0	0	0	6.0578e-06
	508	AGFAGDDAPR	10	Unmodified	_AGFAGDDAPR_					0	0	0	0	P63267;P68133;P68032;P62736;A6NL76;F8WB63;B8ZZJ2;C9JFL5;F6UVQ4;F6QUT6;Q6S8J3;P63261;P60709;A0A2R8Y793;K7EM38;I3L3R2;J3KT65;I3L1U9;I3L3I0;E7EVS6;G5E9R0;A0A2R8YGF8;I3L4N8;C9JUM1;C9JZR7;C9JTX5;A5A3E0;F8WCH0;P0CG38;P0CG39	P63267;P63261	P63261	ACTG2;ACTA1;ACTC1;ACTA2;POTEE;ACTG1;ACTB;POTEF;POTEI;POTEJ	Actin, gamma-enteric smooth muscle;Actin, alpha skeletal muscle;Actin, alpha cardiac muscle 1;Actin, aortic smooth muscle;POTE ankyrin domain family member E;Actin, cytoplasmic 2;Actin, cytoplasmic 2, N-terminally processed;Actin, cytoplasmic 1;Actin, cytoplasmic 1, N-terminally processed;POTE ankyrin domain family member F;POTE ankyrin domain family member I;POTE ankyrin domain family member J	MULTI-MSMS	Zelda_201009_P1421_JS_LD_10d4C_GluCTry	10d4C_Rep1	488.727	2	488.728	975.441	-0.85066	-0.00041574	0.20223	9.8836e-05	-0.64843	-0.0003169	488.728	17.954	0.16213	17.954	17.842	18.005	0					11	4	3	0	0	0	0.00062668
	509	AGFAGDDAPR	10	Unmodified	_AGFAGDDAPR_					0	0	0	0	P63267;P68133;P68032;P62736;A6NL76;F8WB63;B8ZZJ2;C9JFL5;F6UVQ4;F6QUT6;Q6S8J3;P63261;P60709;A0A2R8Y793;K7EM38;I3L3R2;J3KT65;I3L1U9;I3L3I0;E7EVS6;G5E9R0;A0A2R8YGF8;I3L4N8;C9JUM1;C9JZR7;C9JTX5;A5A3E0;F8WCH0;P0CG38;P0CG39	P63267;P63261	P63261	ACTG2;ACTA1;ACTC1;ACTA2;POTEE;ACTG1;ACTB;POTEF;POTEI;POTEJ	Actin, gamma-enteric smooth muscle;Actin, alpha skeletal muscle;Actin, alpha cardiac muscle 1;Actin, aortic smooth muscle;POTE ankyrin domain family member E;Actin, cytoplasmic 2;Actin, cytoplasmic 2, N-terminally processed;Actin, cytoplasmic 1;Actin, cytoplasmic 1, N-terminally processed;POTE ankyrin domain family member F;POTE ankyrin domain family member I;POTE ankyrin domain family member J	MSMS	Zelda_201009_P1421_JS_LD_20d37C_GluCTry	20d37C_Rep1	488.727	2	488.728	975.441	NaN	NaN	NaN	NaN	NaN	NaN	NaN	17.906	1	17.906	17.406	18.406	0								0	0	0	0.02965
	510	AGFAGDDAPR	10	Unmodified	_AGFAGDDAPR_					0	0	0	0	P63267;P68133;P68032;P62736;A6NL76;F8WB63;B8ZZJ2;C9JFL5;F6UVQ4;F6QUT6;Q6S8J3;P63261;P60709;A0A2R8Y793;K7EM38;I3L3R2;J3KT65;I3L1U9;I3L3I0;E7EVS6;G5E9R0;A0A2R8YGF8;I3L4N8;C9JUM1;C9JZR7;C9JTX5;A5A3E0;F8WCH0;P0CG38;P0CG39	P63267;P63261	P63261	ACTG2;ACTA1;ACTC1;ACTA2;POTEE;ACTG1;ACTB;POTEF;POTEI;POTEJ	Actin, gamma-enteric smooth muscle;Actin, alpha skeletal muscle;Actin, alpha cardiac muscle 1;Actin, aortic smooth muscle;POTE ankyrin domain family member E;Actin, cytoplasmic 2;Actin, cytoplasmic 2, N-terminally processed;Actin, cytoplasmic 1;Actin, cytoplasmic 1, N-terminally processed;POTE ankyrin domain family member F;POTE ankyrin domain family member I;POTE ankyrin domain family member J	MULTI-MSMS	Zelda_201009_P1421_JS_LD_20d4C_GluCTry	20d4C_Rep1	488.727	2	488.728	975.441	-2.1009	-0.0010268	-0.053926	-2.6355e-05	-2.1549	-0.0010531	488.728	17.899	0.18786	17.899	17.788	17.976	0					10	5	3	0	0	0	6.8033e-06
	511	AGFAGDDAPR	10	Unmodified	_AGFAGDDAPR_					0	0	0	0	P63267;P68133;P68032;P62736;A6NL76;F8WB63;B8ZZJ2;C9JFL5;F6UVQ4;F6QUT6;Q6S8J3;P63261;P60709;A0A2R8Y793;K7EM38;I3L3R2;J3KT65;I3L1U9;I3L3I0;E7EVS6;G5E9R0;A0A2R8YGF8;I3L4N8;C9JUM1;C9JZR7;C9JTX5;A5A3E0;F8WCH0;P0CG38;P0CG39	P63267;P63261	P63261	ACTG2;ACTA1;ACTC1;ACTA2;POTEE;ACTG1;ACTB;POTEF;POTEI;POTEJ	Actin, gamma-enteric smooth muscle;Actin, alpha skeletal muscle;Actin, alpha cardiac muscle 1;Actin, aortic smooth muscle;POTE ankyrin domain family member E;Actin, cytoplasmic 2;Actin, cytoplasmic 2, N-terminally processed;Actin, cytoplasmic 1;Actin, cytoplasmic 1, N-terminally processed;POTE ankyrin domain family member F;POTE ankyrin domain family member I;POTE ankyrin domain family member J	MULTI-MSMS	Zelda_201009_P1421_JS_LD_Control_GluCTry	Control_Rep1	488.728	2	488.728	975.441	0.33979	0.00016606	-0.14102	-6.8921e-05	0.19876	9.7142e-05	488.728	17.874	0.19961	17.874	17.707	17.906	0					13	5	3	0	0	0	9.1006e-05
	512	AGFAGDDAPR	10	Unmodified	_AGFAGDDAPR_					0	0	0	0	P63267;P68133;P68032;P62736;A6NL76;F8WB63;B8ZZJ2;C9JFL5;F6UVQ4;F6QUT6;Q6S8J3;P63261;P60709;A0A2R8Y793;K7EM38;I3L3R2;J3KT65;I3L1U9;I3L3I0;E7EVS6;G5E9R0;A0A2R8YGF8;I3L4N8;C9JUM1;C9JZR7;C9JTX5;A5A3E0;F8WCH0;P0CG38;P0CG39	P63267;P63261	P63261	ACTG2;ACTA1;ACTC1;ACTA2;POTEE;ACTG1;ACTB;POTEF;POTEI;POTEJ	Actin, gamma-enteric smooth muscle;Actin, alpha skeletal muscle;Actin, alpha cardiac muscle 1;Actin, aortic smooth muscle;POTE ankyrin domain family member E;Actin, cytoplasmic 2;Actin, cytoplasmic 2, N-terminally processed;Actin, cytoplasmic 1;Actin, cytoplasmic 1, N-terminally processed;POTE ankyrin domain family member F;POTE ankyrin domain family member I;POTE ankyrin domain family member J	MSMS	Zelda_201208_P1471_JS_LD_RBD1_10d37C_R1	10d37C_Rep2	488.727	2	488.728	975.441	NaN	NaN	NaN	NaN	NaN	NaN	NaN	17.745	1	17.745	17.245	18.245	0								0	0	0	0.00069362
	513	AGFAGDDAPR	10	Unmodified	_AGFAGDDAPR_					0	0	0	0	P63267;P68133;P68032;P62736;A6NL76;F8WB63;B8ZZJ2;C9JFL5;F6UVQ4;F6QUT6;Q6S8J3;P63261;P60709;A0A2R8Y793;K7EM38;I3L3R2;J3KT65;I3L1U9;I3L3I0;E7EVS6;G5E9R0;A0A2R8YGF8;I3L4N8;C9JUM1;C9JZR7;C9JTX5;A5A3E0;F8WCH0;P0CG38;P0CG39	P63267;P63261	P63261	ACTG2;ACTA1;ACTC1;ACTA2;POTEE;ACTG1;ACTB;POTEF;POTEI;POTEJ	Actin, gamma-enteric smooth muscle;Actin, alpha skeletal muscle;Actin, alpha cardiac muscle 1;Actin, aortic smooth muscle;POTE ankyrin domain family member E;Actin, cytoplasmic 2;Actin, cytoplasmic 2, N-terminally processed;Actin, cytoplasmic 1;Actin, cytoplasmic 1, N-terminally processed;POTE ankyrin domain family member F;POTE ankyrin domain family member I;POTE ankyrin domain family member J	MULTI-MSMS	Zelda_201208_P1471_JS_LD_RBD1_10d4C_R1	10d4C_Rep2	488.727	2	488.728	975.441	-1.3306	-0.00065032	-0.74542	-0.00036431	-2.076	-0.0010146	488.727	17.866	0.12727	17.866	17.755	17.882	0					5	3	2	0	0	0	4.4593e-06
	514	AGFAGDDAPR	10	Unmodified	_AGFAGDDAPR_					0	0	0	0	P63267;P68133;P68032;P62736;A6NL76;F8WB63;B8ZZJ2;C9JFL5;F6UVQ4;F6QUT6;Q6S8J3;P63261;P60709;A0A2R8Y793;K7EM38;I3L3R2;J3KT65;I3L1U9;I3L3I0;E7EVS6;G5E9R0;A0A2R8YGF8;I3L4N8;C9JUM1;C9JZR7;C9JTX5;A5A3E0;F8WCH0;P0CG38;P0CG39	P63267;P63261	P63261	ACTG2;ACTA1;ACTC1;ACTA2;POTEE;ACTG1;ACTB;POTEF;POTEI;POTEJ	Actin, gamma-enteric smooth muscle;Actin, alpha skeletal muscle;Actin, alpha cardiac muscle 1;Actin, aortic smooth muscle;POTE ankyrin domain family member E;Actin, cytoplasmic 2;Actin, cytoplasmic 2, N-terminally processed;Actin, cytoplasmic 1;Actin, cytoplasmic 1, N-terminally processed;POTE ankyrin domain family member F;POTE ankyrin domain family member I;POTE ankyrin domain family member J	MULTI-MSMS	Zelda_201208_P1471_JS_LD_RBD1_20d37C_R1	20d37C_Rep2	488.727	2	488.728	975.441	-0.63926	-0.00031243	0.44075	0.00021541	-0.19851	-9.7019e-05	488.728	18.15	0.11293	18.15	18.054	18.167	0					9	3	3	0	0	0	0.00045761
	515	AGFAGDDAPR	10	Unmodified	_AGFAGDDAPR_					0	0	0	0	P63267;P68133;P68032;P62736;A6NL76;F8WB63;B8ZZJ2;C9JFL5;F6UVQ4;F6QUT6;Q6S8J3;P63261;P60709;A0A2R8Y793;K7EM38;I3L3R2;J3KT65;I3L1U9;I3L3I0;E7EVS6;G5E9R0;A0A2R8YGF8;I3L4N8;C9JUM1;C9JZR7;C9JTX5;A5A3E0;F8WCH0;P0CG38;P0CG39	P63267;P63261	P63261	ACTG2;ACTA1;ACTC1;ACTA2;POTEE;ACTG1;ACTB;POTEF;POTEI;POTEJ	Actin, gamma-enteric smooth muscle;Actin, alpha skeletal muscle;Actin, alpha cardiac muscle 1;Actin, aortic smooth muscle;POTE ankyrin domain family member E;Actin, cytoplasmic 2;Actin, cytoplasmic 2, N-terminally processed;Actin, cytoplasmic 1;Actin, cytoplasmic 1, N-terminally processed;POTE ankyrin domain family member F;POTE ankyrin domain family member I;POTE ankyrin domain family member J	MULTI-MSMS	Zelda_201208_P1471_JS_LD_RBD1_20d4C_R1	20d4C_Rep2	488.727	2	488.728	975.441	-1.2987	-0.00063472	-0.69633	-0.00034032	-1.9951	-0.00097504	488.727	17.775	0.11867	17.775	17.704	17.823	0					7	3	3	0	0	0	0.00011323
	516	AGFAGDDAPR	10	Unmodified	_AGFAGDDAPR_					0	0	0	0	P63267;P68133;P68032;P62736;A6NL76;F8WB63;B8ZZJ2;C9JFL5;F6UVQ4;F6QUT6;Q6S8J3;P63261;P60709;A0A2R8Y793;K7EM38;I3L3R2;J3KT65;I3L1U9;I3L3I0;E7EVS6;G5E9R0;A0A2R8YGF8;I3L4N8;C9JUM1;C9JZR7;C9JTX5;A5A3E0;F8WCH0;P0CG38;P0CG39	P63267;P63261	P63261	ACTG2;ACTA1;ACTC1;ACTA2;POTEE;ACTG1;ACTB;POTEF;POTEI;POTEJ	Actin, gamma-enteric smooth muscle;Actin, alpha skeletal muscle;Actin, alpha cardiac muscle 1;Actin, aortic smooth muscle;POTE ankyrin domain family member E;Actin, cytoplasmic 2;Actin, cytoplasmic 2, N-terminally processed;Actin, cytoplasmic 1;Actin, cytoplasmic 1, N-terminally processed;POTE ankyrin domain family member F;POTE ankyrin domain family member I;POTE ankyrin domain family member J	MSMS	Zelda_201208_P1471_JS_LD_RBD1_30d4C_R1	30d4C_Rep2	488.727	2	488.728	975.441	NaN	NaN	NaN	NaN	NaN	NaN	NaN	17.988	1	17.988	17.488	18.488	0								0	0	0	0.027693
	517	AGFAGDDAPR	10	Unmodified	_AGFAGDDAPR_					0	0	0	0	P63267;P68133;P68032;P62736;A6NL76;F8WB63;B8ZZJ2;C9JFL5;F6UVQ4;F6QUT6;Q6S8J3;P63261;P60709;A0A2R8Y793;K7EM38;I3L3R2;J3KT65;I3L1U9;I3L3I0;E7EVS6;G5E9R0;A0A2R8YGF8;I3L4N8;C9JUM1;C9JZR7;C9JTX5;A5A3E0;F8WCH0;P0CG38;P0CG39	P63267;P63261	P63261	ACTG2;ACTA1;ACTC1;ACTA2;POTEE;ACTG1;ACTB;POTEF;POTEI;POTEJ	Actin, gamma-enteric smooth muscle;Actin, alpha skeletal muscle;Actin, alpha cardiac muscle 1;Actin, aortic smooth muscle;POTE ankyrin domain family member E;Actin, cytoplasmic 2;Actin, cytoplasmic 2, N-terminally processed;Actin, cytoplasmic 1;Actin, cytoplasmic 1, N-terminally processed;POTE ankyrin domain family member F;POTE ankyrin domain family member I;POTE ankyrin domain family member J	MSMS	Zelda_201208_P1471_JS_LD_RBD2_10d4C_R2	10d4C_Rep3	488.728	2	488.728	975.441	NaN	NaN	NaN	NaN	NaN	NaN	NaN	17.903	1	17.903	17.403	18.403	0								0	0	0	1.3208e-06
	518	AGFAGDDAPR	10	Unmodified	_AGFAGDDAPR_					0	0	0	0	P63267;P68133;P68032;P62736;A6NL76;F8WB63;B8ZZJ2;C9JFL5;F6UVQ4;F6QUT6;Q6S8J3;P63261;P60709;A0A2R8Y793;K7EM38;I3L3R2;J3KT65;I3L1U9;I3L3I0;E7EVS6;G5E9R0;A0A2R8YGF8;I3L4N8;C9JUM1;C9JZR7;C9JTX5;A5A3E0;F8WCH0;P0CG38;P0CG39	P63267;P63261	P63261	ACTG2;ACTA1;ACTC1;ACTA2;POTEE;ACTG1;ACTB;POTEF;POTEI;POTEJ	Actin, gamma-enteric smooth muscle;Actin, alpha skeletal muscle;Actin, alpha cardiac muscle 1;Actin, aortic smooth muscle;POTE ankyrin domain family member E;Actin, cytoplasmic 2;Actin, cytoplasmic 2, N-terminally processed;Actin, cytoplasmic 1;Actin, cytoplasmic 1, N-terminally processed;POTE ankyrin domain family member F;POTE ankyrin domain family member I;POTE ankyrin domain family member J	MSMS	Zelda_201208_P1471_JS_LD_RBD2_20d37C_R1	20d37C_Rep3	488.727	2	488.728	975.441	NaN	NaN	NaN	NaN	NaN	NaN	NaN	17.671	1	17.671	17.171	18.171	0								0	0	0	0.019275
	519	AGFAGDDAPR	10	Unmodified	_AGFAGDDAPR_					0	0	0	0	P63267;P68133;P68032;P62736;A6NL76;F8WB63;B8ZZJ2;C9JFL5;F6UVQ4;F6QUT6;Q6S8J3;P63261;P60709;A0A2R8Y793;K7EM38;I3L3R2;J3KT65;I3L1U9;I3L3I0;E7EVS6;G5E9R0;A0A2R8YGF8;I3L4N8;C9JUM1;C9JZR7;C9JTX5;A5A3E0;F8WCH0;P0CG38;P0CG39	P63267;P63261	P63261	ACTG2;ACTA1;ACTC1;ACTA2;POTEE;ACTG1;ACTB;POTEF;POTEI;POTEJ	Actin, gamma-enteric smooth muscle;Actin, alpha skeletal muscle;Actin, alpha cardiac muscle 1;Actin, aortic smooth muscle;POTE ankyrin domain family member E;Actin, cytoplasmic 2;Actin, cytoplasmic 2, N-terminally processed;Actin, cytoplasmic 1;Actin, cytoplasmic 1, N-terminally processed;POTE ankyrin domain family member F;POTE ankyrin domain family member I;POTE ankyrin domain family member J	MULTI-MSMS	Zelda_201208_P1471_JS_LD_RBD2_20d4C_R2	20d4C_Rep3	488.727	2	488.728	975.441	-1.4636	-0.0007153	-0.016778	-8.1998e-06	-1.4804	-0.0007235	488.728	17.994	0.11299	17.994	17.926	18.039	0					6	4	2	0	0	0	0.00081334
	520	AGFAGDDAPR	10	Unmodified	_AGFAGDDAPR_					0	0	0	0	P63267;P68133;P68032;P62736;A6NL76;F8WB63;B8ZZJ2;C9JFL5;F6UVQ4;F6QUT6;Q6S8J3;P63261;P60709;A0A2R8Y793;K7EM38;I3L3R2;J3KT65;I3L1U9;I3L3I0;E7EVS6;G5E9R0;A0A2R8YGF8;I3L4N8;C9JUM1;C9JZR7;C9JTX5;A5A3E0;F8WCH0;P0CG38;P0CG39	P63267;P63261	P63261	ACTG2;ACTA1;ACTC1;ACTA2;POTEE;ACTG1;ACTB;POTEF;POTEI;POTEJ	Actin, gamma-enteric smooth muscle;Actin, alpha skeletal muscle;Actin, alpha cardiac muscle 1;Actin, aortic smooth muscle;POTE ankyrin domain family member E;Actin, cytoplasmic 2;Actin, cytoplasmic 2, N-terminally processed;Actin, cytoplasmic 1;Actin, cytoplasmic 1, N-terminally processed;POTE ankyrin domain family member F;POTE ankyrin domain family member I;POTE ankyrin domain family member J	MSMS	Zelda_201208_P1471_JS_LD_RBD2_30d4C_R1	30d4C_Rep3	488.727	2	488.728	975.441	NaN	NaN	NaN	NaN	NaN	NaN	NaN	17.832	1	17.832	17.332	18.332	0								0	0	0	7.4686e-07
	521	AGFAGDDAPR	10	Unmodified	_AGFAGDDAPR_					0	0	0	0	P63267;P68133;P68032;P62736;A6NL76;F8WB63;B8ZZJ2;C9JFL5;F6UVQ4;F6QUT6;Q6S8J3;P63261;P60709;A0A2R8Y793;K7EM38;I3L3R2;J3KT65;I3L1U9;I3L3I0;E7EVS6;G5E9R0;A0A2R8YGF8;I3L4N8;C9JUM1;C9JZR7;C9JTX5;A5A3E0;F8WCH0;P0CG38;P0CG39	P63267;P63261	P63261	ACTG2;ACTA1;ACTC1;ACTA2;POTEE;ACTG1;ACTB;POTEF;POTEI;POTEJ	Actin, gamma-enteric smooth muscle;Actin, alpha skeletal muscle;Actin, alpha cardiac muscle 1;Actin, aortic smooth muscle;POTE ankyrin domain family member E;Actin, cytoplasmic 2;Actin, cytoplasmic 2, N-terminally processed;Actin, cytoplasmic 1;Actin, cytoplasmic 1, N-terminally processed;POTE ankyrin domain family member F;POTE ankyrin domain family member I;POTE ankyrin domain family member J	MULTI-MSMS	Zelda_201208_P1471_JS_LD_RBD_control_R1	Control_Rep2/3	488.727	2	488.728	975.441	-1.7484	-0.00085448	-0.4542	-0.00022198	-2.2026	-0.0010765	488.727	17.943	0.10573	17.943	17.86	17.966	0					5	3	2	0	0	0	1.9956e-06
	522	AGFRPVEAGGQHGGR	15	Unmodified	_AGFRPVEAGGQHGGR_					0	0	0	2	O15234	O15234	O15234	CASC3	Protein CASC3	MSMS	Zelda_201009_P1421_JS_LD_10d4C_GluCTry	10d4C_Rep1	499.255	3	499.255	1494.74	NaN	NaN	NaN	NaN	NaN	NaN	NaN	15.234	1	15.234	14.734	15.734	0								0	0	0	0.045665
	523	AGFRPVEAGGQHGGR	15	Unmodified	_AGFRPVEAGGQHGGR_					0	0	0	2	O15234	O15234	O15234	CASC3	Protein CASC3	MULTI-MSMS	Zelda_201208_P1471_JS_LD_RBD2_10d4C_R2	10d4C_Rep3	499.589	3	499.255	1494.74	-0.039702	-1.9822e-05	-0.041022	-2.048e-05	-0.080724	-4.0302e-05	499.59	15.185	0.16567	15.185	15.103	15.269	0					9	4	3	0	0	0	0.00045893
	524	AGFRPVEAGGQHGGR	15	Unmodified	_AGFRPVEAGGQHGGR_					0	0	0	2	O15234	O15234	O15234	CASC3	Protein CASC3	MSMS	Zelda_201208_P1471_JS_LD_RBD_control_R1	Control_Rep2/3	499.254	3	499.255	1494.74	NaN	NaN	NaN	NaN	NaN	NaN	NaN	15.248	1	15.248	14.748	15.748	0								0	0	0	5.607e-05
	525	AGGAAVVITEPEHTK	15	Unmodified	_AGGAAVVITEPEHTK_					0	0	0	2	Q9P258	Q9P258	Q9P258	RCC2	Protein RCC2	MULTI-MSMS	Zelda_201208_P1471_JS_LD_RBD1_10d4C_R1	10d4C_Rep2	740.393	2	740.394	1478.77	-0.51587	-0.00038195	-0.53098	-0.00039313	-1.0469	-0.00077508	740.895	22.623	0.12344	22.623	22.563	22.686	-3.5527e-15					16	11	2	0	0	0	0.0016221
	526	AGGAAVVITEPEHTK	15	Unmodified	_AGGAAVVITEPEHTK_					0	0	0	2	Q9P258	Q9P258	Q9P258	RCC2	Protein RCC2	MULTI-MSMS	Zelda_201208_P1471_JS_LD_RBD1_20d4C_R1	20d4C_Rep2	740.393	2	740.394	1478.77	-1.2451	-0.00092186	0.27372	0.00020266	-0.97137	-0.00071919	740.394	22.602	0.15628	22.602	22.51	22.666	0					11	7	2	0	0	0	0.0025681
[truncated: 26,118 more rows]
[truncated: 7 more columns]

## Sheet: C_peptides
	id	Sequence	N-term cleavage window	C-term cleavage window	Amino acid before	First amino acid	Second amino acid	Second last amino acid	Last amino acid	Amino acid after	A Count	R Count	N Count	D Count	C Count	Q Count	E Count	G Count	H Count	I Count	L Count	K Count	M Count	F Count	P Count	S Count	T Count	W Count	Y Count	V Count	U Count	O Count	Length	Missed cleavages	Mass	Proteins	Leading razor protein	Start position	End position	Gene names	Protein names	Unique (Groups)	Unique (Proteins)	Charges	PEP	Score	Experiment 10d37C_Rep1	Experiment 10d37C_Rep2	Experiment 10d37C_Rep3
[truncated: 3,060 more rows]
[truncated: 58 more columns]

[truncated: 2 more sheets: D_Deamidation (NQ)Sites, E_msms_P0DTC2]
