# Supplementary material for: Deamidation drives molecular aging of the SARS-CoV-2 spike protein receptor-binding motif
Source: J Biol Chem. 2021 Sep 7;297(4):101175. doi: 10.1016/j.jbc.2021.101175 (PMC8421091; doi:10.1016/j.jbc.2021.101175)
Supplement: Dataset S2 [file mmc2.xlsx]

## Sheet: Table
		Deamidation drives molecular aging of the SARS-CoV-2 spike receptor binding motif
		Ramiro Lorenzo, Lucas A. Defelipe, Lucio Aliperti, Stephan Niebling, Tânia F. Custódio, Christian Loew, Jennifer J. Schwarz, Kim Remans, Patricio O. Craig, Lisandro H. Otero, Sebastián Klinke, María García-Alai, Ignacio E. Sanchez, and Leonardo G. Alonso.
		Supplemental Dataset S2
		Peptides: CVNFNFNGLTGTGVLTE and GFNCYFPLQSYGFQPTNGVGYQPYR
		Excerpts from the MaxQuant output files "proteinGroups" (A), "evidence" (B), "peptides" (C), "Deamidation (NQ)Sites" (D) and "msms" (E) are given.

## Sheet: A_proteingroups
	id	Protein IDs	Protein names	Gene names	Fasta headers	Number of proteins	Peptides	Razor + unique peptides	Unique peptides	Peptides RBD1_10d37C	Peptides RBD1_10d4C	Peptides RBD1_20d37C	Peptides RBD1_20d4C	Peptides RBD1_30d37C	Peptides RBD1_30d4C	Peptides RBD1_control	Peptides RBD2_10d37C	Peptides RBD2_10d4C	Peptides RBD2_20d37C	Peptides RBD2_20d4C	Peptides RBD2_30d37C	Peptides RBD2_30d4C	Peptides RBD3_10d37C	Peptides RBD3_10d4C	Peptides RBD3_20d37C	Peptides RBD3_20d4C	Peptides RBD3_control	Razor + unique peptides RBD1_10d37C	Razor + unique peptides RBD1_10d4C	Razor + unique peptides RBD1_20d37C	Razor + unique peptides RBD1_20d4C	Razor + unique peptides RBD1_30d37C	Razor + unique peptides RBD1_30d4C	Razor + unique peptides RBD1_control	Razor + unique peptides RBD2_10d37C	Razor + unique peptides RBD2_10d4C	Razor + unique peptides RBD2_20d37C	Razor + unique peptides RBD2_20d4C	Razor + unique peptides RBD2_30d37C	Razor + unique peptides RBD2_30d4C	Razor + unique peptides RBD3_10d37C	Razor + unique peptides RBD3_10d4C	Razor + unique peptides RBD3_20d37C	Razor + unique peptides RBD3_20d4C	Razor + unique peptides RBD3_control	Unique peptides RBD1_10d37C	Unique peptides RBD1_10d4C	Unique peptides RBD1_20d37C	Unique peptides RBD1_20d4C
	0	Q9H0G5;A0A024QZ33;K7ERM9	Nuclear speckle splicing regulatory protein 1	NSRP1;CCDC55	sp|Q9H0G5|NSRP1_HUMAN Nuclear speckle splicing regulatory protein 1 OS=Homo sapiens OX=9606 GN=NSRP1 PE=1 SV=1;tr|A0A024QZ33|A0A024QZ33_HUMAN Coiled-coil domain-containing protein 55 OS=Homo sapiens OX=9606 GN=NSRP1 PE=1 SV=1	3	7	7	7	2	2	3	2	3	4	3	2	1	2	2	1	2	1	1	0	3	3	2	2	3	2	3	4	3	2	1	2	2	1	2	1	1	0	3	3	2	2	3	2
	1	Q14241;A0A024RAC6	Transcription elongation factor B polypeptide 3	TCEB3	sp|Q14241|ELOA1_HUMAN Elongin-A OS=Homo sapiens OX=9606 GN=ELOA PE=1 SV=2;tr|A0A024RAC6|A0A024RAC6_HUMAN Elongin-A OS=Homo sapiens OX=9606 GN=ELOA PE=1 SV=1	2	6	6	6	1	4	1	2	1	2	3	0	2	0	1	0	2	0	0	0	0	2	1	4	1	2	1	2	3	0	2	0	1	0	2	0	0	0	0	2	1	4	1	2
	2	P39019;A0A075B6E2	40S ribosomal protein S19	RPS19	sp|P39019|RS19_HUMAN 40S ribosomal protein S19 OS=Homo sapiens OX=9606 GN=RPS19 PE=1 SV=2;tr|A0A075B6E2|A0A075B6E2_HUMAN 40S ribosomal protein S19 OS=Homo sapiens OX=9606 GN=RPS19 PE=1 SV=1	2	1	1	1	0	0	0	0	0	0	1	0	0	0	0	0	0	0	0	0	0	0	0	0	0	0	0	0	1	0	0	0	0	0	0	0	0	0	0	0	0	0	0	0
	3	Q14135;G5E9M7;G5E9M9;A0A075B6E4;A0A0A6YYI5;E7ERW0;E7EQU6;E7EWF5;F8W708	Transcription cofactor vestigial-like protein 4	VGLL4	sp|Q14135|VGLL4_HUMAN Transcription cofactor vestigial-like protein 4 OS=Homo sapiens OX=9606 GN=VGLL4 PE=1 SV=4;tr|G5E9M7|G5E9M7_HUMAN Transcription cofactor vestigial-like protein 4 OS=Homo sapiens OX=9606 GN=VGLL4 PE=1 SV=1;tr|G5E9M9|G5E9M9_HUMAN Transc	9	4	4	4	0	0	0	0	0	0	0	0	0	0	0	0	0	1	2	2	1	2	0	0	0	0	0	0	0	0	0	0	0	0	0	1	2	2	1	2	0	0	0	0
	4	Q16787;A0A075B783;A0A0A0MSA0	Laminin subunit alpha-3	LAMA3	sp|Q16787|LAMA3_HUMAN Laminin subunit alpha-3 OS=Homo sapiens OX=9606 GN=LAMA3 PE=1 SV=2;tr|A0A075B783|A0A075B783_HUMAN Laminin subunit alpha-3 OS=Homo sapiens OX=9606 GN=LAMA3 PE=1 SV=1;tr|A0A0A0MSA0|A0A0A0MSA0_HUMAN Laminin subunit alpha-3 OS=Homo sapien	3	2	2	2	0	1	0	0	0	1	1	0	0	0	0	0	1	0	0	0	0	0	0	1	0	0	0	1	1	0	0	0	0	0	1	0	0	0	0	0	0	1	0	0
	5	Q9P275;A0A075B784	Ubiquitin carboxyl-terminal hydrolase 36;Ubiquitin carboxyl-terminal hydrolase	USP36	sp|Q9P275|UBP36_HUMAN Ubiquitin carboxyl-terminal hydrolase 36 OS=Homo sapiens OX=9606 GN=USP36 PE=1 SV=4;tr|A0A075B784|A0A075B784_HUMAN Ubiquitin carboxyl-terminal hydrolase OS=Homo sapiens OX=9606 GN=USP36 PE=1 SV=1	2	2	2	2	0	2	0	1	0	1	2	0	0	0	0	0	0	0	0	0	0	0	0	2	0	1	0	1	2	0	0	0	0	0	0	0	0	0	0	0	0	2	0	1
	6	S4R460;A0A0B4J2B5;A0A4W8ZXM2;S4R3C0;A0A075B7F1;A0A0J9YX35;A0A0C4DH35;A0A0C4DH30;A0A0B4J1X5;A0A075B7E8;A0A0B4J1Y9;A0A075B7D8;P01766;P01780;P01764;P01763	Ig heavy chain V-III region BRO;Ig heavy chain V-III region JON;Ig heavy chain V-III region 23;Ig heavy chain V-III region WEA	IGHV3OR16-9;IGHV3OR16-8;IGHV3-35;IGHV3-16;IGHV3-74;IGHV3OR16-13;IGHV3-72;IGHV3OR15-7;IGHV3-23	tr|S4R460|S4R460_HUMAN Immunoglobulin heavy variable 3/OR16-9 (non-functional) OS=Homo sapiens OX=9606 GN=IGHV3OR16-9 PE=1 SV=2;tr|A0A0B4J2B5|A0A0B4J2B5_HUMAN Immunoglobulin heavy variable 3/OR16-9 (non-functional) (Fragment) OS=Homo sapiens OX=9606 GN=IGH	16	1	1	1	1	1	0	1	0	1	1	0	1	0	1	1	1	0	0	0	0	0	1	1	0	1	0	1	1	0	1	0	1	1	1	0	0	0	0	0	1	1	0	1
	7	E5RFZ1;A0A087WTY6;P41271;A3KFI2;A3KFI3;A3KFI4;A3KFI5;A3KFI1	Neuroblastoma suppressor of tumorigenicity 1	NBL1	tr|E5RFZ1|E5RFZ1_HUMAN Neuroblastoma suppressor of tumorigenicity 1 (Fragment) OS=Homo sapiens OX=9606 GN=NBL1 PE=1 SV=1;tr|A0A087WTY6|A0A087WTY6_HUMAN Neuroblastoma suppressor of tumorigenicity 1 OS=Homo sapiens OX=9606 GN=NBL1 PE=1 SV=1;sp|P41271|NBL1_HU	8	6	6	6	0	0	0	0	0	0	0	0	0	0	0	0	0	4	6	4	5	6	0	0	0	0	0	0	0	0	0	0	0	0	0	4	6	4	5	6	0	0	0	0
	8	O14979;A0A087WUK2	Heterogeneous nuclear ribonucleoprotein D-like	HNRNPDL	sp|O14979|HNRDL_HUMAN Heterogeneous nuclear ribonucleoprotein D-like OS=Homo sapiens OX=9606 GN=HNRNPDL PE=1 SV=3;tr|A0A087WUK2|A0A087WUK2_HUMAN Heterogeneous nuclear ribonucleoprotein D-like OS=Homo sapiens OX=9606 GN=HNRNPDL PE=1 SV=1	2	2	2	2	1	0	2	0	1	0	1	0	0	1	0	1	0	0	0	1	0	0	1	0	2	0	1	0	1	0	0	1	0	1	0	0	0	1	0	0	1	0	2	0
	9	Q01082;F8W6C1;A0A087WUZ3	Spectrin beta chain, non-erythrocytic 1	SPTBN1	sp|Q01082|SPTB2_HUMAN Spectrin beta chain, non-erythrocytic 1 OS=Homo sapiens OX=9606 GN=SPTBN1 PE=1 SV=2;tr|F8W6C1|F8W6C1_HUMAN Spectrin beta chain, non-erythrocytic 1 (Fragment) OS=Homo sapiens OX=9606 GN=SPTBN1 PE=1 SV=1;tr|A0A087WUZ3|A0A087WUZ3_HUMAN S	3	1	1	1	0	1	1	1	1	1	1	0	0	0	0	0	0	1	1	1	0	1	0	1	1	1	1	1	1	0	0	0	0	0	0	1	1	1	0	1	0	1	1	1
	10	Q8WWB7;X6R6A3;A0A087WV34;A0A087X0W3	Glycosylated lysosomal membrane protein	GLMP	sp|Q8WWB7|GLMP_HUMAN Glycosylated lysosomal membrane protein OS=Homo sapiens OX=9606 GN=GLMP PE=1 SV=1;tr|X6R6A3|X6R6A3_HUMAN Glycosylated lysosomal membrane protein OS=Homo sapiens OX=9606 GN=GLMP PE=1 SV=1;tr|A0A087WV34|A0A087WV34_HUMAN Glycosylated lyso	4	1	1	1	0	0	1	0	1	0	0	0	0	0	0	0	0	0	0	0	0	0	0	0	1	0	1	0	0	0	0	0	0	0	0	0	0	0	0	0	0	0	1	0
	11	A0A0A0MT31;A0A087WV42;A0A087WZY1;P02810;A0A087WYF5;A0A087WYT0	Salivary acidic proline-rich phosphoprotein 1/2;Salivary acidic proline-rich phosphoprotein 1/2;Salivary acidic proline-rich phosphoprotein 3/4;Peptide P-C	PRH1	tr|A0A0A0MT31|A0A0A0MT31_HUMAN Proline-rich protein 4 OS=Homo sapiens OX=9606 GN=PRR4 PE=4 SV=1;tr|A0A087WV42|A0A087WV42_HUMAN Salivary acidic proline-rich phosphoprotein 1/2 OS=Homo sapiens OX=9606 GN=PRH1 PE=4 SV=1;tr|A0A087WZY1|A0A087WZY1_HUMAN Uncharac	6	3	3	3	0	0	0	0	0	0	0	0	0	0	3	0	0	0	0	0	0	0	0	0	0	0	0	0	0	0	0	0	3	0	0	0	0	0	0	0	0	0	0	0
	12	Q00610;A0A087WVQ6;J3KSQ2;J3KS13;J3QL20;F5H5N6	Clathrin heavy chain 1;Clathrin heavy chain	CLTC	sp|Q00610|CLH1_HUMAN Clathrin heavy chain 1 OS=Homo sapiens OX=9606 GN=CLTC PE=1 SV=5;tr|A0A087WVQ6|A0A087WVQ6_HUMAN Clathrin heavy chain OS=Homo sapiens OX=9606 GN=CLTC PE=1 SV=1	6	30	30	25	12	25	13	23	9	17	27	10	17	13	16	8	16	0	0	0	0	0	12	25	13	23	9	17	27	10	17	13	16	8	16	0	0	0	0	0	9	20	9	19
	13	O00746;A0A087WVT9;H0Y6J0;Q4TT34;F2Z2X0	Nucleoside diphosphate kinase, mitochondrial;Nucleoside diphosphate kinase	NME4	sp|O00746|NDKM_HUMAN Nucleoside diphosphate kinase, mitochondrial OS=Homo sapiens OX=9606 GN=NME4 PE=1 SV=1;tr|A0A087WVT9|A0A087WVT9_HUMAN Nucleoside diphosphate kinase OS=Homo sapiens OX=9606 GN=NME4 PE=1 SV=1;tr|H0Y6J0|H0Y6J0_HUMAN Nucleoside diphosphate	5	1	1	1	0	0	0	1	0	1	0	0	0	0	1	0	1	0	0	0	0	0	0	0	0	1	0	1	0	0	0	0	1	0	1	0	0	0	0	0	0	0	0	1
	14	Q08289;A0A087WWJ0;A6PVM6;A0A2U3TZM7;A0A494C0B2;A0A087WVX5;A0A2R8Y555;A0A494C184;A0A087WUH4	Voltage-dependent L-type calcium channel subunit beta-2	CACNB2	sp|Q08289|CACB2_HUMAN Voltage-dependent L-type calcium channel subunit beta-2 OS=Homo sapiens OX=9606 GN=CACNB2 PE=1 SV=3;tr|A0A087WWJ0|A0A087WWJ0_HUMAN Voltage-dependent L-type calcium channel subunit beta-2 OS=Homo sapiens OX=9606 GN=CACNB2 PE=1 SV=1;tr|	9	2	2	2	0	1	0	0	0	1	2	0	1	0	0	0	1	0	0	0	0	0	0	1	0	0	0	1	2	0	1	0	0	0	1	0	0	0	0	0	0	1	0	0
	15	Q96AY4;A0A087WW06	Tetratricopeptide repeat protein 28	TTC28	sp|Q96AY4|TTC28_HUMAN Tetratricopeptide repeat protein 28 OS=Homo sapiens OX=9606 GN=TTC28 PE=1 SV=4;tr|A0A087WW06|A0A087WW06_HUMAN Tetratricopeptide repeat protein 28 OS=Homo sapiens OX=9606 GN=TTC28 PE=1 SV=1	2	2	2	2	0	1	0	1	0	0	1	0	0	0	0	1	0	0	0	0	0	0	0	1	0	1	0	0	1	0	0	0	0	1	0	0	0	0	0	0	0	1	0	1
	16	O43314;A0A087WWN8;H0Y9S9;A0A087WZV0	Inositol hexakisphosphate and diphosphoinositol-pentakisphosphate kinase 2	PPIP5K2	sp|O43314|VIP2_HUMAN Inositol hexakisphosphate and diphosphoinositol-pentakisphosphate kinase 2 OS=Homo sapiens OX=9606 GN=PPIP5K2 PE=1 SV=3;tr|A0A087WWN8|A0A087WWN8_HUMAN Inositol hexakisphosphate and diphosphoinositol-pentakisphosphate kinase 2 (Fragment	4	1	1	1	0	1	0	1	0	0	0	0	0	0	0	0	0	0	0	0	0	0	0	1	0	1	0	0	0	0	0	0	0	0	0	0	0	0	0	0	0	1	0	1
	17	Q96T37;A0A494C001;A0A499FJY3;A0A087WWP4	Putative RNA-binding protein 15	RBM15	sp|Q96T37|RBM15_HUMAN RNA-binding protein 15 OS=Homo sapiens OX=9606 GN=RBM15 PE=1 SV=2;tr|A0A494C001|A0A494C001_HUMAN RNA-binding protein 15 OS=Homo sapiens OX=9606 GN=RBM15 PE=1 SV=2;tr|A0A499FJY3|A0A499FJY3_HUMAN RNA-binding protein 15 OS=Homo sapiens O	4	10	10	10	6	8	3	7	4	7	6	4	8	4	6	5	5	1	2	0	1	2	6	8	3	7	4	7	6	4	8	4	6	5	5	1	2	0	1	2	6	8	3	7
	18	P56270;H3BQI4;I3L2Z5;A0A087WWR2;I3L411;I3L4Y2;H3BPU3;I3L0M3;H3BQS2	Myc-associated zinc finger protein	MAZ	sp|P56270|MAZ_HUMAN Myc-associated zinc finger protein OS=Homo sapiens OX=9606 GN=MAZ PE=1 SV=1;tr|H3BQI4|H3BQI4_HUMAN Myc-associated zinc finger protein (Fragment) OS=Homo sapiens OX=9606 GN=MAZ PE=1 SV=1;tr|I3L2Z5|I3L2Z5_HUMAN Myc-associated zinc finger	9	2	2	2	1	2	1	1	0	1	2	0	2	0	1	0	2	0	0	0	1	1	1	2	1	1	0	1	2	0	2	0	1	0	2	0	0	0	1	1	1	2	1	1
	19	P53675;A0A087WX41	Clathrin heavy chain 2	CLTCL1	sp|P53675|CLH2_HUMAN Clathrin heavy chain 2 OS=Homo sapiens OX=9606 GN=CLTCL1 PE=1 SV=2;tr|A0A087WX41|A0A087WX41_HUMAN Clathrin heavy chain 2 OS=Homo sapiens OX=9606 GN=CLTCL1 PE=1 SV=1	2	6	1	1	4	5	5	5	3	5	6	1	4	4	4	3	5	0	0	0	0	0	1	0	1	1	0	1	1	0	0	1	1	1	1	0	0	0	0	0	1	0	1	1
	20	P29122;A0A0J9YW51;H0Y3Q0;A0A087WZR0;A0A087WY68	Proprotein convertase subtilisin/kexin type 6	PCSK6	sp|P29122|PCSK6_HUMAN Proprotein convertase subtilisin/kexin type 6 OS=Homo sapiens OX=9606 GN=PCSK6 PE=1 SV=1;tr|A0A0J9YW51|A0A0J9YW51_HUMAN Proprotein convertase subtilisin/kexin type 6 OS=Homo sapiens OX=9606 GN=PCSK6 PE=1 SV=1;tr|H0Y3Q0|H0Y3Q0_HUMAN Pr	5	2	2	2	0	0	0	0	0	0	0	0	0	0	0	0	0	1	1	1	0	0	0	0	0	0	0	0	0	0	0	0	0	0	0	1	1	1	0	0	0	0	0	0
	21	Q53GG5;A0A2U3TZH4;A0A087WYF8;D6RAF1;A0A2R8Y6L7	PDZ and LIM domain protein 3	PDLIM3	sp|Q53GG5|PDLI3_HUMAN PDZ and LIM domain protein 3 OS=Homo sapiens OX=9606 GN=PDLIM3 PE=1 SV=1;tr|A0A2U3TZH4|A0A2U3TZH4_HUMAN PDZ and LIM domain protein 3 OS=Homo sapiens OX=9606 GN=PDLIM3 PE=1 SV=1;tr|A0A087WYF8|A0A087WYF8_HUMAN PDZ and LIM domain protein	5	4	4	4	0	0	0	0	0	0	1	0	0	0	0	0	0	2	3	3	3	4	0	0	0	0	0	0	1	0	0	0	0	0	0	2	3	3	3	4	0	0	0	0
	22	P21127;Q9UQ88;Q5QPQ9;E9PFJ2;A0A087WYI9;A0A087X1I0;J3KS35;E7ESP2;A0A0D9SEI3;Q5QPR3;A0A0D9SER5;A0A0D9SEN2	Cyclin-dependent kinase 11B;Cyclin-dependent kinase 11A	CDK11B;CDK11A	sp|P21127|CD11B_HUMAN Cyclin-dependent kinase 11B OS=Homo sapiens OX=9606 GN=CDK11B PE=1 SV=4;sp|Q9UQ88|CD11A_HUMAN Cyclin-dependent kinase 11A OS=Homo sapiens OX=9606 GN=CDK11A PE=1 SV=4;tr|Q5QPQ9|Q5QPQ9_HUMAN Cyclin-dependent kinase 11A (Fragment) OS=Hom	12	2	2	2	0	1	0	0	0	0	1	0	1	0	1	0	0	0	0	0	1	0	0	1	0	0	0	0	1	0	1	0	1	0	0	0	0	0	1	0	0	1	0	0
	23	A0A087WZ13;E9PAU2;K7EQG2;Q8IY67		RAVER1	tr|A0A087WZ13|A0A087WZ13_HUMAN Ribonucleoprotein PTB-binding 1 OS=Homo sapiens OX=9606 GN=RAVER1 PE=1 SV=1;tr|E9PAU2|E9PAU2_HUMAN Ribonucleoprotein PTB-binding 1 OS=Homo sapiens OX=9606 GN=RAVER1 PE=1 SV=1;tr|K7EQG2|K7EQG2_HUMAN Uncharacterized protein (Fr	4	7	7	7	1	0	0	0	0	0	6	0	0	0	0	0	0	0	0	0	0	0	1	0	0	0	0	0	6	0	0	0	0	0	0	0	0	0	0	0	1	0	0	0
	24	O00584;D6REQ6;D6RHI9;A0A087WZM2;H0YAE9	Ribonuclease T2	RNASET2	sp|O00584|RNT2_HUMAN Ribonuclease T2 OS=Homo sapiens OX=9606 GN=RNASET2 PE=1 SV=2;tr|D6REQ6|D6REQ6_HUMAN Ribonuclease T2 OS=Homo sapiens OX=9606 GN=RNASET2 PE=1 SV=1;tr|D6RHI9|D6RHI9_HUMAN Ribonuclease T2 (Fragment) OS=Homo sapiens OX=9606 GN=RNASET2 PE=1	5	2	2	2	0	0	0	0	0	0	0	0	0	0	0	0	0	1	0	1	2	1	0	0	0	0	0	0	0	0	0	0	0	0	0	1	0	1	2	1	0	0	0	0
	25	P09668;A0A087X0D5;A0A3B3IRM7;E9PKT6	Pro-cathepsin H;Cathepsin H mini chain;Cathepsin H;Cathepsin H heavy chain;Cathepsin H light chain	CTSH	sp|P09668|CATH_HUMAN Pro-cathepsin H OS=Homo sapiens OX=9606 GN=CTSH PE=1 SV=4;tr|A0A087X0D5|A0A087X0D5_HUMAN Pro-cathepsin H OS=Homo sapiens OX=9606 GN=CTSH PE=1 SV=1;tr|A0A3B3IRM7|A0A3B3IRM7_HUMAN Pro-cathepsin H (Fragment) OS=Homo sapiens OX=9606 GN=CTS	4	5	5	5	0	0	0	0	0	0	0	0	0	0	0	0	0	1	2	1	2	5	0	0	0	0	0	0	0	0	0	0	0	0	0	1	2	1	2	5	0	0	0	0
	26	Q8WV99;A0A087X0D9;E7EV05;E9PFU9;B4DEN4;C9J1R6;F8WEE4;B8ZZ56	AN1-type zinc finger protein 2B	ZFAND2B	sp|Q8WV99|ZFN2B_HUMAN AN1-type zinc finger protein 2B OS=Homo sapiens OX=9606 GN=ZFAND2B PE=1 SV=1;tr|A0A087X0D9|A0A087X0D9_HUMAN AN1-type zinc finger protein 2B OS=Homo sapiens OX=9606 GN=ZFAND2B PE=1 SV=1;tr|E7EV05|E7EV05_HUMAN AN1-type zinc finger prote	8	2	2	2	1	1	0	0	0	0	1	0	1	0	0	1	0	0	0	0	0	0	1	1	0	0	0	0	1	0	1	0	0	1	0	0	0	0	0	0	1	1	0	0
	27	Q5T8P6;A0A087X0H9;E2PSN0	RNA-binding protein 26	RBM26	sp|Q5T8P6|RBM26_HUMAN RNA-binding protein 26 OS=Homo sapiens OX=9606 GN=RBM26 PE=1 SV=3;tr|A0A087X0H9|A0A087X0H9_HUMAN RNA-binding protein 26 OS=Homo sapiens OX=9606 GN=RBM26 PE=1 SV=1	3	6	5	5	3	5	3	4	3	4	6	3	3	3	3	1	3	0	0	0	0	1	2	4	2	3	2	3	5	2	2	2	3	0	3	0	0	0	0	0	2	4	2	3
	28	Q07157;A0A087X0K9;G5E9E7;G3V1L9	Tight junction protein ZO-1	TJP1	sp|Q07157|ZO1_HUMAN Tight junction protein ZO-1 OS=Homo sapiens OX=9606 GN=TJP1 PE=1 SV=3;tr|A0A087X0K9|A0A087X0K9_HUMAN Tight junction protein ZO-1 OS=Homo sapiens OX=9606 GN=TJP1 PE=1 SV=1;tr|G5E9E7|G5E9E7_HUMAN Tight junction protein 1 (Zona occludens 1	4	2	2	2	0	0	0	0	0	0	0	0	0	0	0	0	0	0	0	0	1	2	0	0	0	0	0	0	0	0	0	0	0	0	0	0	0	0	1	2	0	0	0	0
	30	O95793;A0A087X1A5;Q5JW30	Double-stranded RNA-binding protein Staufen homolog 1	STAU1	sp|O95793|STAU1_HUMAN Double-stranded RNA-binding protein Staufen homolog 1 OS=Homo sapiens OX=9606 GN=STAU1 PE=1 SV=2;tr|A0A087X1A5|A0A087X1A5_HUMAN Double-stranded RNA-binding protein Staufen homolog 1 OS=Homo sapiens OX=9606 GN=STAU1 PE=1 SV=1;tr|Q5JW30	3	3	3	3	0	0	0	0	0	0	0	0	0	0	0	0	0	2	0	0	3	2	0	0	0	0	0	0	0	0	0	0	0	0	0	2	0	0	3	2	0	0	0	0
	31	Q9Y508;A0A096LNV3;A0A096LP02	E3 ubiquitin-protein ligase RNF114	RNF114	sp|Q9Y508|RN114_HUMAN E3 ubiquitin-protein ligase RNF114 OS=Homo sapiens OX=9606 GN=RNF114 PE=1 SV=1;tr|A0A096LNV3|A0A096LNV3_HUMAN RING-type E3 ubiquitin transferase (Fragment) OS=Homo sapiens OX=9606 GN=RNF114 PE=1 SV=1;tr|A0A096LP02|A0A096LP02_HUMAN RIN	3	1	1	1	0	0	0	0	0	0	0	0	0	0	0	0	0	0	1	0	1	1	0	0	0	0	0	0	0	0	0	0	0	0	0	0	1	0	1	1	0	0	0	0
	32	Q16363;A0A494C139;A0A0A0MTC7;A0A0A0MQS9	Laminin subunit alpha-4	LAMA4	sp|Q16363|LAMA4_HUMAN Laminin subunit alpha-4 OS=Homo sapiens OX=9606 GN=LAMA4 PE=1 SV=4;tr|A0A494C139|A0A494C139_HUMAN Laminin subunit alpha-4 (Fragment) OS=Homo sapiens OX=9606 GN=LAMA4 PE=1 SV=1;tr|A0A0A0MTC7|A0A0A0MTC7_HUMAN Laminin subunit alpha-4 OS=	4	17	17	17	9	12	10	10	8	12	12	8	10	7	7	8	11	3	3	3	3	4	9	12	10	10	8	12	12	8	10	7	7	8	11	3	3	3	3	4	9	12	10	10
	33	P05067;H7C0V9;A0A0A0MRG2;E9PG40	Amyloid beta A4 protein;N-APP;Soluble APP-alpha;Soluble APP-beta;C99;Beta-amyloid protein 42;Beta-amyloid protein 40;C83;P3(42);P3(40);C80;Gamma-secretase C-terminal fragment 59;Gamma-secretase C-terminal fragment 57;Gamma-secretase C-terminal fragment 50;C31	APP	sp|P05067|A4_HUMAN Amyloid-beta precursor protein OS=Homo sapiens OX=9606 GN=APP PE=1 SV=3;tr|H7C0V9|H7C0V9_HUMAN ABPP (Fragment) OS=Homo sapiens OX=9606 GN=APP PE=1 SV=1;tr|A0A0A0MRG2|A0A0A0MRG2_HUMAN ABPP OS=Homo sapiens OX=9606 GN=APP PE=1 SV=1;tr|E9PG4	4	2	2	2	0	0	0	0	0	0	0	0	0	0	0	0	0	1	1	1	1	1	0	0	0	0	0	0	0	0	0	0	0	0	0	1	1	1	1	1	0	0	0	0
	34	P22061;A0A0A0MRJ6;F6S8N6;A0A3F2YNX8;F8WDT3;F8WAV5;F8WAX2;C9J0F2;H7C4X2	Protein-L-isoaspartate(D-aspartate) O-methyltransferase;Protein-L-isoaspartate O-methyltransferase	PCMT1	sp|P22061|PIMT_HUMAN Protein-L-isoaspartate(D-aspartate) O-methyltransferase OS=Homo sapiens OX=9606 GN=PCMT1 PE=1 SV=4;tr|A0A0A0MRJ6|A0A0A0MRJ6_HUMAN Protein-L-isoaspartate O-methyltransferase OS=Homo sapiens OX=9606 GN=PCMT1 PE=1 SV=1;tr|F6S8N6|F6S8N6_HU	9	18	18	18	9	11	9	12	8	10	12	9	6	7	9	7	13	9	11	9	10	10	9	11	9	12	8	10	12	9	6	7	9	7	13	9	11	9	10	10	9	11	9	12
	35	Q5VV52;Q5VV51;A0A0A0MRR1;Q5VV50	Zinc finger protein 691	ZNF691	sp|Q5VV52|ZN691_HUMAN Zinc finger protein 691 OS=Homo sapiens OX=9606 GN=ZNF691 PE=1 SV=2;tr|Q5VV51|Q5VV51_HUMAN Zinc finger protein 691 (Fragment) OS=Homo sapiens OX=9606 GN=ZNF691 PE=1 SV=1;tr|A0A0A0MRR1|A0A0A0MRR1_HUMAN Zinc finger protein 691 (Fragment	4	5	5	5	1	3	0	1	0	2	2	0	1	0	0	0	1	0	0	0	1	0	1	3	0	1	0	2	2	0	1	0	0	0	1	0	0	0	1	0	1	3	0	1
	36	Q8IZP0;B6VEX4;A0A0A0MRT6	Abl interactor 1	ABI1	sp|Q8IZP0|ABI1_HUMAN Abl interactor 1 OS=Homo sapiens OX=9606 GN=ABI1 PE=1 SV=4;tr|B6VEX4|B6VEX4_HUMAN Abl interactor 1 OS=Homo sapiens OX=9606 GN=ABI1 PE=1 SV=1;tr|A0A0A0MRT6|A0A0A0MRT6_HUMAN Abl interactor 1 OS=Homo sapiens OX=9606 GN=ABI1 PE=1 SV=1	3	3	3	3	0	1	0	1	0	1	3	0	0	0	0	0	1	0	1	0	1	0	0	1	0	1	0	1	3	0	0	0	0	0	1	0	1	0	1	0	0	1	0	1
	37	A2A2V4;A0A0A0MSH7;H3BLW8;A0A0A0MTB2;A0A5F9ZH41;A0A0A0MSI7;A0A0A0MSH5;J3KPA4;P15692;A0A0A0MR43;H0YBZ0;A0A0A0MRQ4	Vascular endothelial growth factor A	VEGFA	tr|A2A2V4|A2A2V4_HUMAN Vascular endothelial growth factor A OS=Homo sapiens OX=9606 GN=VEGFA PE=1 SV=1;tr|A0A0A0MSH7|A0A0A0MSH7_HUMAN Vascular endothelial growth factor A OS=Homo sapiens OX=9606 GN=VEGFA PE=1 SV=1;tr|H3BLW8|H3BLW8_HUMAN Vascular endothelia	12	9	9	8	4	6	6	6	6	6	7	4	5	4	5	1	4	7	5	6	5	7	4	6	6	6	6	6	7	4	5	4	5	1	4	7	5	6	5	7	4	5	5	5
	38	P35658;A0A0A0MSW3;A0A494C1F2;H0YF36	Nuclear pore complex protein Nup214	NUP214	sp|P35658|NU214_HUMAN Nuclear pore complex protein Nup214 OS=Homo sapiens OX=9606 GN=NUP214 PE=1 SV=2;tr|A0A0A0MSW3|A0A0A0MSW3_HUMAN Nuclear pore complex protein Nup214 OS=Homo sapiens OX=9606 GN=NUP214 PE=1 SV=1;tr|A0A494C1F2|A0A494C1F2_HUMAN Nuclear pore	4	3	3	3	0	0	0	0	0	0	0	0	0	0	0	0	0	2	1	0	0	2	0	0	0	0	0	0	0	0	0	0	0	0	0	2	1	0	0	2	0	0	0	0
	39	P30566;A0A1B0GWJ0;A0A1B0GTJ7;A0A0A6YY92;A0A096LNY5;A0A1B0GTG9;A0A1B0GWF8;B4DEP1;A0A1W2PRX2;A0A096LP72;A0A096LNY4;A0A096LNY6;A0A096LP92;A0A096LPA2	Adenylosuccinate lyase	ADSL	sp|P30566|PUR8_HUMAN Adenylosuccinate lyase OS=Homo sapiens OX=9606 GN=ADSL PE=1 SV=2;tr|A0A1B0GWJ0|A0A1B0GWJ0_HUMAN Adenylosuccinate lyase OS=Homo sapiens OX=9606 GN=ADSL PE=1 SV=1;tr|A0A1B0GTJ7|A0A1B0GTJ7_HUMAN Adenylosuccinate lyase OS=Homo sapiens OX=9	14	4	4	4	2	4	0	3	0	1	3	2	2	0	1	1	0	0	1	0	1	2	2	4	0	3	0	1	3	2	2	0	1	1	0	0	1	0	1	2	2	4	0	3
	40	Q8TBC5;A0A0C4DG78	Zinc finger and SCAN domain-containing protein 18	ZSCAN18	sp|Q8TBC5|ZSC18_HUMAN Zinc finger and SCAN domain-containing protein 18 OS=Homo sapiens OX=9606 GN=ZSCAN18 PE=1 SV=2;tr|A0A0C4DG78|A0A0C4DG78_HUMAN Zinc finger and SCAN domain-containing protein 18 (Fragment) OS=Homo sapiens OX=9606 GN=ZSCAN18 PE=1 SV=1	2	2	2	2	0	1	0	0	0	0	1	1	1	0	1	0	0	0	0	0	0	0	0	1	0	0	0	0	1	1	1	0	1	0	0	0	0	0	0	0	0	1	0	0
	41	Q8NI27;B7ZBA0;H0Y594;H0Y7U4;A0A0C4DG98	THO complex subunit 2	THOC2	sp|Q8NI27|THOC2_HUMAN THO complex subunit 2 OS=Homo sapiens OX=9606 GN=THOC2 PE=1 SV=2;tr|B7ZBA0|B7ZBA0_HUMAN THO complex subunit 2 (Fragment) OS=Homo sapiens OX=9606 GN=THOC2 PE=1 SV=1;tr|H0Y594|H0Y594_HUMAN THO complex subunit 2 (Fragment) OS=Homo sapien	5	1	1	1	0	0	0	0	0	0	0	0	0	0	0	0	0	0	1	0	1	1	0	0	0	0	0	0	0	0	0	0	0	0	0	0	1	0	1	1	0	0	0	0
	43	Q8WWM7;H3BRB0;A0A0C4DGL7	Ataxin-2-like protein	ATXN2L	sp|Q8WWM7|ATX2L_HUMAN Ataxin-2-like protein OS=Homo sapiens OX=9606 GN=ATXN2L PE=1 SV=2;tr|H3BRB0|H3BRB0_HUMAN Ataxin-2-like protein (Fragment) OS=Homo sapiens OX=9606 GN=ATXN2L PE=1 SV=2;tr|A0A0C4DGL7|A0A0C4DGL7_HUMAN Ataxin-2-like protein (Fragment) OS=H	3	4	4	4	1	3	0	3	0	3	3	2	3	0	3	0	3	3	3	3	2	3	1	3	0	3	0	3	3	2	3	0	3	0	3	3	3	3	2	3	1	3	0	3
	44	Q8N2S1;A0A0C4DH07;F8WAA0;M0QZX0;A0A087WVV5;A0A087WVR1;A0A087WXJ2;A0A087WXC2;M0QXV3;M0R351;M0QYE9	Latent-transforming growth factor beta-binding protein 4	LTBP4	sp|Q8N2S1|LTBP4_HUMAN Latent-transforming growth factor beta-binding protein 4 OS=Homo sapiens OX=9606 GN=LTBP4 PE=1 SV=2;tr|A0A0C4DH07|A0A0C4DH07_HUMAN Latent-transforming growth factor beta-binding protein 4 OS=Homo sapiens OX=9606 GN=LTBP4 PE=1 SV=1	11	22	22	22	7	5	12	7	7	7	12	6	4	5	6	7	4	0	0	0	0	3	7	5	12	7	7	7	12	6	4	5	6	7	4	0	0	0	0	3	7	5	12	7
	45	G5E948;A0A0D9SEY1;C9J840;A0A0D9SG62;H7C0P6;O95819;E7EX83;E7ENQ1;G3XAA2;H7C360;E7EN19;H7C3Z6	Mitogen-activated protein kinase kinase kinase kinase 4	MAP4K4	tr|G5E948|G5E948_HUMAN Mitogen-activated protein kinase kinase kinase kinase 4 OS=Homo sapiens OX=9606 GN=MAP4K4 PE=1 SV=2;tr|A0A0D9SEY1|A0A0D9SEY1_HUMAN Mitogen-activated protein kinase kinase kinase kinase 4 OS=Homo sapiens OX=9606 GN=MAP4K4 PE=1 SV=1;tr	12	8	8	8	1	6	0	6	0	5	6	2	3	0	4	0	3	3	5	2	5	6	1	6	0	6	0	5	6	2	3	0	4	0	3	3	5	2	5	6	1	6	0	6
	46	P26599;A0A0D9SF20;A6NLN1;A0A0U1RRM4;A0A087WUW5;O95758;K7ELW5;K7EK45	Polypyrimidine tract-binding protein 1	PTBP1	sp|P26599|PTBP1_HUMAN Polypyrimidine tract-binding protein 1 OS=Homo sapiens OX=9606 GN=PTBP1 PE=1 SV=1;tr|A0A0D9SF20|A0A0D9SF20_HUMAN Polypyrimidine tract binding protein 1, isoform CRA_e OS=Homo sapiens OX=9606 GN=PTBP1 PE=1 SV=1;tr|A6NLN1|A6NLN1_HUMAN P	8	9	9	9	1	6	1	6	0	8	5	1	5	1	5	0	5	2	2	2	2	4	1	6	1	6	0	8	5	1	5	1	5	0	5	2	2	2	2	4	1	6	1	6
	47	Q01844;A0A0D9SFL3;B0QYK0;C9JGE3	RNA-binding protein EWS	EWSR1	sp|Q01844|EWS_HUMAN RNA-binding protein EWS OS=Homo sapiens OX=9606 GN=EWSR1 PE=1 SV=1;tr|A0A0D9SFL3|A0A0D9SFL3_HUMAN RNA-binding protein EWS OS=Homo sapiens OX=9606 GN=EWSR1 PE=1 SV=1;tr|B0QYK0|B0QYK0_HUMAN RNA-binding protein EWS OS=Homo sapiens OX=9606	4	1	1	1	0	0	0	1	0	0	0	0	0	0	0	0	0	0	0	0	0	0	0	0	0	1	0	0	0	0	0	0	0	0	0	0	0	0	0	0	0	0	0	1
	48	P0DMV8;A0A0G2JIW1;P0DMV9;V9GZ37;P34931;Q53FA3;E9PN25;E9PPY6	Heat shock 70 kDa protein 1A;Heat shock 70 kDa protein 1B	HSPA1A;HSPA1B	sp|P0DMV8|HS71A_HUMAN Heat shock 70 kDa protein 1A OS=Homo sapiens OX=9606 GN=HSPA1A PE=1 SV=1;tr|A0A0G2JIW1|A0A0G2JIW1_HUMAN Heat shock 70 kDa protein 1B OS=Homo sapiens OX=9606 GN=HSPA1B PE=1 SV=1;sp|P0DMV9|HS71B_HUMAN Heat shock 70 kDa protein 1B OS=Hom	8	19	19	13	9	6	8	4	6	3	12	6	5	5	4	4	2	0	1	0	0	2	9	6	8	4	6	3	12	6	5	5	4	4	2	0	1	0	0	2	6	4	6	3
	49	A0A0G2JK28			tr|A0A0G2JK28|A0A0G2JK28_HUMAN C3/C5 convertase (Fragment) OS=Homo sapiens OX=9606 GN=C2 PE=1 SV=1	1	1	1	1	0	0	0	0	0	0	0	0	0	0	0	0	0	0	0	0	1	0	0	0	0	0	0	0	0	0	0	0	0	0	0	0	0	0	1	0	0	0	0	0
	50	P04280;P02812;G3V1R1;A0A0G2JQ42;A0A4W8X8U3;A0A0G2JRP6;G3V1M9;A0A0G2JMN8;A0A0G2JM13;A0A0G2JR74	Basic salivary proline-rich protein 1;Proline-rich peptide II-2;Basic peptide IB-6;Peptide P-H;Basic salivary proline-rich protein 2;Basic proline-rich peptide IB-1;Basic proline-rich peptide P-E;Basic proline-rich peptide IB-7;Basic proline-rich peptide IB-8c;Basic proline-rich peptide IB-4	PRB1;PRB2	sp|P04280|PRP1_HUMAN Basic salivary proline-rich protein 1 OS=Homo sapiens OX=9606 GN=PRB1 PE=1 SV=3;sp|P02812|PRB2_HUMAN Basic salivary proline-rich protein 2 OS=Homo sapiens OX=9606 GN=PRB2 PE=1 SV=3;tr|G3V1R1|G3V1R1_HUMAN Basic salivary proline-rich pro	10	1	1	1	0	0	0	0	0	0	0	0	0	0	1	0	0	0	0	0	0	0	0	0	0	0	0	0	0	0	0	0	1	0	0	0	0	0	0	0	0	0	0	0
	51	O60282;A0A0G2JMZ6	Kinesin heavy chain isoform 5C	KIF5C	sp|O60282|KIF5C_HUMAN Kinesin heavy chain isoform 5C OS=Homo sapiens OX=9606 GN=KIF5C PE=1 SV=1;tr|A0A0G2JMZ6|A0A0G2JMZ6_HUMAN Kinesin-like protein (Fragment) OS=Homo sapiens OX=9606 GN=KIF5C PE=1 SV=1	2	3	1	1	0	1	0	1	0	1	2	0	2	0	1	0	1	0	0	0	0	0	0	0	0	0	0	0	1	0	0	0	0	0	0	0	0	0	0	0	0	0	0	0
	52	P07478;A6XMV8;A0A0J9YYC8;A6XMV9	Trypsin-2	PRSS2	sp|P07478|TRY2_HUMAN Trypsin-2 OS=Homo sapiens OX=9606 GN=PRSS2 PE=1 SV=1;tr|A6XMV8|A6XMV8_HUMAN Protease serine 2 preproprotein OS=Homo sapiens OX=9606 GN=PRSS2 PE=1 SV=1;tr|A0A0J9YYC8|A0A0J9YYC8_HUMAN Trypsin-2 OS=Homo sapiens OX=9606 GN=PRSS2 PE=1 SV=1;	4	3	1	1	2	1	1	1	1	1	1	1	1	1	1	1	1	1	1	1	1	2	0	0	0	0	0	0	0	0	0	0	0	0	0	0	0	0	0	1	0	0	0	0
	53	P58340;C9JNE5;A0A499FJ64;C9K0D4;A0A0S2Z4A4;A0A494C1P6;A0A494C175	Myeloid leukemia factor 1	MLF1	sp|P58340|MLF1_HUMAN Myeloid leukemia factor 1 OS=Homo sapiens OX=9606 GN=MLF1 PE=1 SV=1;tr|C9JNE5|C9JNE5_HUMAN Myeloid leukemia factor 1 OS=Homo sapiens OX=9606 GN=MLF1 PE=1 SV=2;tr|A0A499FJ64|A0A499FJ64_HUMAN Myeloid leukemia factor 1 OS=Homo sapiens OX=	7	2	2	2	0	0	0	0	0	0	2	0	0	0	0	0	0	0	0	0	0	0	0	0	0	0	0	0	2	0	0	0	0	0	0	0	0	0	0	0	0	0	0	0
	54	O75122;B3KR06;E7ENG2;E3W994;J3KR49;A0A0U1RQI6;E7ERI8;E7EW49	CLIP-associating protein 2	CLASP2	sp|O75122|CLAP2_HUMAN CLIP-associating protein 2 OS=Homo sapiens OX=9606 GN=CLASP2 PE=1 SV=3;tr|B3KR06|B3KR06_HUMAN CLIP-associating protein 2 OS=Homo sapiens OX=9606 GN=CLASP2 PE=1 SV=1;tr|E7ENG2|E7ENG2_HUMAN CLIP-associating protein 2 OS=Homo sapiens OX=	8	2	2	2	0	1	0	2	0	0	2	0	0	0	0	0	1	0	0	0	0	0	0	1	0	2	0	0	2	0	0	0	0	0	1	0	0	0	0	0	0	1	0	2
	55	P22681;A0A0U1RR39;A0A1B0GW38;A0A0U1RQX8	E3 ubiquitin-protein ligase CBL	CBL	sp|P22681|CBL_HUMAN E3 ubiquitin-protein ligase CBL OS=Homo sapiens OX=9606 GN=CBL PE=1 SV=2;tr|A0A0U1RR39|A0A0U1RR39_HUMAN E3 ubiquitin-protein ligase CBL OS=Homo sapiens OX=9606 GN=CBL PE=1 SV=1;tr|A0A1B0GW38|A0A1B0GW38_HUMAN E3 ubiquitin-protein ligase	4	1	1	1	0	1	0	1	0	1	1	0	0	0	0	0	1	0	0	0	0	0	0	1	0	1	0	1	1	0	0	0	0	0	1	0	0	0	0	0	0	1	0	1
	56	P0C0S8;A0A0U1RR32;Q9BTM1;Q16777;Q99878;Q93077;Q7L7L0;P04908;Q6FI13;Q96KK5;A0A0U1RRH7;P20671;P16104;A0A494C189;A0A3B3IS11;C9J0D1;P0C0S5;H0YFX9;Q96QV6;Q71UI9;Q8IUE6;C9J386	Histone H2A type 1;Histone H2A.J;Histone H2A type 2-C;Histone H2A type 1-J;Histone H2A type 1-C;Histone H2A type 3;Histone H2A type 1-B/E;Histone H2A type 2-A;Histone H2A type 1-H;Histone H2A type 1-D;Histone H2AX;Histone H2A;Histone H2A.Z;Histone H2A type 1-A;Histone H2A.V	HIST1H2AG;H2AFJ;HIST2H2AC;HIST1H2AJ;HIST1H2AC;HIST3H2A;HIST1H2AB;HIST2H2AA3;HIST1H2AH;HIST1H2AD;H2AFX;H2AFV;H2AFZ;HIST1H2AA	sp|P0C0S8|H2A1_HUMAN Histone H2A type 1 OS=Homo sapiens OX=9606 GN=H2AC11 PE=1 SV=2;tr|A0A0U1RR32|A0A0U1RR32_HUMAN Histone H2A OS=Homo sapiens OX=9606 GN=hCG_2039566 PE=3 SV=1;sp|Q9BTM1|H2AJ_HUMAN Histone H2A.J OS=Homo sapiens OX=9606 GN=H2AJ PE=1 SV=1;sp|	22	3	3	3	1	2	1	1	1	1	2	2	2	2	3	2	2	1	1	1	1	1	1	2	1	1	1	1	2	2	2	2	3	2	2	1	1	1	1	1	1	2	1	1
	57	A0A140T913;A0A140T9I0;Q53Z42;A0A1W2PRT9;A0A140T933;A0A140T955;A0A140T9X5;A0A1W2PPQ2;Q5RJ27;A0A1W2PS39;Q9GJ45;A0A140T975;P04439;A0A1W2PS24;Q5SRN5;Q5SRN7;B0UXQ0;A0A140T9Z6;A0A0G2JL56;A0A0G2JPD3;A0A140T941;Q5SPM2;A0A1W2PSE7;A0A140T8Y4;A0A1W2PPF8;A0A1W2PR61;A0A140T8W8;A0A0G2JI36;A0A1W2PQS8;A0A0G2JIF2;Q5SUL5;A0A140T962;A0A140T9B3;A0A140T9D9;A0A140T8X0;A0A140T9V0;P10321;P30511;A0A1W2PQD0;A0A140T9U8;Q5Q…		HLA-A	tr|A0A140T913|A0A140T913_HUMAN HLA class I histocompatibility antigen, A alpha chain OS=Homo sapiens OX=9606 GN=HLA-A PE=1 SV=1;tr|A0A140T9I0|A0A140T9I0_HUMAN HLA class I histocompatibility antigen, A alpha chain (Fragment) OS=Homo sapiens OX=9606 GN=HLA-A	112	15	15	15	3	4	1	4	0	2	4	2	3	1	4	0	4	3	6	3	7	8	3	4	1	4	0	2	4	2	3	1	4	0	4	3	6	3	7	8	3	4	1	4
	58	P49908;A0A182DWH7;A0A182DWH8	Selenoprotein P	SEPP1	sp|P49908|SEPP1_HUMAN Selenoprotein P OS=Homo sapiens OX=9606 GN=SELENOP PE=1 SV=3;tr|A0A182DWH7|A0A182DWH7_HUMAN Selenoprotein P (Fragment) OS=Homo sapiens OX=9606 GN=SELENOP PE=1 SV=1;tr|A0A182DWH8|A0A182DWH8_HUMAN Selenoprotein P (Fragment) OS=Homo sapi	3	7	7	7	4	5	4	3	3	3	4	4	3	3	2	2	4	2	2	2	3	2	4	5	4	3	3	3	4	4	3	3	2	2	4	2	2	2	3	2	4	5	4	3
	59	A0A1B0GTI9			tr|A0A1B0GTI9|A0A1B0GTI9_HUMAN UPF0450 protein C17orf58 OS=Homo sapiens OX=9606 GN=C17orf58 PE=1 SV=1	1	3	3	3	1	1	0	0	0	1	1	0	1	0	1	0	2	0	1	0	1	1	1	1	0	0	0	1	1	0	1	0	1	0	2	0	1	0	1	1	1	1	0	0
	60	Q9BXF6;A0A1B0GTL5	Rab11 family-interacting protein 5	RAB11FIP5	sp|Q9BXF6|RFIP5_HUMAN Rab11 family-interacting protein 5 OS=Homo sapiens OX=9606 GN=RAB11FIP5 PE=1 SV=1;tr|A0A1B0GTL5|A0A1B0GTL5_HUMAN Rab11 family-interacting protein 5 OS=Homo sapiens OX=9606 GN=RAB11FIP5 PE=1 SV=1	2	7	7	7	1	3	1	4	0	1	5	1	1	1	2	0	2	1	1	1	1	2	1	3	1	4	0	1	5	1	1	1	2	0	2	1	1	1	1	2	1	3	1	4
	61	A0A1B0GUS7			tr|A0A1B0GUS7|A0A1B0GUS7_HUMAN Protein unc-13 homolog B OS=Homo sapiens OX=9606 GN=UNC13B PE=1 SV=1	1	2	2	2	0	0	0	0	0	0	0	0	0	0	0	0	0	1	0	0	1	0	0	0	0	0	0	0	0	0	0	0	0	0	0	1	0	0	1	0	0	0	0	0
	62	A0A1B0GUU1			sp|A0A1B0GUU1|CQ113_HUMAN Transmembrane protein C17orf113 OS=Homo sapiens OX=9606 GN=C17orf113 PE=3 SV=1	1	1	1	1	1	0	0	0	0	0	0	0	0	0	0	0	0	0	0	0	0	0	1	0	0	0	0	0	0	0	0	0	0	0	0	0	0	0	0	0	1	0	0	0
	63	Q6ZN17;A0A1B0GVD3;A0A1B0GTK2	Protein lin-28 homolog B	LIN28B	sp|Q6ZN17|LN28B_HUMAN Protein lin-28 homolog B OS=Homo sapiens OX=9606 GN=LIN28B PE=1 SV=1;tr|A0A1B0GVD3|A0A1B0GVD3_HUMAN Protein lin-28 homolog B OS=Homo sapiens OX=9606 GN=LIN28B PE=1 SV=1;tr|A0A1B0GTK2|A0A1B0GTK2_HUMAN Protein lin-28 homolog B (Fragment	3	6	6	6	3	3	0	2	0	2	4	3	3	1	3	1	3	2	3	3	3	4	3	3	0	2	0	2	4	3	3	1	3	1	3	2	3	3	3	4	3	3	0	2
	64	Q9BUJ0;K7N7A0;A0A1B0GW23;A0A1B0GVC5;A0A1B0GW28;A0A1B0GU64;C9JMW6;F2Z3Q0;A0A1B0GWD9;C9J7W8;C9JMV9;A0A1B0GVW5;A0A1B0GVQ8	Alpha/beta hydrolase domain-containing protein 14A	ABHD14A;ABHD14A-ACY1	sp|Q9BUJ0|ABHEA_HUMAN Protein ABHD14A OS=Homo sapiens OX=9606 GN=ABHD14A PE=2 SV=2;tr|K7N7A0|K7N7A0_HUMAN Protein ABHD14A OS=Homo sapiens OX=9606 GN=ABHD14A PE=1 SV=1;tr|A0A1B0GW23|A0A1B0GW23_HUMAN N-acyl-L-amino-acid amidohydrolase (Fragment) OS=Homo sapi	13	3	3	3	0	2	0	2	0	1	1	0	1	0	0	0	2	0	0	0	0	0	0	2	0	2	0	1	1	0	1	0	0	0	2	0	0	0	0	0	0	2	0	2
	65	Q674X7;A0A1B0GWK2	Kazrin	KAZN	sp|Q674X7|KAZRN_HUMAN Kazrin OS=Homo sapiens OX=9606 GN=KAZN PE=1 SV=2;tr|A0A1B0GWK2|A0A1B0GWK2_HUMAN Kazrin OS=Homo sapiens OX=9606 GN=KAZN PE=1 SV=1	2	1	1	1	1	1	0	1	0	0	0	1	0	1	0	0	0	0	0	0	0	0	1	1	0	1	0	0	0	1	0	1	0	0	0	0	0	0	0	0	1	1	0	1
	66	Q96BD5;E9PLV4;E9PQM3;A0A1B0GX09;E9PLU5	PHD finger protein 21A	PHF21A	sp|Q96BD5|PF21A_HUMAN PHD finger protein 21A OS=Homo sapiens OX=9606 GN=PHF21A PE=1 SV=1;tr|E9PLV4|E9PLV4_HUMAN PHD finger protein 21A (Fragment) OS=Homo sapiens OX=9606 GN=PHF21A PE=1 SV=8;tr|E9PQM3|E9PQM3_HUMAN PHD finger protein 21A (Fragment) OS=Homo s	5	2	2	2	0	0	0	0	0	0	0	0	0	0	0	0	0	1	1	0	1	1	0	0	0	0	0	0	0	0	0	0	0	0	0	1	1	0	1	1	0	0	0	0
	67	A0A1C7CYX1;Q6PJG2;A0A0A0MSU2	ELM2 and SANT domain-containing protein 1	ELMSAN1	tr|A0A1C7CYX1|A0A1C7CYX1_HUMAN Mitotic deacetylase-associated SANT domain protein OS=Homo sapiens OX=9606 GN=MIDEAS PE=1 SV=1;sp|Q6PJG2|MDEAS_HUMAN Mitotic deacetylase-associated SANT domain protein OS=Homo sapiens OX=9606 GN=MIDEAS PE=1 SV=2;tr|A0A0A0MSU2	3	4	4	4	0	3	0	2	0	2	3	0	2	0	1	0	1	0	1	0	1	1	0	3	0	2	0	2	3	0	2	0	1	0	1	0	1	0	1	1	0	3	0	2
	68	O14653;A0A1W2PQS3;E7EQ34;A0A1W2PS81;A0A1W2PQP2;A0A1W2PQM3;A0A1W2PRC2;A0A1W2PPG1;I3L4Z6;A0A1W2PPP5;A0A1W2PPG5;A0A1W2PP28;A0A1W2PRV0;A0A1W2PRL0;A0A1X7SBU8;A0A1W2PS12;A0A1W2PRE6;A0A1W2PPJ0;A0A1W2PNV3;A0A1W2PQQ4;I3NI02;I3L0K1	Golgi SNAP receptor complex member 2	GOSR2	sp|O14653|GOSR2_HUMAN Golgi SNAP receptor complex member 2 OS=Homo sapiens OX=9606 GN=GOSR2 PE=1 SV=2;tr|A0A1W2PQS3|A0A1W2PQS3_HUMAN Golgi SNAP receptor complex member 2 OS=Homo sapiens OX=9606 GN=GOSR2 PE=1 SV=1;tr|E7EQ34|E7EQ34_HUMAN Uncharacterized prot	22	1	1	1	0	0	0	0	0	0	0	0	0	0	0	0	0	1	1	0	0	0	0	0	0	0	0	0	0	0	0	0	0	0	0	1	1	0	0	0	0	0	0	0
	69	Q7Z5J4;A8MXE8;A0A1W2PQJ7;J3QLL5	Retinoic acid-induced protein 1	RAI1	sp|Q7Z5J4|RAI1_HUMAN Retinoic acid-induced protein 1 OS=Homo sapiens OX=9606 GN=RAI1 PE=1 SV=2;tr|A8MXE8|A8MXE8_HUMAN Retinoic acid-induced protein 1 (Fragment) OS=Homo sapiens OX=9606 GN=RAI1 PE=1 SV=1;tr|A0A1W2PQJ7|A0A1W2PQJ7_HUMAN Retinoic acid-induced	4	9	9	9	0	5	0	4	0	2	6	0	3	0	3	0	3	2	2	0	1	5	0	5	0	4	0	2	6	0	3	0	3	0	3	2	2	0	1	5	0	5	0	4
	70	P68363;Q71U36;F5H5D3;A0A1W2PQM2;Q9BQE3;Q6PEY2;F8VS66;P0DPH8;P0DPH7;F8VVB9;P68366;F8VRZ4;F8W0F6;F8VQQ4;F8VRK0;F8VXZ7;C9JJQ8;C9JDS9;C9JQ00;C9JDL2;F8VWV9;F8VX09;C9JEV8	Tubulin alpha-1B chain;Tubulin alpha-1A chain;Tubulin alpha-1C chain;Tubulin alpha-3E chain;Tubulin alpha-4A chain	TUBA1B;TUBA1A;TUBA1C;TUBA3E;TUBA4A	sp|P68363|TBA1B_HUMAN Tubulin alpha-1B chain OS=Homo sapiens OX=9606 GN=TUBA1B PE=1 SV=1;sp|Q71U36|TBA1A_HUMAN Tubulin alpha-1A chain OS=Homo sapiens OX=9606 GN=TUBA1A PE=1 SV=1;tr|F5H5D3|F5H5D3_HUMAN Tubulin alpha chain OS=Homo sapiens OX=9606 GN=TUBA1C P	23	4	4	4	2	1	1	1	1	1	4	1	0	1	1	1	1	0	1	0	0	1	2	1	1	1	1	1	4	1	0	1	1	1	1	0	1	0	0	1	2	1	1	1
	71	Q92841;A0A5H1ZRQ2;A0A1X7SBZ2	Probable ATP-dependent RNA helicase DDX17	DDX17	sp|Q92841|DDX17_HUMAN Probable ATP-dependent RNA helicase DDX17 OS=Homo sapiens OX=9606 GN=DDX17 PE=1 SV=2;tr|A0A5H1ZRQ2|A0A5H1ZRQ2_HUMAN RNA helicase OS=Homo sapiens OX=9606 GN=DDX17 PE=1 SV=1;tr|A0A1X7SBZ2|A0A1X7SBZ2_HUMAN RNA helicase OS=Homo sapiens OX	3	3	3	3	0	1	0	1	0	1	3	0	1	0	1	0	1	0	0	0	0	0	0	1	0	1	0	1	3	0	1	0	1	0	1	0	0	0	0	0	0	1	0	1
	72	P01876;A0A286YEY1;A0A0G2JMB2;P01877;A0A286YEY5	Ig alpha-1 chain C region	IGHA1	sp|P01876|IGHA1_HUMAN Immunoglobulin heavy constant alpha 1 OS=Homo sapiens OX=9606 GN=IGHA1 PE=1 SV=2;tr|A0A286YEY1|A0A286YEY1_HUMAN Immunoglobulin heavy constant alpha 1 (Fragment) OS=Homo sapiens OX=9606 GN=IGHA1 PE=1 SV=1;tr|A0A0G2JMB2|A0A0G2JMB2_HUMAN	5	4	4	4	0	0	0	3	0	0	0	0	0	0	2	0	0	0	0	0	0	0	0	0	0	3	0	0	0	0	0	0	2	0	0	0	0	0	0	0	0	0	0	3
	73	O95263;A0A2R8Y4E6	High affinity cAMP-specific and IBMX-insensitive 3,5-cyclic phosphodiesterase 8B	PDE8B	sp|O95263|PDE8B_HUMAN High affinity cAMP-specific and IBMX-insensitive 3,5-cyclic phosphodiesterase 8B OS=Homo sapiens OX=9606 GN=PDE8B PE=1 SV=2;tr|A0A2R8Y4E6|A0A2R8Y4E6_HUMAN Phosphodiesterase OS=Homo sapiens OX=9606 GN=PDE8B PE=3 SV=1	2	1	1	1	0	0	0	0	0	0	1	0	0	0	0	0	0	0	0	0	0	0	0	0	0	0	0	0	1	0	0	0	0	0	0	0	0	0	0	0	0	0	0	0
	74	Q99700;H0YH87;A0A2R8Y7P6;A0A2R8YDM9;F8VQP2;V9GY86;A0A5F9ZI57;A0A2R8Y7E6;A0A2R8Y5A6;A0A5F9ZHW5;F8WB06;A0A5F9ZHX3;F8W0B5;A0A5F9ZHH4;F8VRK6	Ataxin-2	ATXN2	sp|Q99700|ATX2_HUMAN Ataxin-2 OS=Homo sapiens OX=9606 GN=ATXN2 PE=1 SV=2;tr|H0YH87|H0YH87_HUMAN Ataxin-2 OS=Homo sapiens OX=9606 GN=ATXN2 PE=1 SV=2;tr|A0A2R8Y7P6|A0A2R8Y7P6_HUMAN Ataxin-2 OS=Homo sapiens OX=9606 GN=ATXN2 PE=1 SV=1;tr|A0A2R8YDM9|A0A2R8YDM9_	15	7	7	7	0	6	0	5	0	5	7	1	4	0	3	0	5	2	1	1	2	2	0	6	0	5	0	5	7	1	4	0	3	0	5	2	1	1	2	2	0	6	0	5
	75	P46777;A0A2R8Y6J3	60S ribosomal protein L5	RPL5	sp|P46777|RL5_HUMAN 60S ribosomal protein L5 OS=Homo sapiens OX=9606 GN=RPL5 PE=1 SV=3;tr|A0A2R8Y6J3|A0A2R8Y6J3_HUMAN 60S ribosomal protein L5 (Fragment) OS=Homo sapiens OX=9606 GN=RPL5 PE=1 SV=1	2	2	2	2	0	1	0	0	0	0	1	0	0	0	1	0	0	0	0	0	0	0	0	1	0	0	0	0	1	0	0	0	1	0	0	0	0	0	0	0	0	1	0	0
	76	Q12830;A0A2R8Y7Q1	Nucleosome-remodeling factor subunit BPTF	BPTF	sp|Q12830|BPTF_HUMAN Nucleosome-remodeling factor subunit BPTF OS=Homo sapiens OX=9606 GN=BPTF PE=1 SV=3;tr|A0A2R8Y7Q1|A0A2R8Y7Q1_HUMAN Nucleosome-remodeling factor subunit BPTF OS=Homo sapiens OX=9606 GN=BPTF PE=1 SV=1	2	1	1	1	0	0	0	0	0	0	0	0	0	0	0	0	0	1	1	1	1	1	0	0	0	0	0	0	0	0	0	0	0	0	0	1	1	1	1	1	0	0	0	0
	77	O15041;A0A2R8YCX5	Semaphorin-3E	SEMA3E	sp|O15041|SEM3E_HUMAN Semaphorin-3E OS=Homo sapiens OX=9606 GN=SEMA3E PE=1 SV=1;tr|A0A2R8YCX5|A0A2R8YCX5_HUMAN Semaphorin-3E OS=Homo sapiens OX=9606 GN=SEMA3E PE=1 SV=1	2	2	2	2	0	0	0	0	0	0	0	0	0	0	0	0	0	0	2	0	2	1	0	0	0	0	0	0	0	0	0	0	0	0	0	0	2	0	2	1	0	0	0	0
	78	O95785;M0QXA7;B9EGQ5;A0A669KBG4;A0A669KBH9;A0A2R8YFV2;A0A669KAV7	Protein Wiz	WIZ	sp|O95785|WIZ_HUMAN Protein Wiz OS=Homo sapiens OX=9606 GN=WIZ PE=1 SV=2;tr|M0QXA7|M0QXA7_HUMAN Protein Wiz OS=Homo sapiens OX=9606 GN=WIZ PE=1 SV=1;tr|B9EGQ5|B9EGQ5_HUMAN Protein Wiz OS=Homo sapiens OX=9606 GN=WIZ PE=1 SV=1;tr|A0A669KBG4|A0A669KBG4_HUMAN	7	4	4	4	0	0	0	1	0	1	1	0	0	0	0	0	0	0	0	0	0	2	0	0	0	1	0	1	1	0	0	0	0	0	0	0	0	0	0	2	0	0	0	1
	79	Q9Y618;C9J7T7;A0A384DVL6;C9JE98;C9J0Q5;H7C0P3;H7C1J7	Nuclear receptor corepressor 2	NCOR2	sp|Q9Y618|NCOR2_HUMAN Nuclear receptor corepressor 2 OS=Homo sapiens OX=9606 GN=NCOR2 PE=1 SV=3;tr|C9J7T7|C9J7T7_HUMAN Nuclear receptor corepressor 2 OS=Homo sapiens OX=9606 GN=NCOR2 PE=1 SV=3;tr|A0A384DVL6|A0A384DVL6_HUMAN Nuclear receptor corepressor 2 O	7	3	3	3	0	2	0	1	0	1	3	0	0	0	1	0	0	0	0	0	0	0	0	2	0	1	0	1	3	0	0	0	1	0	0	0	0	0	0	0	0	2	0	1
	80	A0A3B3IS18			tr|A0A3B3IS18|A0A3B3IS18_HUMAN T-box transcription factor TBX1 OS=Homo sapiens OX=9606 GN=TBX1 PE=1 SV=1	1	1	1	1	0	1	0	0	0	0	1	0	0	0	0	0	0	0	0	0	0	0	0	1	0	0	0	0	1	0	0	0	0	0	0	0	0	0	0	0	0	1	0	0
	81	Q14574;Q02487;J3QRL9;A0A3B3ISU0	Desmocollin-3;Desmocollin-2	DSC3;DSC2	sp|Q14574|DSC3_HUMAN Desmocollin-3 OS=Homo sapiens OX=9606 GN=DSC3 PE=1 SV=3;sp|Q02487|DSC2_HUMAN Desmocollin-2 OS=Homo sapiens OX=9606 GN=DSC2 PE=1 SV=1;tr|J3QRL9|J3QRL9_HUMAN Desmocollin-3 (Fragment) OS=Homo sapiens OX=9606 GN=DSC3 PE=1 SV=1;tr|A0A3B3ISU	4	1	1	1	0	0	0	0	0	0	0	0	0	0	0	0	0	0	0	0	0	1	0	0	0	0	0	0	0	0	0	0	0	0	0	0	0	0	0	1	0	0	0	0
	82	A0A3B3ITJ4			tr|A0A3B3ITJ4|A0A3B3ITJ4_HUMAN Heterogeneous nuclear ribonucleoprotein L (Fragment) OS=Homo sapiens OX=9606 GN=HNRNPL PE=1 SV=1	1	26	1	1	7	14	7	14	3	16	16	4	14	3	10	1	12	2	6	0	5	9	0	1	0	1	0	1	0	0	0	0	0	0	0	0	0	0	0	0	0	1	0	1
	83	Q9BU40;A0A452Q6Z9	Chordin-like protein 1	CHRDL1	sp|Q9BU40|CRDL1_HUMAN Chordin-like protein 1 OS=Homo sapiens OX=9606 GN=CHRDL1 PE=1 SV=2;tr|A0A452Q6Z9|A0A452Q6Z9_HUMAN Chordin-like protein 1 OS=Homo sapiens OX=9606 GN=CHRDL1 PE=1 SV=1	2	6	6	6	2	2	1	3	1	2	4	0	1	1	1	1	2	1	1	0	1	0	2	2	1	3	1	2	4	0	1	1	1	1	2	1	1	0	1	0	2	2	1	3
	84	A0A494C0G5;O00468;A0A087X208;A0A494C1I6	Agrin;Agrin N-terminal 110 kDa subunit;Agrin C-terminal 110 kDa subunit;Agrin C-terminal 90 kDa fragment;Agrin C-terminal 22 kDa fragment	AGRN	tr|A0A494C0G5|A0A494C0G5_HUMAN Agrin OS=Homo sapiens OX=9606 GN=AGRN PE=1 SV=1;sp|O00468|AGRIN_HUMAN Agrin OS=Homo sapiens OX=9606 GN=AGRN PE=1 SV=6;tr|A0A087X208|A0A087X208_HUMAN Agrin OS=Homo sapiens OX=9606 GN=AGRN PE=1 SV=1;tr|A0A494C1I6|A0A494C1I6_HUM	4	6	6	6	2	2	2	3	2	2	1	0	0	0	0	1	1	0	0	0	0	0	2	2	2	3	2	2	1	0	0	0	0	1	1	0	0	0	0	0	2	2	2	3
	85	A0A494C120;Q9HA38;C9J8H5	Zinc finger matrin-type protein 3	ZMAT3	tr|A0A494C120|A0A494C120_HUMAN Zinc finger matrin-type protein 3 OS=Homo sapiens OX=9606 GN=ZMAT3 PE=1 SV=1;sp|Q9HA38|ZMAT3_HUMAN Zinc finger matrin-type protein 3 OS=Homo sapiens OX=9606 GN=ZMAT3 PE=1 SV=1;tr|C9J8H5|C9J8H5_HUMAN Zinc finger matrin-type pr	3	3	3	3	0	1	0	0	0	0	3	0	1	0	1	0	0	0	0	0	0	0	0	1	0	0	0	0	3	0	1	0	1	0	0	0	0	0	0	0	0	1	0	0
	86	O75592;A0A499FJI4	E3 ubiquitin-protein ligase MYCBP2	MYCBP2	sp|O75592|MYCB2_HUMAN E3 ubiquitin-protein ligase MYCBP2 OS=Homo sapiens OX=9606 GN=MYCBP2 PE=1 SV=4;tr|A0A499FJI4|A0A499FJI4_HUMAN RCR-type E3 ubiquitin transferase OS=Homo sapiens OX=9606 GN=MYCBP2 PE=1 SV=1	2	1	1	1	0	0	0	0	0	0	1	0	0	0	0	0	0	0	0	0	0	0	0	0	0	0	0	0	1	0	0	0	0	0	0	0	0	0	0	0	0	0	0	0
	87	P01137;A0A499FJK2;M0R2S0;P61812	Transforming growth factor beta-1;Latency-associated peptide	TGFB1	sp|P01137|TGFB1_HUMAN Transforming growth factor beta-1 proprotein OS=Homo sapiens OX=9606 GN=TGFB1 PE=1 SV=2;tr|A0A499FJK2|A0A499FJK2_HUMAN Transforming growth factor beta OS=Homo sapiens OX=9606 GN=TGFB1 PE=1 SV=1;tr|M0R2S0|M0R2S0_HUMAN Transforming grow	4	4	4	4	2	1	2	3	2	1	3	0	0	0	1	0	1	0	0	0	0	0	2	1	2	3	2	1	3	0	0	0	1	0	1	0	0	0	0	0	2	1	2	3
	88	Q9UPN3;H0Y4F5;H0Y6T5;H0Y314;H0Y390;A0A590UJG2;H3BPE1;H3BQK9	Microtubule-actin cross-linking factor 1, isoforms 1/2/3/5	MACF1	sp|Q9UPN3|MACF1_HUMAN Microtubule-actin cross-linking factor 1, isoforms 1/2/3/5 OS=Homo sapiens OX=9606 GN=MACF1 PE=1 SV=4;tr|H0Y4F5|H0Y4F5_HUMAN Microtubule-actin cross-linking factor 1, isoforms 1/2/3/5 (Fragment) OS=Homo sapiens OX=9606 GN=MACF1 PE=1 S	8	2	2	2	1	2	0	2	0	2	2	0	2	0	1	0	1	0	0	0	0	0	1	2	0	2	0	2	2	0	2	0	1	0	1	0	0	0	0	0	1	2	0	2
	89	P68431;P84243;Q71DI3;Q16695;Q6NXT2;K7EMV3;K7EP01;A0A590UJJ6;B4DEB1;K7EK07;Q5TEC6;K7ES00	Histone H3.1;Histone H3.3;Histone H3.2;Histone H3.1t;Histone H3.3C;Histone H3	HIST1H3A;H3F3A;HIST2H3A;HIST3H3;H3F3C;H3F3B;HIST2H3PS2	sp|P68431|H31_HUMAN Histone H3.1 OS=Homo sapiens OX=9606 GN=H3C1 PE=1 SV=2;sp|P84243|H33_HUMAN Histone H3.3 OS=Homo sapiens OX=9606 GN=H3-3A PE=1 SV=2;sp|Q71DI3|H32_HUMAN Histone H3.2 OS=Homo sapiens OX=9606 GN=H3C15 PE=1 SV=3;sp|Q16695|H31T_HUMAN Histone	12	1	1	1	0	0	0	0	0	0	1	1	0	0	1	1	1	0	0	0	0	0	0	0	0	0	0	0	1	1	0	0	1	1	1	0	0	0	0	0	0	0	0	0
	90	Q6KC79;A0A590UJS4	Nipped-B-like protein	NIPBL	sp|Q6KC79|NIPBL_HUMAN Nipped-B-like protein OS=Homo sapiens OX=9606 GN=NIPBL PE=1 SV=2;tr|A0A590UJS4|A0A590UJS4_HUMAN Nipped-B protein OS=Homo sapiens OX=9606 GN=NIPBL PE=1 SV=1	2	4	4	4	0	1	0	1	0	1	1	0	1	0	1	0	0	0	2	0	1	3	0	1	0	1	0	1	1	0	1	0	1	0	0	0	2	0	1	3	0	1	0	1
	91	A0A5H1ZRS1;A0A4W8VX11;Q15154;E9PGW9;E7EV93;E5RGQ4;H0YBA1	Pericentriolar material 1 protein	PCM1	tr|A0A5H1ZRS1|A0A5H1ZRS1_HUMAN Pericentriolar material 1 protein OS=Homo sapiens OX=9606 GN=PCM1 PE=1 SV=1;tr|A0A4W8VX11|A0A4W8VX11_HUMAN Pericentriolar material 1 protein OS=Homo sapiens OX=9606 GN=PCM1 PE=1 SV=1;sp|Q15154|PCM1_HUMAN Pericentriolar materi	7	26	26	26	7	15	6	16	1	14	19	3	4	0	4	3	3	0	0	0	0	0	7	15	6	16	1	14	19	3	4	0	4	3	3	0	0	0	0	0	7	15	6	16
	92	P51825;E7ETI4;E7EMC5;A0A669KBI3;F5GXF9	AF4/FMR2 family member 1	AFF1	sp|P51825|AFF1_HUMAN AF4/FMR2 family member 1 OS=Homo sapiens OX=9606 GN=AFF1 PE=1 SV=1;tr|E7ETI4|E7ETI4_HUMAN AF4/FMR2 family member 1 (Fragment) OS=Homo sapiens OX=9606 GN=AFF1 PE=1 SV=1;tr|E7EMC5|E7EMC5_HUMAN AF4/FMR2 family member 1 (Fragment) OS=Homo	5	1	1	1	0	1	0	1	0	1	1	0	1	0	1	0	1	0	1	0	0	0	0	1	0	1	0	1	1	0	1	0	1	0	1	0	1	0	0	0	0	1	0	1
	93	Q6P0Q8;A0A669KBJ4	Microtubule-associated serine/threonine-protein kinase 2	MAST2	sp|Q6P0Q8|MAST2_HUMAN Microtubule-associated serine/threonine-protein kinase 2 OS=Homo sapiens OX=9606 GN=MAST2 PE=1 SV=2;tr|A0A669KBJ4|A0A669KBJ4_HUMAN Non-specific serine/threonine protein kinase OS=Homo sapiens OX=9606 GN=MAST2 PE=1 SV=1	2	2	2	2	0	0	0	0	0	0	2	0	1	0	0	0	0	0	0	0	0	0	0	0	0	0	0	0	2	0	1	0	0	0	0	0	0	0	0	0	0	0	0	0
	94	Q2KHR2;H0YLX2;A0A669KBM4	DNA-binding protein RFX7	RFX7	sp|Q2KHR2|RFX7_HUMAN DNA-binding protein RFX7 OS=Homo sapiens OX=9606 GN=RFX7 PE=1 SV=1;tr|H0YLX2|H0YLX2_HUMAN DNA-binding protein RFX7 OS=Homo sapiens OX=9606 GN=RFX7 PE=1 SV=2;tr|A0A669KBM4|A0A669KBM4_HUMAN DNA-binding protein RFX7 OS=Homo sapiens OX=960	3	1	1	1	0	1	0	1	0	0	1	0	0	0	0	0	0	0	0	0	0	0	0	1	0	1	0	0	1	0	0	0	0	0	0	0	0	0	0	0	0	1	0	1
	95	Q9H2A7;A0A6I8PIU0;I3L333	C-X-C motif chemokine 16	CXCL16	sp|Q9H2A7|CXL16_HUMAN C-X-C motif chemokine 16 OS=Homo sapiens OX=9606 GN=CXCL16 PE=2 SV=4;tr|A0A6I8PIU0|A0A6I8PIU0_HUMAN C-X-C motif chemokine 16 OS=Homo sapiens OX=9606 GN=CXCL16 PE=4 SV=1;tr|I3L333|I3L333_HUMAN C-X-C motif chemokine 16 (Fragment) OS=Hom	3	4	4	4	2	3	1	2	2	1	1	1	4	0	2	1	2	2	2	2	2	1	2	3	1	2	2	1	1	1	4	0	2	1	2	2	2	2	2	1	2	3	1	2
	96	P04156;A2A2V1;X6RKS3	Major prion protein	PRNP	sp|P04156|PRIO_HUMAN Major prion protein OS=Homo sapiens OX=9606 GN=PRNP PE=1 SV=1;tr|A2A2V1|A2A2V1_HUMAN Major prion protein (Fragment) OS=Homo sapiens OX=9606 GN=PRNP PE=1 SV=1;tr|X6RKS3|X6RKS3_HUMAN Major prion protein (Fragment) OS=Homo sapiens OX=9606	3	6	6	6	2	1	3	2	4	1	1	0	0	4	1	3	1	2	3	2	2	4	2	1	3	2	4	1	1	0	0	4	1	3	1	2	3	2	2	4	2	1	3	2
	97	A6ND36;K7EKG0	Protein FAM83G	FAM83G	sp|A6ND36|FA83G_HUMAN Protein FAM83G OS=Homo sapiens OX=9606 GN=FAM83G PE=1 SV=2	2	3	3	3	0	2	0	1	0	2	2	0	0	0	0	0	0	0	0	0	0	0	0	2	0	1	0	2	2	0	0	0	0	0	0	0	0	0	0	0	0	2	0	1
	98	Q9H910;H3BU16;A6NGP5;H3BMT0;H3BTV5;H3BMV3	Hematological and neurological expressed 1-like protein	HN1L	sp|Q9H910|JUPI2_HUMAN Jupiter microtubule associated homolog 2 OS=Homo sapiens OX=9606 GN=JPT2 PE=1 SV=1;tr|H3BU16|H3BU16_HUMAN Jupiter microtubule-associated homolog 2 (Fragment) OS=Homo sapiens OX=9606 GN=JPT2 PE=1 SV=1;tr|A6NGP5|A6NGP5_HUMAN Jupiter mic	6	3	3	3	0	0	0	0	0	0	0	0	0	0	0	0	0	1	2	1	3	3	0	0	0	0	0	0	0	0	0	0	0	0	0	1	2	1	3	3	0	0	0	0
	99	Q9H4F1;A6NJX0	Alpha-N-acetyl-neuraminyl-2,3-beta-galactosyl-1,3-N-acetyl-galactosaminide alpha-2,6-sialyltransferase	ST6GALNAC4	sp|Q9H4F1|SIA7D_HUMAN Alpha-N-acetyl-neuraminyl-2,3-beta-galactosyl-1,3-N-acetyl-galactosaminide alpha-2,6-sialyltransferase OS=Homo sapiens OX=9606 GN=ST6GALNAC4 PE=2 SV=2;tr|A6NJX0|A6NJX0_HUMAN Alpha-N-acetyl-neuraminyl-2,3-beta-galactosyl-1,3-N-acetyl-g	2	1	1	1	0	1	0	1	0	0	1	0	0	0	0	0	1	0	0	0	0	0	0	1	0	1	0	0	1	0	0	0	0	0	1	0	0	0	0	0	0	1	0	1
	100	A6NKD9;G3V4C8;H0YJY5;H0YJE0	Coiled-coil domain-containing protein 85C	CCDC85C	sp|A6NKD9|CC85C_HUMAN Coiled-coil domain-containing protein 85C OS=Homo sapiens OX=9606 GN=CCDC85C PE=1 SV=1;tr|G3V4C8|G3V4C8_HUMAN Coiled-coil domain-containing protein 85C (Fragment) OS=Homo sapiens OX=9606 GN=CCDC85C PE=1 SV=1;tr|H0YJY5|H0YJY5_HUMAN Coi	4	3	3	3	1	1	0	1	0	1	1	0	1	0	0	0	0	0	0	1	0	0	1	1	0	1	0	1	1	0	1	0	0	0	0	0	0	1	0	0	1	1	0	1
	101	Q12888;M0R142;A6NNK5	Tumor suppressor p53-binding protein 1	TP53BP1	sp|Q12888|TP53B_HUMAN TP53-binding protein 1 OS=Homo sapiens OX=9606 GN=TP53BP1 PE=1 SV=2;tr|M0R142|M0R142_HUMAN TP53-binding protein 1 (Fragment) OS=Homo sapiens OX=9606 GN=TP53BP1 PE=1 SV=1;tr|A6NNK5|A6NNK5_HUMAN TP53-binding protein 1 OS=Homo sapiens OX	3	1	1	1	0	0	0	0	0	0	1	0	0	0	0	0	0	0	0	0	0	0	0	0	0	0	0	0	1	0	0	0	0	0	0	0	0	0	0	0	0	0	0	0
	102	P17936;A6XND1;A6XND0;C9JMX4;H0Y5K2;B3KWK7;H0Y485	Insulin-like growth factor-binding protein 3	IGFBP3	sp|P17936|IBP3_HUMAN Insulin-like growth factor-binding protein 3 OS=Homo sapiens OX=9606 GN=IGFBP3 PE=1 SV=2;tr|A6XND1|A6XND1_HUMAN Insulin-like growth factor-binding protein 3 OS=Homo sapiens OX=9606 GN=IGFBP3 PE=1 SV=1;tr|A6XND0|A6XND0_HUMAN Insulin-lik	7	5	5	5	1	2	2	2	1	2	3	1	2	1	2	1	1	1	1	1	1	1	1	2	2	2	1	2	3	1	2	1	2	1	1	1	1	1	1	1	1	2	2	2
	103	P09211;A8MX94;A0A2R8Y5E5;A0A087X2E9	Glutathione S-transferase P	GSTP1	sp|P09211|GSTP1_HUMAN Glutathione S-transferase P OS=Homo sapiens OX=9606 GN=GSTP1 PE=1 SV=2;tr|A8MX94|A8MX94_HUMAN GST class-pi OS=Homo sapiens OX=9606 GN=GSTP1 PE=1 SV=1;tr|A0A2R8Y5E5|A0A2R8Y5E5_HUMAN Glutathione S-transferase P OS=Homo sapiens OX=9606 G	4	2	2	2	0	0	0	1	0	0	1	0	1	0	0	0	0	0	0	0	0	0	0	0	0	1	0	0	1	0	1	0	0	0	0	0	0	0	0	0	0	0	0	1
	104	A8MXV4	Nucleoside diphosphate-linked moiety X motif 19, mitochondrial	NUDT19	sp|A8MXV4|NUD19_HUMAN Nucleoside diphosphate-linked moiety X motif 19 OS=Homo sapiens OX=9606 GN=NUDT19 PE=1 SV=1	1	5	5	5	3	3	2	5	2	4	2	2	4	3	3	0	5	1	4	1	5	4	3	3	2	5	2	4	2	2	4	3	3	0	5	1	4	1	5	4	3	3	2	5
	105	B1AHL2;P23142;B1AHM6;B1AHM7;B1AHN3;B1AHM9;CON__ENSEMBL:ENSBTAP00000016046;B1AHM8	Fibulin-1	FBLN1	tr|B1AHL2|B1AHL2_HUMAN Fibulin-1 OS=Homo sapiens OX=9606 GN=FBLN1 PE=1 SV=1;sp|P23142|FBLN1_HUMAN Fibulin-1 OS=Homo sapiens OX=9606 GN=FBLN1 PE=1 SV=4	8	6	6	6	2	4	3	4	2	3	1	0	0	0	1	1	2	0	0	0	0	0	2	4	3	4	2	3	1	0	0	0	1	1	2	0	0	0	0	0	2	4	3	4
	106	Q9HAF1;B1AK63	Chromatin modification-related protein MEAF6	MEAF6	sp|Q9HAF1|EAF6_HUMAN Chromatin modification-related protein MEAF6 OS=Homo sapiens OX=9606 GN=MEAF6 PE=1 SV=1;tr|B1AK63|B1AK63_HUMAN Chromatin modification-related protein MEAF6 OS=Homo sapiens OX=9606 GN=MEAF6 PE=1 SV=1	2	2	2	2	0	1	0	0	0	0	0	0	0	0	0	0	0	0	0	0	1	0	0	1	0	0	0	0	0	0	0	0	0	0	0	0	0	0	1	0	0	1	0	0
	107	Q9P2R6;H7BYW9;B1AKN3	Arginine-glutamic acid dipeptide repeats protein	RERE	sp|Q9P2R6|RERE_HUMAN Arginine-glutamic acid dipeptide repeats protein OS=Homo sapiens OX=9606 GN=RERE PE=1 SV=2;tr|H7BYW9|H7BYW9_HUMAN Arginine-glutamic acid dipeptide repeats protein OS=Homo sapiens OX=9606 GN=RERE PE=1 SV=1;tr|B1AKN3|B1AKN3_HUMAN Arginin	3	1	1	1	0	0	0	0	0	0	1	0	0	0	0	0	0	0	0	0	0	0	0	0	0	0	0	0	1	0	0	0	0	0	0	0	0	0	0	0	0	0	0	0
	108	P19878;B1ALB7	Neutrophil cytosol factor 2	NCF2	sp|P19878|NCF2_HUMAN Neutrophil cytosol factor 2 OS=Homo sapiens OX=9606 GN=NCF2 PE=1 SV=2;tr|B1ALB7|B1ALB7_HUMAN Neutrophil cytosol factor 2 (Fragment) OS=Homo sapiens OX=9606 GN=NCF2 PE=1 SV=1	2	1	1	1	0	0	0	0	0	0	0	0	0	0	0	0	0	1	1	1	1	1	0	0	0	0	0	0	0	0	0	0	0	0	0	1	1	1	1	1	0	0	0	0
	109	Q8IZA0;C9JVB2;B4DYG9;B1AN15;E7EN73;C9JQ56;H0Y4S8	Dyslexia-associated protein KIAA0319-like protein	KIAA0319L	sp|Q8IZA0|K319L_HUMAN Dyslexia-associated protein KIAA0319-like protein OS=Homo sapiens OX=9606 GN=KIAA0319L PE=1 SV=2;tr|C9JVB2|C9JVB2_HUMAN Dyslexia-associated protein KIAA0319-like protein (Fragment) OS=Homo sapiens OX=9606 GN=KIAA0319L PE=1 SV=1;tr|B4D	7	2	2	2	0	0	0	0	0	0	1	0	0	0	0	0	0	1	1	0	2	2	0	0	0	0	0	0	1	0	0	0	0	0	0	1	1	0	2	2	0	0	0	0
	110	Q9BSI4;H0YLC9;B4DFJ1;H0YKA6	TERF1-interacting nuclear factor 2	TINF2	sp|Q9BSI4|TINF2_HUMAN TERF1-interacting nuclear factor 2 OS=Homo sapiens OX=9606 GN=TINF2 PE=1 SV=1;tr|H0YLC9|H0YLC9_HUMAN TERF1-interacting nuclear factor 2 (Fragment) OS=Homo sapiens OX=9606 GN=TINF2 PE=1 SV=2;tr|B4DFJ1|B4DFJ1_HUMAN TERF1-interacting nuc	4	2	2	2	0	1	0	0	0	0	2	0	0	0	0	0	0	0	0	0	0	0	0	1	0	0	0	0	2	0	0	0	0	0	0	0	0	0	0	0	0	1	0	0
	111	P0CG48;F5GYU3;Q96C32;Q5PY61;J3QKN0;F5GXK7;F5H747;F5H388;B4DV12;F5H265;P0CG47;F5H2Z3;F5H6Q2;J3QTR3;J3QS39;P62987;P62979;M0R1M6;Q49A90;A0A2R8Y422;M0R1V7;M0R2S1;F5GZ39;J3QSA3	Polyubiquitin-C;Ubiquitin;Polyubiquitin-B;Ubiquitin;Ubiquitin-60S ribosomal protein L40;Ubiquitin;60S ribosomal protein L40;Ubiquitin-40S ribosomal protein S27a;Ubiquitin;40S ribosomal protein S27a	UBC;UBB;RPS27A;UBA52	sp|P0CG48|UBC_HUMAN Polyubiquitin-C OS=Homo sapiens OX=9606 GN=UBC PE=1 SV=3;tr|F5GYU3|F5GYU3_HUMAN Polyubiquitin-C (Fragment) OS=Homo sapiens OX=9606 GN=UBC PE=1 SV=1;tr|Q96C32|Q96C32_HUMAN Polyubiquitin-C OS=Homo sapiens OX=9606 GN=UBC PE=1 SV=1;tr|Q5PY6	24	3	3	3	1	1	1	1	1	2	1	1	0	0	0	2	0	0	0	0	0	0	1	1	1	1	1	2	1	1	0	0	0	2	0	0	0	0	0	0	1	1	1	1
	112	B4DXG7;P52797	Ephrin-A3	EFNA3	tr|B4DXG7|B4DXG7_HUMAN cDNA FLJ57652, highly similar to Ephrin-A3 OS=Homo sapiens OX=9606 PE=2 SV=1;sp|P52797|EFNA3_HUMAN Ephrin-A3 OS=Homo sapiens OX=9606 GN=EFNA3 PE=1 SV=1	2	5	5	5	0	0	0	0	0	0	0	0	0	0	0	0	0	3	3	2	4	3	0	0	0	0	0	0	0	0	0	0	0	0	0	3	3	2	4	3	0	0	0	0
	113	B5MDQ6		ZNF74	tr|B5MDQ6|B5MDQ6_HUMAN Zinc finger protein 74 OS=Homo sapiens OX=9606 GN=ZNF74 PE=1 SV=1	1	4	4	4	1	1	0	2	0	2	4	0	2	0	1	0	2	0	1	0	0	1	1	1	0	2	0	2	4	0	2	0	1	0	2	0	1	0	0	1	1	1	0	2
	114	Q8TE99;B7Z4T2;B7Z3R9;E9PDB7;D6RE60;D6R928;D6RGE3;A0A1B0GUH7;A0A1B0GWB5	2-phosphoxylose phosphatase 1	PXYLP1	sp|Q8TE99|PXYP1_HUMAN 2-phosphoxylose phosphatase 1 OS=Homo sapiens OX=9606 GN=PXYLP1 PE=1 SV=1;tr|B7Z4T2|B7Z4T2_HUMAN 2-phosphoxylose phosphatase 1 OS=Homo sapiens OX=9606 GN=PXYLP1 PE=1 SV=1;tr|B7Z3R9|B7Z3R9_HUMAN 2-phosphoxylose phosphatase 1 OS=Homo sa	9	2	2	2	0	2	0	2	0	2	1	0	0	0	0	0	1	0	1	0	0	2	0	2	0	2	0	2	1	0	0	0	0	0	1	0	1	0	0	2	0	2	0	2
	115	P51693;K7ELK0;K7EQJ4;F5GZ08;B7Z4G8	Amyloid-like protein 1;C30	APLP1	sp|P51693|APLP1_HUMAN Amyloid-like protein 1 OS=Homo sapiens OX=9606 GN=APLP1 PE=1 SV=3;tr|K7ELK0|K7ELK0_HUMAN Amyloid-like protein 1 (Fragment) OS=Homo sapiens OX=9606 GN=APLP1 PE=1 SV=1;tr|K7EQJ4|K7EQJ4_HUMAN Amyloid-like protein 1 (Fragment) OS=Homo sap	5	2	2	2	1	1	1	0	2	0	0	1	1	1	0	1	0	0	0	0	0	1	1	1	1	0	2	0	0	1	1	1	0	1	0	0	0	0	0	1	1	1	1	0
	116	Q9UL40;B7Z4N4;B7Z4J8;D6RJ07	Zinc finger protein 346	ZNF346	sp|Q9UL40|ZN346_HUMAN Zinc finger protein 346 OS=Homo sapiens OX=9606 GN=ZNF346 PE=1 SV=1;tr|B7Z4N4|B7Z4N4_HUMAN Zinc finger protein 346 OS=Homo sapiens OX=9606 GN=ZNF346 PE=1 SV=1;tr|B7Z4J8|B7Z4J8_HUMAN Zinc finger protein 346 OS=Homo sapiens OX=9606 GN=Z	4	1	1	1	0	0	0	0	0	0	1	0	0	0	0	0	0	0	0	0	0	0	0	0	0	0	0	0	1	0	0	0	0	0	0	0	0	0	0	0	0	0	0	0
	117	P60660;P14649;F8VPF3;F8W1R7;J3KND3;G8JLA2;G3V1V0;F8W1I5;B7Z6Z4	Myosin light polypeptide 6;Myosin light chain 6B	MYL6;MYL6B	sp|P60660|MYL6_HUMAN Myosin light polypeptide 6 OS=Homo sapiens OX=9606 GN=MYL6 PE=1 SV=2;sp|P14649|MYL6B_HUMAN Myosin light chain 6B OS=Homo sapiens OX=9606 GN=MYL6B PE=1 SV=1;tr|F8VPF3|F8VPF3_HUMAN Myosin light polypeptide 6 (Fragment) OS=Homo sapiens OX	9	2	2	2	0	2	0	0	0	0	1	0	0	0	0	0	0	1	0	0	1	0	0	2	0	0	0	0	1	0	0	0	0	0	0	1	0	0	1	0	0	2	0	0
	118	Q17RY0;E5RJM0;B7ZLQ8	Cytoplasmic polyadenylation element-binding protein 4	CPEB4	sp|Q17RY0|CPEB4_HUMAN Cytoplasmic polyadenylation element-binding protein 4 OS=Homo sapiens OX=9606 GN=CPEB4 PE=1 SV=1;tr|E5RJM0|E5RJM0_HUMAN Cytoplasmic polyadenylation element-binding protein 4 OS=Homo sapiens OX=9606 GN=CPEB4 PE=1 SV=1;tr|B7ZLQ8|B7ZLQ8_	3	2	2	2	0	0	0	0	0	0	0	0	0	0	0	0	0	2	1	0	1	2	0	0	0	0	0	0	0	0	0	0	0	0	0	2	1	0	1	2	0	0	0	0
	119	Q8IXT5;B9ZVT1	RNA-binding protein 12B	RBM12B	sp|Q8IXT5|RB12B_HUMAN RNA-binding protein 12B OS=Homo sapiens OX=9606 GN=RBM12B PE=1 SV=2;tr|B9ZVT1|B9ZVT1_HUMAN RNA-binding protein 12B OS=Homo sapiens OX=9606 GN=RBM12B PE=1 SV=2	2	5	5	5	3	2	1	2	1	3	2	2	3	0	2	0	3	0	1	0	0	2	3	2	1	2	1	3	2	2	3	0	2	0	3	0	1	0	0	2	3	2	1	2
	120	P35080;C9J712;C9J0J7;C9JQ45;G5E9Q6	Profilin-2;Profilin	PFN2	sp|P35080|PROF2_HUMAN Profilin-2 OS=Homo sapiens OX=9606 GN=PFN2 PE=1 SV=3;tr|C9J712|C9J712_HUMAN Profilin OS=Homo sapiens OX=9606 GN=PFN2 PE=1 SV=1;tr|C9J0J7|C9J0J7_HUMAN Profilin OS=Homo sapiens OX=9606 GN=PFN2 PE=1 SV=1;tr|C9JQ45|C9JQ45_HUMAN Profilin O	5	1	1	1	1	1	0	1	0	1	1	0	0	0	0	0	1	0	0	0	0	0	1	1	0	1	0	1	1	0	0	0	0	0	1	0	0	0	0	0	1	1	0	1
	121	P18754;C9JRH2;C9J3R0;C9JMJ4;C9JQZ4;C9JW69	Regulator of chromosome condensation	RCC1	sp|P18754|RCC1_HUMAN Regulator of chromosome condensation OS=Homo sapiens OX=9606 GN=RCC1 PE=1 SV=1;tr|C9JRH2|C9JRH2_HUMAN Regulator of chromosome condensation (Fragment) OS=Homo sapiens OX=9606 GN=RCC1 PE=1 SV=1;tr|C9J3R0|C9J3R0_HUMAN Regulator of chromos	6	1	1	1	0	0	0	0	0	0	1	0	0	0	0	0	0	1	1	0	1	1	0	0	0	0	0	0	1	0	0	0	0	0	0	1	1	0	1	1	0	0	0	0
	122	Q9BVC5;C9J4K0	Ashwin	C2orf49	sp|Q9BVC5|ASHWN_HUMAN Ashwin OS=Homo sapiens OX=9606 GN=C2orf49 PE=1 SV=1;tr|C9J4K0|C9J4K0_HUMAN Ashwin OS=Homo sapiens OX=9606 GN=C2orf49 PE=1 SV=1	2	2	2	2	0	0	0	0	0	0	1	0	0	0	0	0	0	0	0	0	1	2	0	0	0	0	0	0	1	0	0	0	0	0	0	0	0	0	1	2	0	0	0	0
	123	P57076;C9J818	UPF0769 protein C21orf59	C21orf59	sp|P57076|CF298_HUMAN Cilia- and flagella-associated protein 298 OS=Homo sapiens OX=9606 GN=CFAP298 PE=1 SV=1;tr|C9J818|C9J818_HUMAN Cilia- and flagella-associated protein 298 OS=Homo sapiens OX=9606 GN=CFAP298 PE=1 SV=1	2	1	1	1	0	0	0	0	0	0	0	0	0	0	0	0	0	0	0	0	1	1	0	0	0	0	0	0	0	0	0	0	0	0	0	0	0	0	1	1	0	0	0	0
	124	Q9P0W2;C9JQA7;C9K049;C9J8X5	SWI/SNF-related matrix-associated actin-dependent regulator of chromatin subfamily E member 1-related	HMG20B	sp|Q9P0W2|HM20B_HUMAN SWI/SNF-related matrix-associated actin-dependent regulator of chromatin subfamily E member 1-related OS=Homo sapiens OX=9606 GN=HMG20B PE=1 SV=1;tr|C9JQA7|C9JQA7_HUMAN SWI/SNF-related matrix-associated actin-dependent regulator of ch	4	2	2	2	0	0	0	0	0	1	1	0	2	0	1	0	2	0	0	0	0	0	0	0	0	0	0	1	1	0	2	0	1	0	2	0	0	0	0	0	0	0	0	0
	125	P10071;C9J9N4;A0A2R8Y6R3;A0A2R8Y723;A0A2R8YGX0	Transcriptional activator GLI3;Transcriptional repressor GLI3R	GLI3	sp|P10071|GLI3_HUMAN Transcriptional activator GLI3 OS=Homo sapiens OX=9606 GN=GLI3 PE=1 SV=6;tr|C9J9N4|C9J9N4_HUMAN Transcriptional activator GLI3 (Fragment) OS=Homo sapiens OX=9606 GN=GLI3 PE=1 SV=1;tr|A0A2R8Y6R3|A0A2R8Y6R3_HUMAN Transcriptional activato	5	2	2	2	0	0	0	1	0	0	2	0	0	0	0	0	0	0	0	0	0	1	0	0	0	1	0	0	2	0	0	0	0	0	0	0	0	0	0	1	0	0	0	1
	126	Q8NDX5;C9JAU4;E7EX82	Polyhomeotic-like protein 3	PHC3	sp|Q8NDX5|PHC3_HUMAN Polyhomeotic-like protein 3 OS=Homo sapiens OX=9606 GN=PHC3 PE=1 SV=1;tr|C9JAU4|C9JAU4_HUMAN Polyhomeotic-like protein 3 (Fragment) OS=Homo sapiens OX=9606 GN=PHC3 PE=1 SV=2;tr|E7EX82|E7EX82_HUMAN Polyhomeotic-like protein 3 OS=Homo sa	3	1	1	1	0	0	0	0	0	0	0	0	1	0	0	0	0	0	0	0	0	1	0	0	0	0	0	0	0	0	1	0	0	0	0	0	0	0	0	1	0	0	0	0
	127	Q9UPY8;C9JB30	Microtubule-associated protein RP/EB family member 3	MAPRE3	sp|Q9UPY8|MARE3_HUMAN Microtubule-associated protein RP/EB family member 3 OS=Homo sapiens OX=9606 GN=MAPRE3 PE=1 SV=1;tr|C9JB30|C9JB30_HUMAN Microtubule-associated protein RP/EB family member 3 (Fragment) OS=Homo sapiens OX=9606 GN=MAPRE3 PE=1 SV=1	2	3	3	3	0	2	0	2	0	2	2	0	0	0	1	0	1	0	0	0	0	0	0	2	0	2	0	2	2	0	0	0	1	0	1	0	0	0	0	0	0	2	0	2
	128	P58546;C9JL85	Myotrophin	MTPN	sp|P58546|MTPN_HUMAN Myotrophin OS=Homo sapiens OX=9606 GN=MTPN PE=1 SV=2;tr|C9JL85|C9JL85_HUMAN Myotrophin OS=Homo sapiens OX=9606 GN=MTPN PE=1 SV=1	2	1	1	1	0	0	0	0	0	0	1	0	0	0	0	0	0	0	0	0	0	0	0	0	0	0	0	0	1	0	0	0	0	0	0	0	0	0	0	0	0	0	0	0
	129	Q14669;F8W9P3;C9JLJ5;C9JSX9;C9JLD7;G5E9G6	E3 ubiquitin-protein ligase TRIP12	TRIP12	sp|Q14669|TRIPC_HUMAN E3 ubiquitin-protein ligase TRIP12 OS=Homo sapiens OX=9606 GN=TRIP12 PE=1 SV=1;tr|F8W9P3|F8W9P3_HUMAN E3 ubiquitin-protein ligase TRIP12 (Fragment) OS=Homo sapiens OX=9606 GN=TRIP12 PE=1 SV=1;tr|C9JLJ5|C9JLJ5_HUMAN E3 ubiquitin-protei	6	1	1	1	0	0	0	1	0	1	1	0	0	0	0	0	0	0	0	0	0	0	0	0	0	1	0	1	1	0	0	0	0	0	0	0	0	0	0	0	0	0	0	1
	130	Q13275;C9JPG5	Semaphorin-3F	SEMA3F	sp|Q13275|SEM3F_HUMAN Semaphorin-3F OS=Homo sapiens OX=9606 GN=SEMA3F PE=2 SV=2;tr|C9JPG5|C9JPG5_HUMAN Semaphorin-3F OS=Homo sapiens OX=9606 GN=SEMA3F PE=1 SV=1	2	2	2	2	0	1	0	0	0	0	1	0	0	0	0	0	1	0	0	0	0	0	0	1	0	0	0	0	1	0	0	0	0	0	1	0	0	0	0	0	0	1	0	0
	131	Q9Y2K9;C9JQS3;E9PFI2;C9JPK3;C9K0E4;C9JCY1	Syntaxin-binding protein 5-like	STXBP5L	sp|Q9Y2K9|STB5L_HUMAN Syntaxin-binding protein 5-like OS=Homo sapiens OX=9606 GN=STXBP5L PE=1 SV=2;tr|C9JQS3|C9JQS3_HUMAN Syntaxin-binding protein 5-like (Fragment) OS=Homo sapiens OX=9606 GN=STXBP5L PE=1 SV=1;tr|E9PFI2|E9PFI2_HUMAN Syntaxin-binding protei	6	2	2	2	1	0	2	0	2	0	0	1	0	1	0	0	0	0	0	0	0	0	1	0	2	0	2	0	0	1	0	1	0	0	0	0	0	0	0	0	1	0	2	0
	154	Q86WP2;D4PHA4	Vasculin	GPBP1	sp|Q86WP2|GPBP1_HUMAN Vasculin OS=Homo sapiens OX=9606 GN=GPBP1 PE=1 SV=1;tr|D4PHA4|D4PHA4_HUMAN GC-rich promoter binding protein 1, isoform CRA_c OS=Homo sapiens OX=9606 GN=GPBP1 PE=1 SV=1	2	2	2	2	0	1	0	1	0	0	0	0	0	0	0	0	0	0	0	0	0	0	0	1	0	1	0	0	0	0	0	0	0	0	0	0	0	0	0	0	0	1	0	1
	155	P10451;D6R9C5	Osteopontin	SPP1	sp|P10451|OSTP_HUMAN Osteopontin OS=Homo sapiens OX=9606 GN=SPP1 PE=1 SV=1;tr|D6R9C5|D6R9C5_HUMAN Osteopontin (Fragment) OS=Homo sapiens OX=9606 GN=SPP1 PE=1 SV=1	2	1	1	1	0	0	0	0	0	0	0	0	0	0	0	0	0	0	0	0	1	1	0	0	0	0	0	0	0	0	0	0	0	0	0	0	0	0	1	1	0	0	0	0
	156	P63244;D6RAU2;E9PD14;D6RFX4;D6RFZ9;H0YAF8;D6RHH4;D6R9Z1;H0YAM7;J3KPE3;H0Y8W2;D6R9L0	Guanine nucleotide-binding protein subunit beta-2-like 1;Guanine nucleotide-binding protein subunit beta-2-like 1, N-terminally processed	GNB2L1	sp|P63244|RACK1_HUMAN Receptor of activated protein C kinase 1 OS=Homo sapiens OX=9606 GN=RACK1 PE=1 SV=3;tr|D6RAU2|D6RAU2_HUMAN Receptor of-activated protein C kinase 1 OS=Homo sapiens OX=9606 GN=RACK1 PE=1 SV=1;tr|E9PD14|E9PD14_HUMAN Receptor of-activate	12	1	1	1	0	0	0	0	0	0	1	0	0	0	0	0	0	0	0	0	0	0	0	0	0	0	0	0	1	0	0	0	0	0	0	0	0	0	0	0	0	0	0	0
	157	D6R9P3;D6RD18;D6RBZ0;Q99729	Heterogeneous nuclear ribonucleoprotein A/B	HNRNPAB	tr|D6R9P3|D6R9P3_HUMAN Heterogeneous nuclear ribonucleoprotein A/B OS=Homo sapiens OX=9606 GN=HNRNPAB PE=1 SV=1;tr|D6RD18|D6RD18_HUMAN Heterogeneous nuclear ribonucleoprotein A/B OS=Homo sapiens OX=9606 GN=HNRNPAB PE=1 SV=1;tr|D6RBZ0|D6RBZ0_HUMAN Heterogen	4	12	12	12	3	2	1	4	2	3	8	2	3	0	1	0	2	1	1	0	1	2	3	2	1	4	2	3	8	2	3	0	1	0	2	1	1	0	1	2	3	2	1	4
	158	Q13123;D6RAY9;E7EQZ7;D6REL4;D6RCQ4	Protein Red	IK	sp|Q13123|RED_HUMAN Protein Red OS=Homo sapiens OX=9606 GN=IK PE=1 SV=3;tr|D6RAY9|D6RAY9_HUMAN Protein Red (Fragment) OS=Homo sapiens OX=9606 GN=IK PE=1 SV=1;tr|E7EQZ7|E7EQZ7_HUMAN Protein Red (Fragment) OS=Homo sapiens OX=9606 GN=IK PE=1 SV=1;tr|D6REL4|D6	5	3	3	3	0	0	0	0	0	0	1	0	0	0	0	0	0	2	3	0	1	1	0	0	0	0	0	0	1	0	0	0	0	0	0	2	3	0	1	1	0	0	0	0
	159	P08758;D6RCN3;E9PHT9;D6RBE9	Annexin A5;Annexin	ANXA5	sp|P08758|ANXA5_HUMAN Annexin A5 OS=Homo sapiens OX=9606 GN=ANXA5 PE=1 SV=2;tr|D6RCN3|D6RCN3_HUMAN Annexin A5 OS=Homo sapiens OX=9606 GN=ANXA5 PE=1 SV=1;tr|E9PHT9|E9PHT9_HUMAN Annexin OS=Homo sapiens OX=9606 GN=ANXA5 PE=1 SV=1;tr|D6RBE9|D6RBE9_HUMAN Annexi	4	2	2	2	0	0	0	0	0	0	0	0	0	0	0	0	0	0	1	1	1	1	0	0	0	0	0	0	0	0	0	0	0	0	0	0	1	1	1	1	0	0	0	0
	160	O94856;D6RBU5;H7BY57;X6RKN2	Neurofascin	NFASC	sp|O94856|NFASC_HUMAN Neurofascin OS=Homo sapiens OX=9606 GN=NFASC PE=1 SV=4;tr|D6RBU5|D6RBU5_HUMAN Neurofascin OS=Homo sapiens OX=9606 GN=NFASC PE=1 SV=1;tr|H7BY57|H7BY57_HUMAN Neurofascin (Fragment) OS=Homo sapiens OX=9606 GN=NFASC PE=1 SV=1;tr|X6RKN2|X6	4	1	1	1	0	1	0	0	1	1	1	0	0	0	0	0	0	0	0	0	0	0	0	1	0	0	1	1	1	0	0	0	0	0	0	0	0	0	0	0	0	1	0	0
	161	O94979;H0YAB3;D6RHZ5;H7BXG7;D6REX3	Protein transport protein Sec31A	SEC31A	sp|O94979|SC31A_HUMAN Protein transport protein Sec31A OS=Homo sapiens OX=9606 GN=SEC31A PE=1 SV=3;tr|H0YAB3|H0YAB3_HUMAN Protein transport protein Sec31A (Fragment) OS=Homo sapiens OX=9606 GN=SEC31A PE=1 SV=1;tr|D6RHZ5|D6RHZ5_HUMAN Protein transport prote	5	1	1	1	0	0	0	0	0	0	0	0	0	0	0	0	0	0	1	0	0	0	0	0	0	0	0	0	0	0	0	0	0	0	0	0	1	0	0	0	0	0	0	0
	162	Q70EL2;E2QRF0	Ubiquitin carboxyl-terminal hydrolase 45;Ubiquitin carboxyl-terminal hydrolase	USP45	sp|Q70EL2|UBP45_HUMAN Ubiquitin carboxyl-terminal hydrolase 45 OS=Homo sapiens OX=9606 GN=USP45 PE=1 SV=3;tr|E2QRF0|E2QRF0_HUMAN Ubiquitin carboxyl-terminal hydrolase OS=Homo sapiens OX=9606 GN=USP45 PE=1 SV=1	2	1	1	1	1	1	1	1	1	1	1	1	1	1	1	1	1	0	0	0	0	0	1	1	1	1	1	1	1	1	1	1	1	1	1	0	0	0	0	0	1	1	1	1
	163	Q96MF7;E5RFJ1;E5RHW9	E3 SUMO-protein ligase NSE2	NSMCE2	sp|Q96MF7|NSE2_HUMAN E3 SUMO-protein ligase NSE2 OS=Homo sapiens OX=9606 GN=NSMCE2 PE=1 SV=2;tr|E5RFJ1|E5RFJ1_HUMAN E3 SUMO-protein ligase NSE2 OS=Homo sapiens OX=9606 GN=NSMCE2 PE=1 SV=1;tr|E5RHW9|E5RHW9_HUMAN E3 SUMO-protein ligase NSE2 (Fragment) OS=Hom	3	1	1	1	0	1	0	1	0	0	1	0	1	0	0	0	0	0	0	0	0	0	0	1	0	1	0	0	1	0	1	0	0	0	0	0	0	0	0	0	0	1	0	1
	164	E5RG57		STC2	tr|E5RG57|E5RG57_HUMAN Stanniocalcin-2 (Fragment) OS=Homo sapiens OX=9606 GN=STC2 PE=1 SV=1	1	10	2	2	6	5	6	7	6	6	6	5	5	7	5	6	5	5	4	6	4	4	2	1	1	2	1	1	1	1	1	2	1	2	1	0	0	0	0	0	2	1	1	2
	165	O00244;E5RGN3;E5RIM7	Copper transport protein ATOX1	ATOX1	sp|O00244|ATOX1_HUMAN Copper transport protein ATOX1 OS=Homo sapiens OX=9606 GN=ATOX1 PE=1 SV=1;tr|E5RGN3|E5RGN3_HUMAN Copper transport protein ATOX1 OS=Homo sapiens OX=9606 GN=ATOX1 PE=1 SV=1;tr|E5RIM7|E5RIM7_HUMAN Copper transport protein ATOX1 OS=Homo s	3	1	1	1	1	1	1	1	0	1	1	0	0	0	0	0	1	0	0	0	0	0	1	1	1	1	0	1	1	0	0	0	0	0	1	0	0	0	0	0	1	1	1	1
	166	P06748;E5RI98	Nucleophosmin	NPM1	sp|P06748|NPM_HUMAN Nucleophosmin OS=Homo sapiens OX=9606 GN=NPM1 PE=1 SV=2;tr|E5RI98|E5RI98_HUMAN Nucleophosmin (Fragment) OS=Homo sapiens OX=9606 GN=NPM1 PE=1 SV=1	2	1	1	1	0	0	0	0	0	0	1	0	0	0	0	0	0	0	0	0	0	0	0	0	0	0	0	0	1	0	0	0	0	0	0	0	0	0	0	0	0	0	0	0
	167	P60866;E5RIP1;E5RJX2	40S ribosomal protein S20	RPS20	sp|P60866|RS20_HUMAN 40S ribosomal protein S20 OS=Homo sapiens OX=9606 GN=RPS20 PE=1 SV=1;tr|E5RIP1|E5RIP1_HUMAN 40S ribosomal protein S20 OS=Homo sapiens OX=9606 GN=RPS20 PE=1 SV=1;tr|E5RJX2|E5RJX2_HUMAN 40S ribosomal protein S20 OS=Homo sapiens OX=9606 G	3	1	1	1	1	1	0	0	0	1	1	0	0	0	0	0	0	1	1	1	1	1	1	1	0	0	0	1	1	0	0	0	0	0	0	1	1	1	1	1	1	1	0	0
	168	E5RJD9		C8orf34	tr|E5RJD9|E5RJD9_HUMAN Uncharacterized protein C8orf34 OS=Homo sapiens OX=9606 GN=C8orf34 PE=1 SV=1	1	1	1	1	1	0	1	0	1	1	0	1	0	0	0	1	0	0	0	0	0	0	1	0	1	0	1	1	0	1	0	0	0	1	0	0	0	0	0	0	1	0	1	0
	169	Q99575;E5RK39	Ribonucleases P/MRP protein subunit POP1	POP1	sp|Q99575|POP1_HUMAN Ribonucleases P/MRP protein subunit POP1 OS=Homo sapiens OX=9606 GN=POP1 PE=1 SV=2;tr|E5RK39|E5RK39_HUMAN Ribonucleases P/MRP protein subunit POP1 (Fragment) OS=Homo sapiens OX=9606 GN=POP1 PE=1 SV=1	2	6	6	6	0	4	0	3	0	3	3	0	4	0	3	0	2	3	4	4	3	4	0	4	0	3	0	3	3	0	4	0	3	0	2	3	4	4	3	4	0	4	0	3
	170	P08133;E5RK69	Annexin A6;Annexin	ANXA6	sp|P08133|ANXA6_HUMAN Annexin A6 OS=Homo sapiens OX=9606 GN=ANXA6 PE=1 SV=3;tr|E5RK69|E5RK69_HUMAN Annexin OS=Homo sapiens OX=9606 GN=ANXA6 PE=1 SV=1	2	1	1	1	0	0	0	0	0	0	1	0	1	0	1	0	0	0	0	0	0	0	0	0	0	0	0	0	1	0	1	0	1	0	0	0	0	0	0	0	0	0	0	0
	171	P0DP25;P0DP24;P0DP23;E7EMB3;Q96HY3;G3V361;A0A590UJI2;M0QZ52;A0A590UJC0;F8WBR5;G3V226;G3V479		CALM2;CALM1;CALM3	sp|P0DP25|CALM3_HUMAN Calmodulin-3 OS=Homo sapiens OX=9606 GN=CALM3 PE=1 SV=1;sp|P0DP24|CALM2_HUMAN Calmodulin-2 OS=Homo sapiens OX=9606 GN=CALM2 PE=1 SV=1;sp|P0DP23|CALM1_HUMAN Calmodulin-1 OS=Homo sapiens OX=9606 GN=CALM1 PE=1 SV=1;tr|E7EMB3|E7EMB3_HUMAN	12	8	8	8	4	7	4	6	4	6	6	3	3	3	3	3	5	1	2	1	1	2	4	7	4	6	4	6	6	3	3	3	3	3	5	1	2	1	1	2	4	7	4	6
	172	Q9Y520;E7EPN9;A0A2R8Y424;A0A2R8Y7F4;A0A2R8YET2;H7C5N8	Protein PRRC2C	PRRC2C	sp|Q9Y520|PRC2C_HUMAN Protein PRRC2C OS=Homo sapiens OX=9606 GN=PRRC2C PE=1 SV=4;tr|E7EPN9|E7EPN9_HUMAN Protein PRRC2C OS=Homo sapiens OX=9606 GN=PRRC2C PE=1 SV=1	6	6	6	6	1	4	0	1	0	0	4	0	1	0	0	0	0	0	0	0	0	0	1	4	0	1	0	0	4	0	1	0	0	0	0	0	0	0	0	0	1	4	0	1
	173	O14757;E7EPP6;E9PPA5	Serine/threonine-protein kinase Chk1	CHEK1	sp|O14757|CHK1_HUMAN Serine/threonine-protein kinase Chk1 OS=Homo sapiens OX=9606 GN=CHEK1 PE=1 SV=2;tr|E7EPP6|E7EPP6_HUMAN Serine/threonine-protein kinase Chk1 OS=Homo sapiens OX=9606 GN=CHEK1 PE=1 SV=1;tr|E9PPA5|E9PPA5_HUMAN Serine/threonine-protein kina	3	2	2	2	0	1	0	0	0	0	2	0	0	0	0	0	0	0	0	0	0	0	0	1	0	0	0	0	2	0	0	0	0	0	0	0	0	0	0	0	0	1	0	0
	174	Q96RT7;E7EQL8	Gamma-tubulin complex component 6	TUBGCP6	sp|Q96RT7|GCP6_HUMAN Gamma-tubulin complex component 6 OS=Homo sapiens OX=9606 GN=TUBGCP6 PE=1 SV=3;tr|E7EQL8|E7EQL8_HUMAN Gamma-tubulin complex component 6 OS=Homo sapiens OX=9606 GN=TUBGCP6 PE=1 SV=1	2	2	2	2	0	1	0	1	0	1	2	0	1	0	0	0	0	0	0	0	0	0	0	1	0	1	0	1	2	0	1	0	0	0	0	0	0	0	0	0	0	1	0	1
	175	Q92576;E7ER40;E7EVH3	PHD finger protein 3	PHF3	sp|Q92576|PHF3_HUMAN PHD finger protein 3 OS=Homo sapiens OX=9606 GN=PHF3 PE=1 SV=3;tr|E7ER40|E7ER40_HUMAN PHD finger protein 3 (Fragment) OS=Homo sapiens OX=9606 GN=PHF3 PE=1 SV=8;tr|E7EVH3|E7EVH3_HUMAN PHD finger protein 3 (Fragment) OS=Homo sapiens OX=9	3	1	1	1	1	0	0	1	0	1	0	0	0	0	0	0	0	0	0	0	0	0	1	0	0	1	0	1	0	0	0	0	0	0	0	0	0	0	0	0	1	0	0	1
	176	Q9H2X0;E7ESX1	Chordin	CHRD	sp|Q9H2X0|CHRD_HUMAN Chordin OS=Homo sapiens OX=9606 GN=CHRD PE=1 SV=2;tr|E7ESX1|E7ESX1_HUMAN Chordin OS=Homo sapiens OX=9606 GN=CHRD PE=1 SV=1	2	1	1	1	0	1	0	0	0	0	1	0	0	0	0	0	0	1	1	0	1	0	0	1	0	0	0	0	1	0	0	0	0	0	0	1	1	0	1	0	0	1	0	0
	177	P00749;E7ET40;S4R3G7	Urokinase-type plasminogen activator;Urokinase-type plasminogen activator long chain A;Urokinase-type plasminogen activator short chain A;Urokinase-type plasminogen activator chain B	PLAU	sp|P00749|UROK_HUMAN Urokinase-type plasminogen activator OS=Homo sapiens OX=9606 GN=PLAU PE=1 SV=2;tr|E7ET40|E7ET40_HUMAN Urokinase-type plasminogen activator OS=Homo sapiens OX=9606 GN=PLAU PE=1 SV=1	3	40	40	40	26	28	29	22	26	28	27	17	21	22	19	24	23	13	12	7	8	11	26	28	29	22	26	28	27	17	21	22	19	24	23	13	12	7	8	11	26	28	29	22
	178	Q04637;E7EX73;E9PGM1;E7EUU4;H7C044	Eukaryotic translation initiation factor 4 gamma 1	EIF4G1	sp|Q04637|IF4G1_HUMAN Eukaryotic translation initiation factor 4 gamma 1 OS=Homo sapiens OX=9606 GN=EIF4G1 PE=1 SV=4;tr|E7EX73|E7EX73_HUMAN Eukaryotic translation initiation factor 4 gamma 1 OS=Homo sapiens OX=9606 GN=EIF4G1 PE=1 SV=1;tr|E9PGM1|E9PGM1_HUMA	5	4	4	4	0	2	0	3	0	1	3	0	2	0	2	0	1	1	1	0	1	1	0	2	0	3	0	1	3	0	2	0	2	0	1	1	1	0	1	1	0	2	0	3
	179	P27816;E7EVA0;H0Y2V1;H7C4C5;F8W9U4;B5MEG9	Microtubule-associated protein 4;Microtubule-associated protein	MAP4	sp|P27816|MAP4_HUMAN Microtubule-associated protein 4 OS=Homo sapiens OX=9606 GN=MAP4 PE=1 SV=3;tr|E7EVA0|E7EVA0_HUMAN Microtubule-associated protein OS=Homo sapiens OX=9606 GN=MAP4 PE=1 SV=1;tr|H0Y2V1|H0Y2V1_HUMAN Microtubule-associated protein (Fragment)	6	2	2	2	1	1	1	2	1	0	1	1	0	1	0	1	1	0	0	0	0	0	1	1	1	2	1	0	1	1	0	1	0	1	1	0	0	0	0	0	1	1	1	2
	180	O75064;E9PAK5	DENN domain-containing protein 4B	DENND4B	sp|O75064|DEN4B_HUMAN DENN domain-containing protein 4B OS=Homo sapiens OX=9606 GN=DENND4B PE=1 SV=4;tr|E9PAK5|E9PAK5_HUMAN DENN domain-containing protein 4B (Fragment) OS=Homo sapiens OX=9606 GN=DENND4B PE=1 SV=1	2	2	2	2	1	0	1	0	1	0	0	1	0	2	0	1	0	0	0	0	0	0	1	0	1	0	1	0	0	1	0	2	0	1	0	0	0	0	0	0	1	0	1	0
	181	Q86V81;E9PB61	THO complex subunit 4	ALYREF	sp|Q86V81|THOC4_HUMAN THO complex subunit 4 OS=Homo sapiens OX=9606 GN=ALYREF PE=1 SV=3;tr|E9PB61|E9PB61_HUMAN THO complex subunit 4 OS=Homo sapiens OX=9606 GN=ALYREF PE=1 SV=1	2	2	2	2	0	0	0	0	1	0	1	0	0	0	0	0	0	0	0	0	0	0	0	0	0	0	1	0	1	0	0	0	0	0	0	0	0	0	0	0	0	0	0	0
	182	P24821;F5H7V9;E9PC84;J3QSU6;H0YGZ3	Tenascin	TNC	sp|P24821|TENA_HUMAN Tenascin OS=Homo sapiens OX=9606 GN=TNC PE=1 SV=3;tr|F5H7V9|F5H7V9_HUMAN Tenascin OS=Homo sapiens OX=9606 GN=TNC PE=1 SV=1;tr|E9PC84|E9PC84_HUMAN Tenascin OS=Homo sapiens OX=9606 GN=TNC PE=1 SV=1;tr|J3QSU6|J3QSU6_HUMAN Tenascin OS=Homo	5	12	12	12	8	5	8	4	6	4	6	2	3	3	3	1	2	0	0	0	0	0	8	5	8	4	6	4	6	2	3	3	3	1	2	0	0	0	0	0	8	5	8	4
	183	O43813;F8WDS9;E9PHS0	LanC-like protein 1	LANCL1	sp|O43813|LANC1_HUMAN Glutathione S-transferase LANCL1 OS=Homo sapiens OX=9606 GN=LANCL1 PE=1 SV=1;tr|F8WDS9|F8WDS9_HUMAN Glutathione S-transferase LANCL1 OS=Homo sapiens OX=9606 GN=LANCL1 PE=1 SV=1;tr|E9PHS0|E9PHS0_HUMAN Glutathione S-transferase LANCL1 (	3	3	3	3	0	2	0	2	0	2	3	0	2	0	0	0	3	0	0	0	0	0	0	2	0	2	0	2	3	0	2	0	0	0	3	0	0	0	0	0	0	2	0	2
	184	P23528;G3V1A4;E9PP50;E9PK25	Cofilin-1	CFL1	sp|P23528|COF1_HUMAN Cofilin-1 OS=Homo sapiens OX=9606 GN=CFL1 PE=1 SV=3;tr|G3V1A4|G3V1A4_HUMAN Cofilin, non-muscle isoform OS=Homo sapiens OX=9606 GN=CFL1 PE=1 SV=1;tr|E9PP50|E9PP50_HUMAN Cofilin, non-muscle isoform (Fragment) OS=Homo sapiens OX=9606 GN=C	4	1	1	1	0	1	0	1	0	0	0	0	0	0	0	0	0	1	1	1	1	1	0	1	0	1	0	0	0	0	0	0	0	0	0	1	1	1	1	1	0	1	0	1
	185	E9PK91;Q9NYF8;E9PQN2;E9PKI6;A0A1W2PQ43;E9PK09;E9PJA7;H0YF00;H0YF63;H0YF14	Bcl-2-associated transcription factor 1	BCLAF1	tr|E9PK91|E9PK91_HUMAN Bcl-2-associated transcription factor 1 OS=Homo sapiens OX=9606 GN=BCLAF1 PE=1 SV=1;sp|Q9NYF8|BCLF1_HUMAN Bcl-2-associated transcription factor 1 OS=Homo sapiens OX=9606 GN=BCLAF1 PE=1 SV=2;tr|E9PQN2|E9PQN2_HUMAN Bcl-2-associated tra	10	19	19	19	2	10	1	11	0	8	11	0	7	0	5	0	5	9	13	7	13	16	2	10	1	11	0	8	11	0	7	0	5	0	5	9	13	7	13	16	2	10	1	11
	186	Q6IQ23;E9PKC0;A0A1B0GTN9;E9PIK1	Pleckstrin homology domain-containing family A member 7	PLEKHA7	sp|Q6IQ23|PKHA7_HUMAN Pleckstrin homology domain-containing family A member 7 OS=Homo sapiens OX=9606 GN=PLEKHA7 PE=1 SV=2;tr|E9PKC0|E9PKC0_HUMAN Pleckstrin homology domain-containing family A member 7 OS=Homo sapiens OX=9606 GN=PLEKHA7 PE=1 SV=1;tr|A0A1B0	4	8	8	8	1	4	0	3	0	3	6	0	3	0	2	0	3	0	1	1	1	0	1	4	0	3	0	3	6	0	3	0	2	0	3	0	1	1	1	0	1	4	0	3
	187	O94913;E9PQ01;E9PKN0	Pre-mRNA cleavage complex 2 protein Pcf11	PCF11	sp|O94913|PCF11_HUMAN Pre-mRNA cleavage complex 2 protein Pcf11 OS=Homo sapiens OX=9606 GN=PCF11 PE=1 SV=3;tr|E9PQ01|E9PQ01_HUMAN Pre-mRNA cleavage complex 2 protein Pcf11 (Fragment) OS=Homo sapiens OX=9606 GN=PCF11 PE=1 SV=8;tr|E9PKN0|E9PKN0_HUMAN Pre-mRN	3	3	3	3	0	3	0	3	0	3	3	0	3	0	2	0	2	0	0	0	0	1	0	3	0	3	0	3	3	0	3	0	2	0	2	0	0	0	0	1	0	3	0	3
	188	Q7Z553;G3V5Z1;E9PMG9;H0YJ52	MAM domain-containing glycosylphosphatidylinositol anchor protein 2	MDGA2	sp|Q7Z553|MDGA2_HUMAN MAM domain-containing glycosylphosphatidylinositol anchor protein 2 OS=Homo sapiens OX=9606 GN=MDGA2 PE=1 SV=2;tr|G3V5Z1|G3V5Z1_HUMAN MAM domain-containing glycosylphosphatidylinositol anchor protein 2 OS=Homo sapiens OX=9606 GN=MDGA2	4	2	2	2	0	0	0	0	0	0	0	0	0	0	0	0	0	1	0	2	1	0	0	0	0	0	0	0	0	0	0	0	0	0	0	1	0	2	1	0	0	0	0	0
	189	Q13586;H0YDB2;E9PNJ4;G0XQ39	Stromal interaction molecule 1	STIM1	sp|Q13586|STIM1_HUMAN Stromal interaction molecule 1 OS=Homo sapiens OX=9606 GN=STIM1 PE=1 SV=3;tr|H0YDB2|H0YDB2_HUMAN Stromal interaction molecule 1 (Fragment) OS=Homo sapiens OX=9606 GN=STIM1 PE=1 SV=1;tr|E9PNJ4|E9PNJ4_HUMAN Stromal interaction molecule	4	2	2	2	0	0	0	0	0	0	0	0	0	0	0	0	0	2	2	2	2	2	0	0	0	0	0	0	0	0	0	0	0	0	0	2	2	2	2	2	0	0	0	0
	190	P78406;E9PQ57;B0QZ36;E9PPG9	mRNA export factor	RAE1	sp|P78406|RAE1L_HUMAN mRNA export factor OS=Homo sapiens OX=9606 GN=RAE1 PE=1 SV=1;tr|E9PQ57|E9PQ57_HUMAN Rae1 protein homolog OS=Homo sapiens OX=9606 GN=RAE1 PE=1 SV=1	4	3	3	3	0	0	0	0	0	0	2	0	0	0	0	0	0	0	0	0	0	2	0	0	0	0	0	0	2	0	0	0	0	0	0	0	0	0	0	2	0	0	0	0
	191	Q14671;E9PR38;H0YEH2;Q5T1Z4;Q5T1Z8;E9PMX1;E9PM68;E9PL65	Pumilio homolog 1	PUM1	sp|Q14671|PUM1_HUMAN Pumilio homolog 1 OS=Homo sapiens OX=9606 GN=PUM1 PE=1 SV=3;tr|E9PR38|E9PR38_HUMAN Pumilio homolog 1 OS=Homo sapiens OX=9606 GN=PUM1 PE=1 SV=1;tr|H0YEH2|H0YEH2_HUMAN Pumilio homolog 1 (Fragment) OS=Homo sapiens OX=9606 GN=PUM1 PE=1 SV=	8	5	5	5	0	0	0	0	0	0	0	0	0	0	0	0	0	1	3	0	1	3	0	0	0	0	0	0	0	0	0	0	0	0	0	1	3	0	1	3	0	0	0	0
	192	O15027;F1T0I1	Protein transport protein Sec16A	SEC16A	sp|O15027|SC16A_HUMAN Protein transport protein Sec16A OS=Homo sapiens OX=9606 GN=SEC16A PE=1 SV=4;tr|F1T0I1|F1T0I1_HUMAN Protein transport protein sec16 OS=Homo sapiens OX=9606 GN=SEC16A PE=1 SV=1	2	3	3	3	0	0	0	0	0	0	0	0	0	0	0	0	0	1	0	1	1	2	0	0	0	0	0	0	0	0	0	0	0	0	0	1	0	1	1	2	0	0	0	0
	193	Q9BVH7;F2Z2C8	Alpha-N-acetylgalactosaminide alpha-2,6-sialyltransferase 5	ST6GALNAC5	sp|Q9BVH7|SIA7E_HUMAN Alpha-N-acetylgalactosaminide alpha-2,6-sialyltransferase 5 OS=Homo sapiens OX=9606 GN=ST6GALNAC5 PE=2 SV=1;tr|F2Z2C8|F2Z2C8_HUMAN Alpha-N-acetylgalactosaminide alpha-2,6-sialyltransferase 5 OS=Homo sapiens OX=9606 GN=ST6GALNAC5 PE=1	2	1	1	1	0	1	0	1	0	0	0	0	0	0	0	0	0	0	0	0	0	0	0	1	0	1	0	0	0	0	0	0	0	0	0	0	0	0	0	0	0	1	0	1
	194	Q86SR1;F2Z2M7	Polypeptide N-acetylgalactosaminyltransferase 10	GALNT10	sp|Q86SR1|GLT10_HUMAN Polypeptide N-acetylgalactosaminyltransferase 10 OS=Homo sapiens OX=9606 GN=GALNT10 PE=1 SV=2;tr|F2Z2M7|F2Z2M7_HUMAN Polypeptide N-acetylgalactosaminyltransferase 10 OS=Homo sapiens OX=9606 GN=GALNT10 PE=1 SV=1	2	3	3	3	0	0	0	0	0	0	0	0	0	0	0	0	1	1	3	0	2	2	0	0	0	0	0	0	0	0	0	0	0	0	1	1	3	0	2	2	0	0	0	0
	195	P00338;F5GYU2;F5GXY2;F5GXH2;F5H5J4;F5H6W8;F5GZQ4;F5H8H6;F5GXC7;F5GWW2;F5GXU1	L-lactate dehydrogenase A chain	LDHA	sp|P00338|LDHA_HUMAN L-lactate dehydrogenase A chain OS=Homo sapiens OX=9606 GN=LDHA PE=1 SV=2;tr|F5GYU2|F5GYU2_HUMAN L-lactate dehydrogenase A chain (Fragment) OS=Homo sapiens OX=9606 GN=LDHA PE=1 SV=1;tr|F5GXY2|F5GXY2_HUMAN L-lactate dehydrogenase A chai	11	5	5	5	2	1	2	2	0	0	2	2	1	1	0	2	1	0	0	0	0	0	2	1	2	2	0	0	2	2	1	1	0	2	1	0	0	0	0	0	2	1	2	2
	196	P19438;F5H6V7;F5H8A6;F5H061	Tumor necrosis factor receptor superfamily member 1A;Tumor necrosis factor receptor superfamily member 1A, membrane form;Tumor necrosis factor-binding protein 1	TNFRSF1A	sp|P19438|TNR1A_HUMAN Tumor necrosis factor receptor superfamily member 1A OS=Homo sapiens OX=9606 GN=TNFRSF1A PE=1 SV=1;tr|F5H6V7|F5H6V7_HUMAN Tumor necrosis factor receptor superfamily member 1A (Fragment) OS=Homo sapiens OX=9606 GN=TNFRSF1A PE=1 SV=1;tr	4	1	1	1	0	0	0	0	0	0	0	0	0	0	0	0	0	1	0	0	0	0	0	0	0	0	0	0	0	0	0	0	0	0	0	1	0	0	0	0	0	0	0	0
	197	O75400;F5H578;H0YG38;H7C2N3	Pre-mRNA-processing factor 40 homolog A	PRPF40A	sp|O75400|PR40A_HUMAN Pre-mRNA-processing factor 40 homolog A OS=Homo sapiens OX=9606 GN=PRPF40A PE=1 SV=2;tr|F5H578|F5H578_HUMAN Pre-mRNA-processing factor 40 homolog A (Fragment) OS=Homo sapiens OX=9606 GN=PRPF40A PE=1 SV=1;tr|H0YG38|H0YG38_HUMAN Pre-mRN	4	4	4	4	0	0	0	0	0	0	0	0	0	0	0	0	0	3	3	1	2	2	0	0	0	0	0	0	0	0	0	0	0	0	0	3	3	1	2	2	0	0	0	0
	198	P98153;F6SYP7	Integral membrane protein DGCR2/IDD	DGCR2	sp|P98153|IDD_HUMAN Integral membrane protein DGCR2/IDD OS=Homo sapiens OX=9606 GN=DGCR2 PE=1 SV=1;tr|F6SYP7|F6SYP7_HUMAN Integral membrane protein DGCR2/IDD OS=Homo sapiens OX=9606 GN=DGCR2 PE=1 SV=1	2	7	7	7	0	0	0	1	0	0	0	0	0	0	0	0	0	1	3	1	2	5	0	0	0	1	0	0	0	0	0	0	0	0	0	1	3	1	2	5	0	0	0	1
	199	Q9BY77;F8WCX5;F6VRR5	Polymerase delta-interacting protein 3	POLDIP3	sp|Q9BY77|PDIP3_HUMAN Polymerase delta-interacting protein 3 OS=Homo sapiens OX=9606 GN=POLDIP3 PE=1 SV=2;tr|F8WCX5|F8WCX5_HUMAN Polymerase delta-interacting protein 3 OS=Homo sapiens OX=9606 GN=POLDIP3 PE=1 SV=1;tr|F6VRR5|F6VRR5_HUMAN Polymerase delta-int	3	1	1	1	0	0	0	1	0	1	1	0	0	0	0	0	0	1	1	0	1	1	0	0	0	1	0	1	1	0	0	0	0	0	0	1	1	0	1	1	0	0	0	1
	200	Q9UHB6;F8VS07;F8VQE1	LIM domain and actin-binding protein 1	LIMA1	sp|Q9UHB6|LIMA1_HUMAN LIM domain and actin-binding protein 1 OS=Homo sapiens OX=9606 GN=LIMA1 PE=1 SV=1;tr|F8VS07|F8VS07_HUMAN LIM domain and actin-binding protein 1 OS=Homo sapiens OX=9606 GN=LIMA1 PE=1 SV=1;tr|F8VQE1|F8VQE1_HUMAN LIM domain and actin-bin	3	3	3	3	1	1	2	1	0	1	1	0	0	1	0	0	0	1	1	0	0	1	1	1	2	1	0	1	1	0	0	1	0	0	0	1	1	0	0	1	1	1	2	1
	201	Q99435;F8VXR5;F8VRQ0;F8VZ72;F8W1A2;F8VVB6	Protein kinase C-binding protein NELL2	NELL2	sp|Q99435|NELL2_HUMAN Protein kinase C-binding protein NELL2 OS=Homo sapiens OX=9606 GN=NELL2 PE=1 SV=1;tr|F8VXR5|F8VXR5_HUMAN Protein kinase C-binding protein NELL2 (Fragment) OS=Homo sapiens OX=9606 GN=NELL2 PE=1 SV=1;tr|F8VRQ0|F8VRQ0_HUMAN Protein kinas	6	1	1	1	1	1	0	0	1	1	1	1	1	0	0	1	1	0	0	0	0	0	1	1	0	0	1	1	1	1	1	0	0	1	1	0	0	0	0	0	1	1	0	0
	202	P49750;F8VU51	YLP motif-containing protein 1	YLPM1	sp|P49750|YLPM1_HUMAN YLP motif-containing protein 1 OS=Homo sapiens OX=9606 GN=YLPM1 PE=1 SV=4;tr|F8VU51|F8VU51_HUMAN YLP motif-containing protein 1 OS=Homo sapiens OX=9606 GN=YLPM1 PE=1 SV=1	2	1	1	1	0	0	0	1	0	0	0	0	0	0	0	0	0	0	1	0	0	0	0	0	0	1	0	0	0	0	0	0	0	0	0	0	1	0	0	0	0	0	0	1
	203	F8VXK3;Q9NPF2	Carbohydrate sulfotransferase 11	CHST11	tr|F8VXK3|F8VXK3_HUMAN Carbohydrate sulfotransferase (Fragment) OS=Homo sapiens OX=9606 GN=CHST11 PE=1 SV=1;sp|Q9NPF2|CHSTB_HUMAN Carbohydrate sulfotransferase 11 OS=Homo sapiens OX=9606 GN=CHST11 PE=1 SV=1	2	1	1	1	0	1	0	1	0	1	1	0	0	0	0	0	0	1	1	1	1	1	0	1	0	1	0	1	1	0	0	0	0	0	0	1	1	1	1	1	0	1	0	1
	204	P05783;F8VZY9;CON__H-INV:HIT000015463	Keratin, type I cytoskeletal 18	KRT18	sp|P05783|K1C18_HUMAN Keratin, type I cytoskeletal 18 OS=Homo sapiens OX=9606 GN=KRT18 PE=1 SV=2;tr|F8VZY9|F8VZY9_HUMAN Keratin, type I cytoskeletal 18 OS=Homo sapiens OX=9606 GN=KRT18 PE=1 SV=1	3	3	2	2	0	0	0	1	0	0	2	0	1	1	0	0	0	0	0	0	0	1	0	0	0	0	0	0	1	0	0	0	0	0	0	0	0	0	0	1	0	0	0	0
	205	P09651;F8W6I7;F8VZ49;Q32P51;F8VYN5;F8W646;A0A2R8Y4L2;F8VTQ5;H0YH80	Heterogeneous nuclear ribonucleoprotein A1;Heterogeneous nuclear ribonucleoprotein A1, N-terminally processed;Heterogeneous nuclear ribonucleoprotein A1-like 2	HNRNPA1;HNRNPA1L2	sp|P09651|ROA1_HUMAN Heterogeneous nuclear ribonucleoprotein A1 OS=Homo sapiens OX=9606 GN=HNRNPA1 PE=1 SV=5;tr|F8W6I7|F8W6I7_HUMAN Helix-destabilizing protein OS=Homo sapiens OX=9606 GN=HNRNPA1 PE=1 SV=2;tr|F8VZ49|F8VZ49_HUMAN Helix-destabilizing protein	9	12	12	12	5	10	4	11	3	9	10	4	8	5	9	4	9	2	4	0	5	5	5	10	4	11	3	9	10	4	8	5	9	4	9	2	4	0	5	5	5	10	4	11
	206	Q16630;F8WJN3	Cleavage and polyadenylation specificity factor subunit 6	CPSF6	sp|Q16630|CPSF6_HUMAN Cleavage and polyadenylation specificity factor subunit 6 OS=Homo sapiens OX=9606 GN=CPSF6 PE=1 SV=2;tr|F8WJN3|F8WJN3_HUMAN Cleavage and polyadenylation specificity factor subunit 6 OS=Homo sapiens OX=9606 GN=CPSF6 PE=1 SV=1	2	1	1	1	1	0	0	0	0	0	0	1	0	0	0	0	0	1	0	1	0	0	1	0	0	0	0	0	0	1	0	0	0	0	0	1	0	1	0	0	1	0	0	0
	207	Q86XJ1;H0YIT6;G3V1N3	GAS2-like protein 3	GAS2L3	sp|Q86XJ1|GA2L3_HUMAN GAS2-like protein 3 OS=Homo sapiens OX=9606 GN=GAS2L3 PE=1 SV=1;tr|H0YIT6|H0YIT6_HUMAN GAS2-like protein 3 (Fragment) OS=Homo sapiens OX=9606 GN=GAS2L3 PE=1 SV=1;tr|G3V1N3|G3V1N3_HUMAN GAS2-like protein 3 OS=Homo sapiens OX=9606 GN=GA	3	1	1	1	0	1	0	0	0	0	0	0	0	0	0	0	0	0	0	0	0	0	0	1	0	0	0	0	0	0	0	0	0	0	0	0	0	0	0	0	0	1	0	0
	208	Q96RN5;H7C308;G3V1P5	Mediator of RNA polymerase II transcription subunit 15	MED15	sp|Q96RN5|MED15_HUMAN Mediator of RNA polymerase II transcription subunit 15 OS=Homo sapiens OX=9606 GN=MED15 PE=1 SV=2;tr|H7C308|H7C308_HUMAN Mediator of RNA polymerase II transcription subunit 15 (Fragment) OS=Homo sapiens OX=9606 GN=MED15 PE=1 SV=1;tr|G	3	1	1	1	0	0	0	0	0	0	0	0	0	0	0	0	0	0	0	0	0	1	0	0	0	0	0	0	0	0	0	0	0	0	0	0	0	0	0	1	0	0	0	0
	209	O60293;G3V1X1	Zinc finger C3H1 domain-containing protein	ZFC3H1	sp|O60293|ZC3H1_HUMAN Zinc finger C3H1 domain-containing protein OS=Homo sapiens OX=9606 GN=ZFC3H1 PE=1 SV=3;tr|G3V1X1|G3V1X1_HUMAN Proline/serine-rich coiled-coil 2, isoform CRA_a OS=Homo sapiens OX=9606 GN=ZFC3H1 PE=1 SV=1	2	2	2	2	2	2	1	2	1	2	2	2	2	1	2	0	2	1	0	0	0	0	2	2	1	2	1	2	2	2	2	1	2	0	2	1	0	0	0	0	2	2	1	2
	210	P84090;G3V279	Enhancer of rudimentary homolog	ERH	sp|P84090|ERH_HUMAN Enhancer of rudimentary homolog OS=Homo sapiens OX=9606 GN=ERH PE=1 SV=1;tr|G3V279|G3V279_HUMAN Enhancer of rudimentary homolog OS=Homo sapiens OX=9606 GN=ERH PE=1 SV=1	2	1	1	1	0	0	0	0	0	0	0	0	0	0	0	0	0	0	0	1	1	0	0	0	0	0	0	0	0	0	0	0	0	0	0	0	0	1	1	0	0	0	0	0
	211	Q6V3B1;G3V563;G3V2R5;A0A494C130		MAX	tr|Q6V3B1|Q6V3B1_HUMAN Myc-associated factor X OS=Homo sapiens OX=9606 GN=MAX PE=1 SV=1;tr|G3V563|G3V563_HUMAN Myc-associated factor X OS=Homo sapiens OX=9606 GN=MAX PE=1 SV=1;tr|G3V2R5|G3V2R5_HUMAN Myc-associated factor X OS=Homo sapiens OX=9606 GN=MAX PE	4	6	1	1	2	4	0	4	1	5	4	2	3	0	2	0	3	3	4	2	3	4	1	1	0	1	1	1	1	1	1	0	1	0	1	1	1	1	1	1	1	1	0	1
	212	Q8TER5;G3V485;G3V3N2;G3V5C1	Rho guanine nucleotide exchange factor 40	ARHGEF40	sp|Q8TER5|ARH40_HUMAN Rho guanine nucleotide exchange factor 40 OS=Homo sapiens OX=9606 GN=ARHGEF40 PE=1 SV=3;tr|G3V485|G3V485_HUMAN Rho guanine nucleotide exchange factor 40 OS=Homo sapiens OX=9606 GN=ARHGEF40 PE=1 SV=1;tr|G3V3N2|G3V3N2_HUMAN Rho guanine	4	2	2	2	1	2	0	2	0	2	2	1	1	1	2	1	2	0	0	0	1	0	1	2	0	2	0	2	2	1	1	1	2	1	2	0	0	0	1	0	1	2	0	2
	213	P17931;G3V3R6	Galectin-3;Galectin	LGALS3	sp|P17931|LEG3_HUMAN Galectin-3 OS=Homo sapiens OX=9606 GN=LGALS3 PE=1 SV=5;tr|G3V3R6|G3V3R6_HUMAN Galectin OS=Homo sapiens OX=9606 GN=LGALS3 PE=1 SV=1	2	1	1	1	0	0	0	0	0	0	0	0	0	0	0	0	0	0	1	0	1	1	0	0	0	0	0	0	0	0	0	0	0	0	0	0	1	0	1	1	0	0	0	0
	214	G3V3T6		ATXN3	tr|G3V3T6|G3V3T6_HUMAN Ataxin-3 (Fragment) OS=Homo sapiens OX=9606 GN=ATXN3 PE=1 SV=2	1	1	1	1	0	0	0	0	0	0	0	1	0	1	0	0	0	0	0	0	0	0	0	0	0	0	0	0	0	1	0	1	0	0	0	0	0	0	0	0	0	0	0	0
	215	Q14767;G3V511;G3V3X5	Latent-transforming growth factor beta-binding protein 2	LTBP2	sp|Q14767|LTBP2_HUMAN Latent-transforming growth factor beta-binding protein 2 OS=Homo sapiens OX=9606 GN=LTBP2 PE=1 SV=3;tr|G3V511|G3V511_HUMAN Latent-transforming growth factor beta-binding protein 2 OS=Homo sapiens OX=9606 GN=LTBP2 PE=1 SV=1;tr|G3V3X5|G	3	11	11	11	3	7	4	7	3	5	8	0	5	1	3	0	4	1	1	1	1	2	3	7	4	7	3	5	8	0	5	1	3	0	4	1	1	1	1	2	3	7	4	7
	216	Q6PJT7;G3V411;H0YJA2;H0YJ51;G3V5I6;G3V256	Zinc finger CCCH domain-containing protein 14	ZC3H14	sp|Q6PJT7|ZC3HE_HUMAN Zinc finger CCCH domain-containing protein 14 OS=Homo sapiens OX=9606 GN=ZC3H14 PE=1 SV=1;tr|G3V411|G3V411_HUMAN Zinc finger CCCH domain-containing protein 14 OS=Homo sapiens OX=9606 GN=ZC3H14 PE=1 SV=1;tr|H0YJA2|H0YJA2_HUMAN Zinc fin	6	2	2	2	0	0	0	0	0	0	2	0	0	0	0	0	0	0	0	0	0	0	0	0	0	0	0	0	2	0	0	0	0	0	0	0	0	0	0	0	0	0	0	0
	217	Q13573;G3V4X8;G3V3A4	SNW domain-containing protein 1	SNW1	sp|Q13573|SNW1_HUMAN SNW domain-containing protein 1 OS=Homo sapiens OX=9606 GN=SNW1 PE=1 SV=1;tr|G3V4X8|G3V4X8_HUMAN SNW domain-containing protein 1 OS=Homo sapiens OX=9606 GN=SNW1 PE=1 SV=1;tr|G3V3A4|G3V3A4_HUMAN SNW domain-containing protein 1 OS=Homo s	3	16	16	16	12	12	9	12	6	11	14	10	11	11	10	5	11	10	10	10	10	11	12	12	9	12	6	11	14	10	11	11	10	5	11	10	10	10	10	11	12	12	9	12
	218	O95428;G3V5P6;B5MDP7;H0YJA1	Papilin	PAPLN	sp|O95428|PPN_HUMAN Papilin OS=Homo sapiens OX=9606 GN=PAPLN PE=2 SV=4;tr|G3V5P6|G3V5P6_HUMAN Papilin OS=Homo sapiens OX=9606 GN=PAPLN PE=1 SV=1;tr|B5MDP7|B5MDP7_HUMAN Papilin OS=Homo sapiens OX=9606 GN=PAPLN PE=1 SV=2	4	5	5	5	1	2	1	1	1	2	3	1	1	1	1	2	1	0	0	0	0	0	1	2	1	1	1	2	3	1	1	1	1	2	1	0	0	0	0	0	1	2	1	1
	219	P55011;G3XAL9	Solute carrier family 12 member 2	SLC12A2	sp|P55011|S12A2_HUMAN Solute carrier family 12 member 2 OS=Homo sapiens OX=9606 GN=SLC12A2 PE=1 SV=1;tr|G3XAL9|G3XAL9_HUMAN Solute carrier family 12 (Sodium/potassium/chloride transporters), member 2, isoform CRA_a OS=Homo sapiens OX=9606 GN=SLC12A2 PE=1 S	2	1	1	1	0	0	0	0	0	0	0	0	1	0	0	0	0	0	0	0	0	0	0	0	0	0	0	0	0	0	1	0	0	0	0	0	0	0	0	0	0	0	0	0
	220	Q8TDH9;G5E931;H3BN57;A0A0D9SEU2;A0A0A0MTN6	Biogenesis of lysosome-related organelles complex 1 subunit 5	BLOC1S5;BLOC1S5-TXNDC5	sp|Q8TDH9|BL1S5_HUMAN Biogenesis of lysosome-related organelles complex 1 subunit 5 OS=Homo sapiens OX=9606 GN=BLOC1S5 PE=1 SV=1;tr|G5E931|G5E931_HUMAN Biogenesis of lysosome-related organelles complex 1 subunit 5 OS=Homo sapiens OX=9606 GN=BLOC1S5 PE=1 SV	5	2	2	2	0	0	0	0	0	0	0	0	0	0	0	0	0	1	0	0	0	2	0	0	0	0	0	0	0	0	0	0	0	0	0	1	0	0	0	2	0	0	0	0
	221	Q15942;H0Y2Y8;C9JJK5;H7C3D3	Zyxin	ZYX	sp|Q15942|ZYX_HUMAN Zyxin OS=Homo sapiens OX=9606 GN=ZYX PE=1 SV=1;tr|H0Y2Y8|H0Y2Y8_HUMAN Zyxin (Fragment) OS=Homo sapiens OX=9606 GN=ZYX PE=1 SV=1	4	4	4	4	1	1	1	2	0	2	1	0	1	0	1	0	1	2	1	2	1	2	1	1	1	2	0	2	1	0	1	0	1	0	1	2	1	2	1	2	1	1	1	2
	222	Q96EV2;H0Y3K4	RNA-binding protein 33	RBM33	sp|Q96EV2|RBM33_HUMAN RNA-binding protein 33 OS=Homo sapiens OX=9606 GN=RBM33 PE=1 SV=3;tr|H0Y3K4|H0Y3K4_HUMAN RNA-binding protein 33 (Fragment) OS=Homo sapiens OX=9606 GN=RBM33 PE=1 SV=1	2	2	2	2	0	1	0	1	0	1	2	0	0	0	0	0	0	1	1	1	1	1	0	1	0	1	0	1	2	0	0	0	0	0	0	1	1	1	1	1	0	1	0	1
	223	P55036;Q5VWC4;H0Y3Y9	26S proteasome non-ATPase regulatory subunit 4	PSMD4	sp|P55036|PSMD4_HUMAN 26S proteasome non-ATPase regulatory subunit 4 OS=Homo sapiens OX=9606 GN=PSMD4 PE=1 SV=1;tr|Q5VWC4|Q5VWC4_HUMAN 26S proteasome non-ATPase regulatory subunit 4 OS=Homo sapiens OX=9606 GN=PSMD4 PE=1 SV=1;tr|H0Y3Y9|H0Y3Y9_HUMAN 26S prot	3	2	2	2	1	0	0	0	0	0	0	0	0	1	0	0	0	0	0	0	0	0	1	0	0	0	0	0	0	0	0	1	0	0	0	0	0	0	0	0	1	0	0	0
	224	Q96P47;H0Y873	Arf-GAP with GTPase, ANK repeat and PH domain-containing protein 3	AGAP3	sp|Q96P47|AGAP3_HUMAN Arf-GAP with GTPase, ANK repeat and PH domain-containing protein 3 OS=Homo sapiens OX=9606 GN=AGAP3 PE=1 SV=2;tr|H0Y873|H0Y873_HUMAN Arf-GAP with GTPase, ANK repeat and PH domain-containing protein 3 (Fragment) OS=Homo sapiens OX=9606	2	1	1	1	0	1	0	0	0	1	1	0	1	0	0	0	0	0	0	0	0	0	0	1	0	0	0	1	1	0	1	0	0	0	0	0	0	0	0	0	0	1	0	0
	225	Q9NSY1;H0Y9P1	BMP-2-inducible protein kinase	BMP2K	sp|Q9NSY1|BMP2K_HUMAN BMP-2-inducible protein kinase OS=Homo sapiens OX=9606 GN=BMP2K PE=1 SV=2;tr|H0Y9P1|H0Y9P1_HUMAN BMP-2-inducible protein kinase (Fragment) OS=Homo sapiens OX=9606 GN=BMP2K PE=1 SV=1	2	3	3	3	0	1	0	1	0	1	3	0	1	0	1	0	0	0	0	0	0	1	0	1	0	1	0	1	3	0	1	0	1	0	0	0	0	0	0	1	0	1	0	1
	226	H0YB92		CEP170	tr|H0YB92|H0YB92_HUMAN Centrosomal protein of 170 kDa (Fragment) OS=Homo sapiens OX=9606 GN=CEP170 PE=1 SV=1	1	2	1	1	0	2	0	1	0	1	2	0	1	0	1	0	0	0	0	0	0	0	0	1	0	1	0	1	1	0	1	0	1	0	0	0	0	0	0	0	0	1	0	1
	227	H0YBI8		VEGFA	tr|H0YBI8|H0YBI8_HUMAN Vascular endothelial growth factor A (Fragment) OS=Homo sapiens OX=9606 GN=VEGFA PE=1 SV=1	1	2	1	1	1	2	2	2	2	2	2	1	2	2	2	1	2	2	2	2	2	2	1	1	1	1	1	1	1	1	1	1	1	1	1	1	1	1	1	1	1	1	1	1
	228	P52943;H0YFA4;H0YHD8	Cysteine-rich protein 2	CRIP2	sp|P52943|CRIP2_HUMAN Cysteine-rich protein 2 OS=Homo sapiens OX=9606 GN=CRIP2 PE=1 SV=1;tr|H0YFA4|H0YFA4_HUMAN Cysteine-rich protein 2 (Fragment) OS=Homo sapiens OX=9606 GN=CRIP2 PE=1 SV=1;tr|H0YHD8|H0YHD8_HUMAN Cysteine-rich protein 2 (Fragment) OS=Homo	3	3	3	3	0	2	0	1	0	2	3	0	2	0	0	0	1	0	0	0	0	1	0	2	0	1	0	2	3	0	2	0	0	0	1	0	0	0	0	1	0	2	0	1
	229	O95390;H0YI30;O14793	Growth/differentiation factor 11	GDF11	sp|O95390|GDF11_HUMAN Growth/differentiation factor 11 OS=Homo sapiens OX=9606 GN=GDF11 PE=1 SV=1;tr|H0YI30|H0YI30_HUMAN Growth/differentiation factor 11 (Fragment) OS=Homo sapiens OX=9606 GN=GDF11 PE=1 SV=1	3	7	7	7	2	4	1	4	2	3	5	0	4	0	3	0	3	2	2	0	2	3	2	4	1	4	2	3	5	0	4	0	3	0	3	2	2	0	2	3	2	4	1	4
	230	P27448;H0YKP9;H0YIY6;J3KNR0	MAP/microtubule affinity-regulating kinase 3	MARK3	sp|P27448|MARK3_HUMAN MAP/microtubule affinity-regulating kinase 3 OS=Homo sapiens OX=9606 GN=MARK3 PE=1 SV=5;tr|H0YKP9|H0YKP9_HUMAN Non-specific serine/threonine protein kinase (Fragment) OS=Homo sapiens OX=9606 GN=MARK3 PE=1 SV=1;tr|H0YIY6|H0YIY6_HUMAN N	4	2	2	2	0	0	0	0	0	1	0	0	1	0	0	0	0	0	0	0	1	1	0	0	0	0	0	1	0	0	1	0	0	0	0	0	0	0	1	1	0	0	0	0
	231	Q08431;H0YKS8;A0A087WUV5	Lactadherin;Lactadherin short form;Medin	MFGE8	sp|Q08431|MFGM_HUMAN Lactadherin OS=Homo sapiens OX=9606 GN=MFGE8 PE=1 SV=3;tr|H0YKS8|H0YKS8_HUMAN Lactadherin (Fragment) OS=Homo sapiens OX=9606 GN=MFGE8 PE=1 SV=1;tr|A0A087WUV5|A0A087WUV5_HUMAN Lactadherin (Fragment) OS=Homo sapiens OX=9606 GN=MFGE8 PE=1	3	2	2	2	0	0	0	1	0	1	2	0	1	1	0	0	0	0	0	0	0	0	0	0	0	1	0	1	2	0	1	1	0	0	0	0	0	0	0	0	0	0	0	1
	232	H0YLE5		MYO1E	tr|H0YLE5|H0YLE5_HUMAN Unconventional myosin-Ie (Fragment) OS=Homo sapiens OX=9606 GN=MYO1E PE=1 SV=1	1	1	1	1	0	0	0	0	0	0	0	1	0	0	0	0	1	0	0	0	0	0	0	0	0	0	0	0	0	1	0	0	0	0	1	0	0	0	0	0	0	0	0	0
	233	Q9BXS6;H0YMD2	Nucleolar and spindle-associated protein 1	NUSAP1	sp|Q9BXS6|NUSAP_HUMAN Nucleolar and spindle-associated protein 1 OS=Homo sapiens OX=9606 GN=NUSAP1 PE=1 SV=1;tr|H0YMD2|H0YMD2_HUMAN Nucleolar and spindle-associated protein 1 (Fragment) OS=Homo sapiens OX=9606 GN=NUSAP1 PE=1 SV=1	2	2	2	2	0	0	0	0	0	0	0	0	0	0	0	0	0	1	0	1	1	2	0	0	0	0	0	0	0	0	0	0	0	0	0	1	0	1	1	2	0	0	0	0
	234	Q8NCH0;H0YN65	Carbohydrate sulfotransferase 14	CHST14	sp|Q8NCH0|CHSTE_HUMAN Carbohydrate sulfotransferase 14 OS=Homo sapiens OX=9606 GN=CHST14 PE=1 SV=2;tr|H0YN65|H0YN65_HUMAN Carbohydrate sulfotransferase OS=Homo sapiens OX=9606 GN=CHST14 PE=1 SV=1	2	4	4	4	0	1	0	2	0	2	2	1	1	0	1	0	1	0	1	0	1	2	0	1	0	2	0	2	2	1	1	0	1	0	1	0	1	0	1	2	0	1	0	2
	235	Q8N4P3;H0YNP9	Guanosine-3,5-bis(diphosphate) 3-pyrophosphohydrolase MESH1	HDDC3	sp|Q8N4P3|MESH1_HUMAN Guanosine-3,5-bis(diphosphate) 3-pyrophosphohydrolase MESH1 OS=Homo sapiens OX=9606 GN=HDDC3 PE=1 SV=3;tr|H0YNP9|H0YNP9_HUMAN Guanosine-3,5-bis(diphosphate) 3-pyrophosphohydrolase MESH1 OS=Homo sapiens OX=9606 GN=HDDC3 PE=1 SV=1	2	1	1	1	0	0	0	0	0	0	0	0	0	0	0	0	0	0	1	0	1	0	0	0	0	0	0	0	0	0	0	0	0	0	0	0	1	0	1	0	0	0	0	0
	236	Q16775;H3BPK3;H3BV79;H3BPQ4	Hydroxyacylglutathione hydrolase, mitochondrial	HAGH	sp|Q16775|GLO2_HUMAN Hydroxyacylglutathione hydrolase, mitochondrial OS=Homo sapiens OX=9606 GN=HAGH PE=1 SV=2;tr|H3BPK3|H3BPK3_HUMAN Hydroxyacylglutathione hydrolase, mitochondrial (Fragment) OS=Homo sapiens OX=9606 GN=HAGH PE=1 SV=1;tr|H3BV79|H3BV79_HUMA	4	3	3	3	0	3	0	2	0	2	3	0	2	0	0	0	0	0	0	0	0	0	0	3	0	2	0	2	3	0	2	0	0	0	0	0	0	0	0	0	0	3	0	2
	237	P14618;H3BQ34;H3BTN5;H3BT25;H3BUW1;H3BTJ2;B4DNK4	Pyruvate kinase PKM;Pyruvate kinase	PKM	sp|P14618|KPYM_HUMAN Pyruvate kinase PKM OS=Homo sapiens OX=9606 GN=PKM PE=1 SV=4;tr|H3BQ34|H3BQ34_HUMAN Pyruvate kinase OS=Homo sapiens OX=9606 GN=PKM PE=1 SV=1;tr|H3BTN5|H3BTN5_HUMAN Pyruvate kinase (Fragment) OS=Homo sapiens OX=9606 GN=PKM PE=1 SV=1;tr|	7	2	2	2	2	1	0	0	0	0	0	1	1	0	1	1	0	0	1	0	0	0	2	1	0	0	0	0	0	1	1	0	1	1	0	0	1	0	0	0	2	1	0	0
	238	P04075;H3BR68;J3KPS3	Fructose-bisphosphate aldolase A;Fructose-bisphosphate aldolase	ALDOA	sp|P04075|ALDOA_HUMAN Fructose-bisphosphate aldolase A OS=Homo sapiens OX=9606 GN=ALDOA PE=1 SV=2;tr|H3BR68|H3BR68_HUMAN Fructose-bisphosphate aldolase (Fragment) OS=Homo sapiens OX=9606 GN=ALDOA PE=1 SV=1;tr|J3KPS3|J3KPS3_HUMAN Fructose-bisphosphate aldol	3	1	1	1	0	0	0	0	0	0	1	0	0	0	0	0	0	0	0	0	0	0	0	0	0	0	0	0	1	0	0	0	0	0	0	0	0	0	0	0	0	0	0	0
	239	Q15046;H3BRC9	Lysine--tRNA ligase	KARS	sp|Q15046|SYK_HUMAN Lysine--tRNA ligase OS=Homo sapiens OX=9606 GN=KARS1 PE=1 SV=3;tr|H3BRC9|H3BRC9_HUMAN Lysine--tRNA ligase OS=Homo sapiens OX=9606 GN=KARS1 PE=1 SV=1	2	1	1	1	0	1	0	0	0	1	1	0	0	0	0	0	0	0	0	0	0	0	0	1	0	0	0	1	1	0	0	0	0	0	0	0	0	0	0	0	0	1	0	0
	240	Q96S86;H3BTH8;Q86UW8;H3BRY4;H3BT26	Hyaluronan and proteoglycan link protein 3	HAPLN3	sp|Q96S86|HPLN3_HUMAN Hyaluronan and proteoglycan link protein 3 OS=Homo sapiens OX=9606 GN=HAPLN3 PE=2 SV=1;tr|H3BTH8|H3BTH8_HUMAN Hyaluronan and proteoglycan link protein 3 OS=Homo sapiens OX=9606 GN=HAPLN3 PE=1 SV=1	5	4	4	4	1	3	1	2	2	1	3	1	0	1	1	1	0	0	0	0	0	1	1	3	1	2	2	1	3	1	0	1	1	1	0	0	0	0	0	1	1	3	1	2
	241	P39060;H7BXV5;H7C457	Collagen alpha-1(XVIII) chain;Endostatin	COL18A1	sp|P39060|COIA1_HUMAN Collagen alpha-1(XVIII) chain OS=Homo sapiens OX=9606 GN=COL18A1 PE=1 SV=5;tr|H7BXV5|H7BXV5_HUMAN Collagen alpha-1(XVIII) chain (Fragment) OS=Homo sapiens OX=9606 GN=COL18A1 PE=1 SV=1;tr|H7C457|H7C457_HUMAN Collagen alpha-1(XVIII) cha	3	23	23	23	19	21	17	22	19	22	21	17	20	18	20	16	22	13	12	10	12	12	19	21	17	22	19	22	21	17	20	18	20	16	22	13	12	10	12	12	19	21	17	22
	242	Q8NEZ4;H7BY37	Histone-lysine N-methyltransferase 2C	KMT2C	sp|Q8NEZ4|KMT2C_HUMAN Histone-lysine N-methyltransferase 2C OS=Homo sapiens OX=9606 GN=KMT2C PE=1 SV=3;tr|H7BY37|H7BY37_HUMAN Histone-lysine N-methyltransferase 2C (Fragment) OS=Homo sapiens OX=9606 GN=KMT2C PE=1 SV=1	2	1	1	1	0	0	0	0	1	0	0	0	0	0	0	0	0	0	0	0	0	0	0	0	0	0	1	0	0	0	0	0	0	0	0	0	0	0	0	0	0	0	0	0
	243	P00441;H7BYH4	Superoxide dismutase [Cu-Zn]	SOD1	sp|P00441|SODC_HUMAN Superoxide dismutase [Cu-Zn] OS=Homo sapiens OX=9606 GN=SOD1 PE=1 SV=2;tr|H7BYH4|H7BYH4_HUMAN Superoxide dismutase [Cu-Zn] OS=Homo sapiens OX=9606 GN=SOD1 PE=1 SV=1	2	1	1	1	0	0	0	0	0	0	0	0	0	0	1	0	0	1	0	0	1	1	0	0	0	0	0	0	0	0	0	0	1	0	0	1	0	0	1	1	0	0	0	0
	244	P04085;H7BYW6;A0A0A0MSC4	Platelet-derived growth factor subunit A	PDGFA	sp|P04085|PDGFA_HUMAN Platelet-derived growth factor subunit A OS=Homo sapiens OX=9606 GN=PDGFA PE=1 SV=1;tr|H7BYW6|H7BYW6_HUMAN Platelet-derived growth factor subunit A (Fragment) OS=Homo sapiens OX=9606 GN=PDGFA PE=1 SV=2;tr|A0A0A0MSC4|A0A0A0MSC4_HUMAN P	3	6	6	6	4	4	3	4	2	3	4	3	3	2	4	3	4	3	3	1	2	3	4	4	3	4	2	3	4	3	3	2	4	3	4	3	3	1	2	3	4	4	3	4
	245	Q6W2J9;H7C2V9;H7C231;H7BYY2	BCL-6 corepressor	BCOR	sp|Q6W2J9|BCOR_HUMAN BCL-6 corepressor OS=Homo sapiens OX=9606 GN=BCOR PE=1 SV=1;tr|H7C2V9|H7C2V9_HUMAN BCL-6 corepressor (Fragment) OS=Homo sapiens OX=9606 GN=BCOR PE=1 SV=1;tr|H7C231|H7C231_HUMAN BCL-6 corepressor (Fragment) OS=Homo sapiens OX=9606 GN=BC	4	2	2	2	1	0	0	1	0	0	0	0	1	0	0	0	1	0	1	0	0	0	1	0	0	1	0	0	0	0	1	0	0	0	1	0	1	0	0	0	1	0	0	1
	246	H7C1K6;Q53G44	Interferon-induced protein 44-like	IFI44L	tr|H7C1K6|H7C1K6_HUMAN Interferon-induced protein 44-like (Fragment) OS=Homo sapiens OX=9606 GN=IFI44L PE=1 SV=1;sp|Q53G44|IF44L_HUMAN Interferon-induced protein 44-like OS=Homo sapiens OX=9606 GN=IFI44L PE=2 SV=3	2	1	1	1	0	0	0	0	0	1	1	0	0	0	0	0	0	0	1	0	0	1	0	0	0	0	0	1	1	0	0	0	0	0	0	0	1	0	0	1	0	0	0	0
	247	Q9NWH9;H7C3F4;H0YKH2;H0YMM0	SAFB-like transcription modulator	SLTM	sp|Q9NWH9|SLTM_HUMAN SAFB-like transcription modulator OS=Homo sapiens OX=9606 GN=SLTM PE=1 SV=2;tr|H7C3F4|H7C3F4_HUMAN SAFB-like transcription modulator (Fragment) OS=Homo sapiens OX=9606 GN=SLTM PE=1 SV=1	4	23	23	23	6	12	2	12	2	12	15	6	15	3	12	1	13	7	8	9	7	10	6	12	2	12	2	12	15	6	15	3	12	1	13	7	8	9	7	10	6	12	2	12
	248	H7C561;H7C0N4		SF1	tr|H7C561|H7C561_HUMAN Splicing factor 1 (Fragment) OS=Homo sapiens OX=9606 GN=SF1 PE=1 SV=8;tr|H7C0N4|H7C0N4_HUMAN Splicing factor 1 (Fragment) OS=Homo sapiens OX=9606 GN=SF1 PE=1 SV=1	2	2	1	1	1	2	1	2	0	2	2	1	2	1	2	1	1	1	1	0	1	2	0	1	0	1	0	1	1	0	1	0	1	0	0	0	0	0	0	1	0	1	0	1
	249	H7C5C6;Q9P246;H7C5K2;H7C5A5;A0A1X7SBY3;H0Y860	Stromal interaction molecule 2	STIM2	tr|H7C5C6|H7C5C6_HUMAN Stromal interaction molecule 2 OS=Homo sapiens OX=9606 GN=STIM2 PE=1 SV=2;sp|Q9P246|STIM2_HUMAN Stromal interaction molecule 2 OS=Homo sapiens OX=9606 GN=STIM2 PE=1 SV=2;tr|H7C5K2|H7C5K2_HUMAN Stromal interaction molecule 2 (Fragment	6	2	2	2	0	0	1	0	0	0	1	0	0	0	0	0	0	0	0	0	0	0	0	0	1	0	0	0	1	0	0	0	0	0	0	0	0	0	0	0	0	0	1	0
	250	Q8IZH2;H7C5E4	5-3 exoribonuclease 1	XRN1	sp|Q8IZH2|XRN1_HUMAN 5-3 exoribonuclease 1 OS=Homo sapiens OX=9606 GN=XRN1 PE=1 SV=1;tr|H7C5E4|H7C5E4_HUMAN 5-3 exoribonuclease 1 (Fragment) OS=Homo sapiens OX=9606 GN=XRN1 PE=1 SV=1	2	7	7	7	0	3	0	3	0	2	4	0	3	0	3	0	1	2	3	1	3	3	0	3	0	3	0	2	4	0	3	0	3	0	1	2	3	1	3	3	0	3	0	3
	251	O14641;I3L0M7;I3L2W9;I3L2N2	Segment polarity protein dishevelled homolog DVL-2	DVL2	sp|O14641|DVL2_HUMAN Segment polarity protein dishevelled homolog DVL-2 OS=Homo sapiens OX=9606 GN=DVL2 PE=1 SV=1;tr|I3L0M7|I3L0M7_HUMAN Segment polarity protein dishevelled homolog DVL-2 (Fragment) OS=Homo sapiens OX=9606 GN=DVL2 PE=1 SV=1;tr|I3L2W9|I3L2W	4	1	1	1	1	1	1	0	0	0	1	0	1	0	1	0	1	0	0	0	0	0	1	1	1	0	0	0	1	0	1	0	1	0	1	0	0	0	0	0	1	1	1	0
	252	Q9H6R0;Q05BE5;I3L1L6	Putative ATP-dependent RNA helicase DHX33	DHX33	sp|Q9H6R0|DHX33_HUMAN ATP-dependent RNA helicase DHX33 OS=Homo sapiens OX=9606 GN=DHX33 PE=1 SV=2;tr|Q05BE5|Q05BE5_HUMAN ATP-dependent RNA helicase DHX33 OS=Homo sapiens OX=9606 GN=DHX33 PE=1 SV=1;tr|I3L1L6|I3L1L6_HUMAN RNA helicase (Fragment) OS=Homo sapi	3	1	1	1	0	0	0	0	1	0	0	1	0	0	0	0	0	0	0	0	0	0	0	0	0	0	1	0	0	1	0	0	0	0	0	0	0	0	0	0	0	0	0	0
	253	I3L301		TFAP4	tr|I3L301|I3L301_HUMAN Transcription factor AP-4 OS=Homo sapiens OX=9606 GN=TFAP4 PE=1 SV=1	1	2	2	2	0	1	0	1	0	0	1	0	1	0	1	0	1	0	0	0	0	1	0	1	0	1	0	0	1	0	1	0	1	0	1	0	0	0	0	1	0	1	0	1
	254	P63241;I3L397;I3L504;Q6IS14;Q9GZV4;F8WCJ1;C9J7B5;C9J4W5	Eukaryotic translation initiation factor 5A-1;Eukaryotic translation initiation factor 5A;Eukaryotic translation initiation factor 5A-1-like;Eukaryotic translation initiation factor 5A-2	EIF5A;EIF5AL1;EIF5A2	sp|P63241|IF5A1_HUMAN Eukaryotic translation initiation factor 5A-1 OS=Homo sapiens OX=9606 GN=EIF5A PE=1 SV=2;tr|I3L397|I3L397_HUMAN Eukaryotic translation initiation factor 5A (Fragment) OS=Homo sapiens OX=9606 GN=EIF5A PE=1 SV=8;tr|I3L504|I3L504_HUMAN E	8	18	18	18	7	6	8	6	8	6	6	6	2	3	2	3	6	10	13	6	13	17	7	6	8	6	8	6	6	6	2	3	2	3	6	10	13	6	13	17	7	6	8	6
	255	O00233;J3KN29;F5H7X1;F5H5V4;F5GX23;F5H169	26S proteasome non-ATPase regulatory subunit 9	PSMD9	sp|O00233|PSMD9_HUMAN 26S proteasome non-ATPase regulatory subunit 9 OS=Homo sapiens OX=9606 GN=PSMD9 PE=1 SV=3;tr|J3KN29|J3KN29_HUMAN 26S proteasome non-ATPase regulatory subunit 9 OS=Homo sapiens OX=9606 GN=PSMD9 PE=1 SV=1;tr|F5H7X1|F5H7X1_HUMAN 26S prot	6	4	4	4	0	0	0	0	0	0	0	0	0	0	0	0	0	2	2	2	1	3	0	0	0	0	0	0	0	0	0	0	0	0	0	2	2	2	1	3	0	0	0	0
	256	Q6NW40;J3KNF6	RGM domain family member B	RGMB	sp|Q6NW40|RGMB_HUMAN RGM domain family member B OS=Homo sapiens OX=9606 GN=RGMB PE=1 SV=3;tr|J3KNF6|J3KNF6_HUMAN RGM domain family member B OS=Homo sapiens OX=9606 GN=RGMB PE=1 SV=1	2	1	1	1	0	0	0	0	0	0	0	0	0	0	0	0	0	1	1	1	0	1	0	0	0	0	0	0	0	0	0	0	0	0	0	1	1	1	0	1	0	0	0	0
	257	Q8TDC3;J3KNK0	Serine/threonine-protein kinase BRSK1	BRSK1	sp|Q8TDC3|BRSK1_HUMAN Serine/threonine-protein kinase BRSK1 OS=Homo sapiens OX=9606 GN=BRSK1 PE=1 SV=2;tr|J3KNK0|J3KNK0_HUMAN Serine/threonine-protein kinase BRSK1 OS=Homo sapiens OX=9606 GN=BRSK1 PE=1 SV=1	2	1	1	1	0	0	0	0	0	1	1	0	1	0	0	0	0	0	0	0	0	0	0	0	0	0	0	1	1	0	1	0	0	0	0	0	0	0	0	0	0	0	0	0
	258	Q7Z569;J3KNN7	BRCA1-associated protein	BRAP	sp|Q7Z569|BRAP_HUMAN BRCA1-associated protein OS=Homo sapiens OX=9606 GN=BRAP PE=1 SV=2;tr|J3KNN7|J3KNN7_HUMAN BRCA1-associated protein OS=Homo sapiens OX=9606 GN=BRAP PE=1 SV=1	2	1	1	1	0	1	0	0	0	0	0	0	0	0	0	0	0	1	0	0	0	0	0	1	0	0	0	0	0	0	0	0	0	0	0	1	0	0	0	0	0	1	0	0
	259	Q01130;J3QL05;J3KP15	Serine/arginine-rich splicing factor 2	SRSF2	sp|Q01130|SRSF2_HUMAN Serine/arginine-rich splicing factor 2 OS=Homo sapiens OX=9606 GN=SRSF2 PE=1 SV=4;tr|J3QL05|J3QL05_HUMAN Serine/arginine-rich splicing factor 2 (Fragment) OS=Homo sapiens OX=9606 GN=SRSF2 PE=1 SV=1;tr|J3KP15|J3KP15_HUMAN Serine/argini	3	1	1	1	1	1	0	0	0	0	1	1	0	0	0	0	0	0	0	0	0	0	1	1	0	0	0	0	1	1	0	0	0	0	0	0	0	0	0	0	1	1	0	0
	260	Q9NXW2;V9GYN7;J3KPS0	DnaJ homolog subfamily B member 12	DNAJB12	sp|Q9NXW2|DJB12_HUMAN DnaJ homolog subfamily B member 12 OS=Homo sapiens OX=9606 GN=DNAJB12 PE=1 SV=5;tr|V9GYN7|V9GYN7_HUMAN DnaJ homolog subfamily B member 12 (Fragment) OS=Homo sapiens OX=9606 GN=DNAJB12 PE=1 SV=1;tr|J3KPS0|J3KPS0_HUMAN DnaJ (Hsp40) homo	3	1	1	1	1	1	1	1	0	0	1	0	0	0	0	0	0	0	0	0	0	0	1	1	1	1	0	0	1	0	0	0	0	0	0	0	0	0	0	0	1	1	1	1
	261	Q9BT23;J3KRR0;J3QQM5	LIM domain-containing protein 2	LIMD2	sp|Q9BT23|LIMD2_HUMAN LIM domain-containing protein 2 OS=Homo sapiens OX=9606 GN=LIMD2 PE=1 SV=1;tr|J3KRR0|J3KRR0_HUMAN LIM domain containing 2, isoform CRA_b OS=Homo sapiens OX=9606 GN=LIMD2 PE=1 SV=1;tr|J3QQM5|J3QQM5_HUMAN LIM domain-containing protein 2	3	1	1	1	0	1	0	1	0	1	1	0	1	0	1	0	1	0	0	0	0	1	0	1	0	1	0	1	1	0	1	0	1	0	1	0	0	0	0	1	0	1	0	1
	262	Q14197;J3KS15	Peptidyl-tRNA hydrolase ICT1, mitochondrial	ICT1	sp|Q14197|ICT1_HUMAN Peptidyl-tRNA hydrolase ICT1, mitochondrial OS=Homo sapiens OX=9606 GN=MRPL58 PE=1 SV=1;tr|J3KS15|J3KS15_HUMAN Peptidyl-tRNA hydrolase ICT1, mitochondrial (Fragment) OS=Homo sapiens OX=9606 GN=MRPL58 PE=1 SV=1	2	1	1	1	0	1	0	1	0	1	1	0	0	0	0	0	0	0	0	0	0	0	0	1	0	1	0	1	1	0	0	0	0	0	0	0	0	0	0	0	0	1	0	1
	263	Q7Z4W1;J3QL34;J3KS22;J3QS36;J3QRQ2;J3QS45;J3KRZ4;J3KSZ5	L-xylulose reductase	DCXR	sp|Q7Z4W1|DCXR_HUMAN L-xylulose reductase OS=Homo sapiens OX=9606 GN=DCXR PE=1 SV=2;tr|J3QL34|J3QL34_HUMAN L-xylulose reductase (Fragment) OS=Homo sapiens OX=9606 GN=DCXR PE=1 SV=1;tr|J3KS22|J3KS22_HUMAN L-xylulose reductase (Fragment) OS=Homo sapiens OX=9	8	2	2	2	0	1	0	1	0	2	1	0	0	0	0	0	0	0	0	0	0	0	0	1	0	1	0	2	1	0	0	0	0	0	0	0	0	0	0	0	0	1	0	1
	264	Q07955;J3KTL2	Serine/arginine-rich splicing factor 1	SRSF1	sp|Q07955|SRSF1_HUMAN Serine/arginine-rich splicing factor 1 OS=Homo sapiens OX=9606 GN=SRSF1 PE=1 SV=2;tr|J3KTL2|J3KTL2_HUMAN Serine/arginine-rich splicing factor 1 OS=Homo sapiens OX=9606 GN=SRSF1 PE=1 SV=1	2	1	1	1	1	0	1	1	1	0	0	0	0	0	0	0	0	0	0	0	0	0	1	0	1	1	1	0	0	0	0	0	0	0	0	0	0	0	0	0	1	0	1	1
	265	Q8IWX8;J3QK89	Calcium homeostasis endoplasmic reticulum protein	CHERP	sp|Q8IWX8|CHERP_HUMAN Calcium homeostasis endoplasmic reticulum protein OS=Homo sapiens OX=9606 GN=CHERP PE=1 SV=3;tr|J3QK89|J3QK89_HUMAN Calcium homeostasis endoplasmic reticulum protein OS=Homo sapiens OX=9606 GN=CHERP PE=1 SV=1	2	2	2	2	2	0	1	0	1	0	1	0	0	1	0	1	0	1	0	0	0	0	2	0	1	0	1	0	1	0	0	1	0	1	0	1	0	0	0	0	2	0	1	0
	266	J3QRS9;X6R4W8;O43670;H0Y3M2;J3QS27;J3KTL1;J3KRB6;J3KRW6;J3KS31	BUB3-interacting and GLEBS motif-containing protein ZNF207	ZNF207	tr|J3QRS9|J3QRS9_HUMAN BUB3-interacting and GLEBS motif-containing protein ZNF207 OS=Homo sapiens OX=9606 GN=ZNF207 PE=1 SV=1;tr|X6R4W8|X6R4W8_HUMAN BUB3-interacting and GLEBS motif-containing protein ZNF207 OS=Homo sapiens OX=9606 GN=ZNF207 PE=1 SV=1;sp|O	9	4	4	4	1	1	0	2	0	1	2	0	1	0	1	0	2	0	0	0	0	0	1	1	0	2	0	1	2	0	1	0	1	0	2	0	0	0	0	0	1	1	0	2
	267	Q9NYV4;J3QSD7	Cyclin-dependent kinase 12	CDK12	sp|Q9NYV4|CDK12_HUMAN Cyclin-dependent kinase 12 OS=Homo sapiens OX=9606 GN=CDK12 PE=1 SV=2;tr|J3QSD7|J3QSD7_HUMAN Cyclin-dependent kinase 12 (Fragment) OS=Homo sapiens OX=9606 GN=CDK12 PE=1 SV=1	2	4	4	4	0	2	0	1	0	2	2	0	0	0	0	0	0	0	0	0	0	0	0	2	0	1	0	2	2	0	0	0	0	0	0	0	0	0	0	0	0	2	0	1
	268	Q14119;J9JIC7;J3QSH4	Vascular endothelial zinc finger 1	VEZF1	sp|Q14119|VEZF1_HUMAN Vascular endothelial zinc finger 1 OS=Homo sapiens OX=9606 GN=VEZF1 PE=1 SV=2;tr|J9JIC7|J9JIC7_HUMAN Vascular endothelial zinc finger 1 (Fragment) OS=Homo sapiens OX=9606 GN=VEZF1 PE=1 SV=1;tr|J3QSH4|J3QSH4_HUMAN Vascular endothelial	3	1	1	1	0	0	0	0	0	0	0	0	0	1	0	0	0	0	0	0	0	0	0	0	0	0	0	0	0	0	0	1	0	0	0	0	0	0	0	0	0	0	0	0
	269	J3QSX6;O14639;F8W8M4;A0A0A0MRL6;A0A3B3IS55;H0Y7N6;F6XFR5;A0A494C1P1;A0A494C1G0	Actin-binding LIM protein 1	ABLIM1	tr|J3QSX6|J3QSX6_HUMAN Actin-binding LIM protein 1 OS=Homo sapiens OX=9606 GN=ABLIM1 PE=1 SV=2;sp|O14639|ABLM1_HUMAN Actin-binding LIM protein 1 OS=Homo sapiens OX=9606 GN=ABLIM1 PE=1 SV=3;tr|F8W8M4|F8W8M4_HUMAN Actin-binding LIM protein 1 OS=Homo sapiens	9	8	8	8	1	4	0	4	0	4	6	1	2	0	5	0	2	1	1	0	2	2	1	4	0	4	0	4	6	1	2	0	5	0	2	1	1	0	2	2	1	4	0	4
	270	Q9BSG5;K7EKV3;K7EQL9;K7EIS2;K7EM70;K7EN64;K7ESG0;K7ES48;K7ESL8;K7ENA4	Retbindin	RTBDN	sp|Q9BSG5|RTBDN_HUMAN Retbindin OS=Homo sapiens OX=9606 GN=RTBDN PE=1 SV=2;tr|K7EKV3|K7EKV3_HUMAN Retbindin (Fragment) OS=Homo sapiens OX=9606 GN=RTBDN PE=1 SV=1;tr|K7EQL9|K7EQL9_HUMAN Retbindin (Fragment) OS=Homo sapiens OX=9606 GN=RTBDN PE=1 SV=8;tr|K7EI	10	4	4	4	1	3	2	2	1	1	3	0	2	1	3	2	2	1	1	1	1	2	1	3	2	2	1	1	3	0	2	1	3	2	2	1	1	1	1	2	1	3	2	2
	271	P07737;K7EJ44	Profilin-1	PFN1	sp|P07737|PROF1_HUMAN Profilin-1 OS=Homo sapiens OX=9606 GN=PFN1 PE=1 SV=2;tr|K7EJ44|K7EJ44_HUMAN Profilin OS=Homo sapiens OX=9606 GN=PFN1 PE=1 SV=1	2	2	2	2	1	1	0	0	0	0	2	1	1	0	1	1	0	0	0	0	0	0	1	1	0	0	0	0	2	1	1	0	1	1	0	0	0	0	0	0	1	1	0	0
	272	Q96EP5;K7EQ02;K7EQ55;K7EK33	DAZ-associated protein 1	DAZAP1	sp|Q96EP5|DAZP1_HUMAN DAZ-associated protein 1 OS=Homo sapiens OX=9606 GN=DAZAP1 PE=1 SV=1;tr|K7EQ02|K7EQ02_HUMAN DAZ-associated protein 1 (Fragment) OS=Homo sapiens OX=9606 GN=DAZAP1 PE=1 SV=2;tr|K7EQ55|K7EQ55_HUMAN DAZ-associated protein 1 OS=Homo sapien	4	2	2	2	0	0	0	0	0	0	1	0	0	0	0	0	0	1	1	0	0	1	0	0	0	0	0	0	1	0	0	0	0	0	0	1	1	0	0	1	0	0	0	0
	273	Q8WUQ7;K7ENY9	Cactin	CACTIN	sp|Q8WUQ7|CATIN_HUMAN Cactin OS=Homo sapiens OX=9606 GN=CACTIN PE=1 SV=3;tr|K7ENY9|K7ENY9_HUMAN Cactin (Fragment) OS=Homo sapiens OX=9606 GN=CACTIN PE=1 SV=1	2	4	4	4	1	4	2	3	1	4	2	1	1	3	2	1	1	0	1	0	0	1	1	4	2	3	1	4	2	1	1	3	2	1	1	0	1	0	0	1	1	4	2	3
	274	Q8IUL8;K7EPJ4	Cartilage intermediate layer protein 2;Cartilage intermediate layer protein 2 C1;Cartilage intermediate layer protein 2 C2	CILP2	sp|Q8IUL8|CILP2_HUMAN Cartilage intermediate layer protein 2 OS=Homo sapiens OX=9606 GN=CILP2 PE=2 SV=2;tr|K7EPJ4|K7EPJ4_HUMAN Cartilage intermediate layer protein 2 OS=Homo sapiens OX=9606 GN=CILP2 PE=1 SV=1	2	4	4	4	1	2	1	1	1	1	1	0	0	0	0	0	0	1	1	0	0	1	1	2	1	1	1	1	1	0	0	0	0	0	0	1	1	0	0	1	1	2	1	1
	275	Q6UUV9;M0QXN6;M0QX46	CREB-regulated transcription coactivator 1	CRTC1	sp|Q6UUV9|CRTC1_HUMAN CREB-regulated transcription coactivator 1 OS=Homo sapiens OX=9606 GN=CRTC1 PE=1 SV=2;tr|M0QXN6|M0QXN6_HUMAN CREB-regulated transcription coactivator 1 OS=Homo sapiens OX=9606 GN=CRTC1 PE=1 SV=1;tr|M0QX46|M0QX46_HUMAN CREB-regulated t	3	1	1	1	0	1	0	1	0	0	1	0	1	0	0	0	0	0	0	0	0	0	0	1	0	1	0	0	1	0	1	0	0	0	0	0	0	0	0	0	0	1	0	1
	276	P09012;M0QZG7;M0R268	U1 small nuclear ribonucleoprotein A	SNRPA	sp|P09012|SNRPA_HUMAN U1 small nuclear ribonucleoprotein A OS=Homo sapiens OX=9606 GN=SNRPA PE=1 SV=3;tr|M0QZG7|M0QZG7_HUMAN U1 small nuclear ribonucleoprotein A (Fragment) OS=Homo sapiens OX=9606 GN=SNRPA PE=1 SV=1;tr|M0R268|M0R268_HUMAN U1 small nuclear	3	1	1	1	0	1	0	0	0	0	1	0	0	0	0	0	0	0	0	0	0	0	0	1	0	0	0	0	1	0	0	0	0	0	0	0	0	0	0	0	0	1	0	0
	277	Q9NSC5;M0R2T8;M0QZN1;M0R2U7	Homer protein homolog 3	HOMER3	sp|Q9NSC5|HOME3_HUMAN Homer protein homolog 3 OS=Homo sapiens OX=9606 GN=HOMER3 PE=1 SV=2;tr|M0R2T8|M0R2T8_HUMAN Homer protein homolog 3 (Fragment) OS=Homo sapiens OX=9606 GN=HOMER3 PE=1 SV=1;tr|M0QZN1|M0QZN1_HUMAN Homer protein homolog 3 (Fragment) OS=Hom	4	2	1	1	1	1	2	0	0	0	0	0	0	0	0	0	0	0	0	0	0	0	1	1	1	0	0	0	0	0	0	0	0	0	0	0	0	0	0	0	1	1	1	0
	278	Q96CT7;M0R2F5	Coiled-coil domain-containing protein 124	CCDC124	sp|Q96CT7|CC124_HUMAN Coiled-coil domain-containing protein 124 OS=Homo sapiens OX=9606 GN=CCDC124 PE=1 SV=1;tr|M0R2F5|M0R2F5_HUMAN Coiled-coil domain-containing protein 124 (Fragment) OS=Homo sapiens OX=9606 GN=CCDC124 PE=1 SV=8	2	1	1	1	0	0	0	0	0	0	0	0	0	0	0	0	0	0	0	1	0	1	0	0	0	0	0	0	0	0	0	0	0	0	0	0	0	1	0	1	0	0	0	0
	279	O00115;K7ENE5	Deoxyribonuclease-2-alpha	DNASE2	sp|O00115|DNS2A_HUMAN Deoxyribonuclease-2-alpha OS=Homo sapiens OX=9606 GN=DNASE2 PE=1 SV=2;tr|K7ENE5|K7ENE5_HUMAN Deoxyribonuclease II (Fragment) OS=Homo sapiens OX=9606 GN=DNASE2 PE=1 SV=1	2	7	7	7	2	3	3	4	4	2	5	0	2	2	1	0	2	4	6	4	6	7	2	3	3	4	4	2	5	0	2	2	1	0	2	4	6	4	6	7	2	3	3	4
	280	O00151	PDZ and LIM domain protein 1	PDLIM1	sp|O00151|PDLI1_HUMAN PDZ and LIM domain protein 1 OS=Homo sapiens OX=9606 GN=PDLIM1 PE=1 SV=4	1	6	6	6	0	0	0	0	0	0	0	0	0	0	0	0	0	3	4	2	5	6	0	0	0	0	0	0	0	0	0	0	0	0	0	3	4	2	5	6	0	0	0	0
	281	O00193;E9PM92;E9PQA1;E9PRZ9	Small acidic protein	SMAP;C11orf58	sp|O00193|SMAP_HUMAN Small acidic protein OS=Homo sapiens OX=9606 GN=SMAP PE=1 SV=1;tr|E9PM92|E9PM92_HUMAN Small acidic protein OS=Homo sapiens OX=9606 GN=C11orf58 PE=1 SV=2	4	7	7	7	0	0	0	0	0	0	0	0	0	0	0	0	0	4	5	4	6	6	0	0	0	0	0	0	0	0	0	0	0	0	0	4	5	4	6	6	0	0	0	0
	282	O00292;O75610	Left-right determination factor 2;Left-right determination factor 1	LEFTY2;LEFTY1	sp|O00292|LFTY2_HUMAN Left-right determination factor 2 OS=Homo sapiens OX=9606 GN=LEFTY2 PE=1 SV=2;sp|O75610|LFTY1_HUMAN Left-right determination factor 1 OS=Homo sapiens OX=9606 GN=LEFTY1 PE=2 SV=1	2	10	10	10	5	6	3	8	2	4	7	1	1	1	3	0	3	0	1	0	0	1	5	6	3	8	2	4	7	1	1	1	3	0	3	0	1	0	0	1	5	6	3	8
	283	O00308	NEDD4-like E3 ubiquitin-protein ligase WWP2	WWP2	sp|O00308|WWP2_HUMAN NEDD4-like E3 ubiquitin-protein ligase WWP2 OS=Homo sapiens OX=9606 GN=WWP2 PE=1 SV=2	1	1	1	1	0	0	0	0	0	0	0	0	0	0	1	0	0	0	0	0	0	0	0	0	0	0	0	0	0	0	0	0	1	0	0	0	0	0	0	0	0	0	0	0
	284	O00339	Matrilin-2	MATN2	sp|O00339|MATN2_HUMAN Matrilin-2 OS=Homo sapiens OX=9606 GN=MATN2 PE=1 SV=4	1	1	1	1	0	0	0	0	0	1	0	0	0	0	0	0	0	0	0	0	0	0	0	0	0	0	0	1	0	0	0	0	0	0	0	0	0	0	0	0	0	0	0	0
	285	O00391	Sulfhydryl oxidase 1	QSOX1	sp|O00391|QSOX1_HUMAN Sulfhydryl oxidase 1 OS=Homo sapiens OX=9606 GN=QSOX1 PE=1 SV=3	1	4	4	4	1	2	0	2	0	1	2	0	2	0	2	0	2	0	0	0	0	0	1	2	0	2	0	1	2	0	2	0	2	0	2	0	0	0	0	0	1	2	0	2
	286	O00622	Protein CYR61	CYR61	sp|O00622|CCN1_HUMAN CCN family member 1 OS=Homo sapiens OX=9606 GN=CCN1 PE=1 SV=1	1	2	2	2	0	1	0	1	0	2	0	0	0	2	0	0	1	0	0	0	0	0	0	1	0	1	0	2	0	0	0	2	0	0	1	0	0	0	0	0	0	1	0	1
	287	O14654	Insulin receptor substrate 4	IRS4	sp|O14654|IRS4_HUMAN Insulin receptor substrate 4 OS=Homo sapiens OX=9606 GN=IRS4 PE=1 SV=1	1	6	6	6	0	3	0	3	0	1	2	1	0	0	0	0	0	1	2	1	1	3	0	3	0	3	0	1	2	1	0	0	0	0	0	1	2	1	1	3	0	3	0	3
	288	O14745;J3QRP6	Na(+)/H(+) exchange regulatory cofactor NHE-RF1	SLC9A3R1	sp|O14745|NHRF1_HUMAN Na(+)/H(+) exchange regulatory cofactor NHE-RF1 OS=Homo sapiens OX=9606 GN=SLC9A3R1 PE=1 SV=4	2	5	5	5	0	0	0	0	0	0	0	0	0	0	0	0	0	3	2	2	2	4	0	0	0	0	0	0	0	0	0	0	0	0	0	3	2	2	2	4	0	0	0	0
	289	O15066;F8WAR6;F8WER6	Kinesin-like protein KIF3B;Kinesin-like protein KIF3B, N-terminally processed;Kinesin-like protein	KIF3B;KIF3C	sp|O15066|KIF3B_HUMAN Kinesin-like protein KIF3B OS=Homo sapiens OX=9606 GN=KIF3B PE=1 SV=1;tr|F8WAR6|F8WAR6_HUMAN Kinesin-like protein OS=Homo sapiens OX=9606 GN=KIF3C PE=1 SV=2;tr|F8WER6|F8WER6_HUMAN Kinesin-like protein OS=Homo sapiens OX=9606 GN=KIF3C	3	2	2	2	0	0	0	0	0	0	0	0	0	0	0	0	0	2	0	0	0	0	0	0	0	0	0	0	0	0	0	0	0	0	0	2	0	0	0	0	0	0	0	0
	290	O15226	NF-kappa-B-repressing factor	NKRF	sp|O15226|NKRF_HUMAN NF-kappa-B-repressing factor OS=Homo sapiens OX=9606 GN=NKRF PE=1 SV=2	1	1	1	1	0	0	0	0	0	0	0	0	0	0	0	0	0	0	0	0	0	1	0	0	0	0	0	0	0	0	0	0	0	0	0	0	0	0	0	1	0	0	0	0
	291	O15234;J3KSY7;J3QSC4	Protein CASC3	CASC3	sp|O15234|CASC3_HUMAN Protein CASC3 OS=Homo sapiens OX=9606 GN=CASC3 PE=1 SV=2	3	6	6	6	1	2	0	2	0	1	2	0	2	1	2	0	1	0	1	0	0	0	1	2	0	2	0	1	2	0	2	1	2	0	1	0	1	0	0	0	1	2	0	2
	292	O15265	Ataxin-7	ATXN7	sp|O15265|ATX7_HUMAN Ataxin-7 OS=Homo sapiens OX=9606 GN=ATXN7 PE=1 SV=1	1	1	1	1	0	0	0	1	0	0	1	0	0	0	0	0	0	0	0	0	0	0	0	0	0	1	0	0	1	0	0	0	0	0	0	0	0	0	0	0	0	0	0	1
	293	O43184;Q5JRP2	Disintegrin and metalloproteinase domain-containing protein 12	ADAM12	sp|O43184|ADA12_HUMAN Disintegrin and metalloproteinase domain-containing protein 12 OS=Homo sapiens OX=9606 GN=ADAM12 PE=1 SV=3;tr|Q5JRP2|Q5JRP2_HUMAN Disintegrin and metalloproteinase domain-containing protein 12 (Fragment) OS=Homo sapiens OX=9606 GN=ADA	2	9	9	9	4	5	3	6	1	4	7	2	6	2	5	0	5	1	3	1	4	8	4	5	3	6	1	4	7	2	6	2	5	0	5	1	3	1	4	8	4	5	3	6
	294	O43290	U4/U6.U5 tri-snRNP-associated protein 1	SART1	sp|O43290|SNUT1_HUMAN U4/U6.U5 tri-snRNP-associated protein 1 OS=Homo sapiens OX=9606 GN=SART1 PE=1 SV=1	1	2	2	2	0	0	0	0	0	0	1	0	0	0	0	0	0	0	1	0	0	0	0	0	0	0	0	0	1	0	0	0	0	0	0	0	1	0	0	0	0	0	0	0
	295	O43597	Protein sprouty homolog 2	SPRY2	sp|O43597|SPY2_HUMAN Protein sprouty homolog 2 OS=Homo sapiens OX=9606 GN=SPRY2 PE=1 SV=1	1	2	2	2	0	2	0	2	0	2	1	0	1	0	1	0	0	0	0	0	0	0	0	2	0	2	0	2	1	0	1	0	1	0	0	0	0	0	0	0	0	2	0	2
	296	O43660;D6RA26;H0YA24;H0YAA2;B7Z982	Pleiotropic regulator 1	PLRG1	sp|O43660|PLRG1_HUMAN Pleiotropic regulator 1 OS=Homo sapiens OX=9606 GN=PLRG1 PE=1 SV=1	5	33	33	33	11	27	9	26	6	21	27	10	18	10	15	7	20	13	21	6	19	24	11	27	9	26	6	21	27	10	18	10	15	7	20	13	21	6	19	24	11	27	9	26
	297	O43921	Ephrin-A2	EFNA2	sp|O43921|EFNA2_HUMAN Ephrin-A2 OS=Homo sapiens OX=9606 GN=EFNA2 PE=1 SV=1	1	3	3	3	1	1	1	1	1	1	1	0	0	0	1	0	1	2	2	3	3	1	1	1	1	1	1	1	1	0	0	0	1	0	1	2	2	3	3	1	1	1	1	1
	298	O60513;E7ETS9;C9J3R8;C9J5S0;C9J4S5;C9JA31;C9JE00	Beta-1,4-galactosyltransferase 4;N-acetyllactosamine synthase;Lactotriaosylceramide beta-1,4-galactosyltransferase	B4GALT4	sp|O60513|B4GT4_HUMAN Beta-1,4-galactosyltransferase 4 OS=Homo sapiens OX=9606 GN=B4GALT4 PE=1 SV=1;tr|E7ETS9|E7ETS9_HUMAN Beta-1,4-galactosyltransferase 4 OS=Homo sapiens OX=9606 GN=B4GALT4 PE=1 SV=1;tr|C9J3R8|C9J3R8_HUMAN Beta-1,4-galactosyltransferase 4	7	7	7	7	2	3	0	3	0	1	3	0	1	0	1	0	3	2	3	1	2	4	2	3	0	3	0	1	3	0	1	0	1	0	3	2	3	1	2	4	2	3	0	3
	299	O60583	Cyclin-T2	CCNT2	sp|O60583|CCNT2_HUMAN Cyclin-T2 OS=Homo sapiens OX=9606 GN=CCNT2 PE=1 SV=2	1	6	6	6	0	4	0	2	0	2	6	0	1	0	2	0	3	0	0	0	1	0	0	4	0	2	0	2	6	0	1	0	2	0	3	0	0	0	1	0	0	4	0	2
	300	P33778;Q99880;U3KQK0;P06899;P57053;Q99879;Q8N257;P23527;Q5QNW6;Q16778;O60814;Q99877;P58876;P62807;Q93079;Q96A08;A0A2R8Y619	Histone H2B type 1-B;Histone H2B type 1-L;Histone H2B;Histone H2B type 1-J;Histone H2B type F-S;Histone H2B type 1-M;Histone H2B type 3-B;Histone H2B type 1-O;Histone H2B type 2-F;Histone H2B type 2-E;Histone H2B type 1-K;Histone H2B type 1-N;Histone H2B type 1-D;Histone H2B type 1-C/E/F/G/I;Histone H2B type 1-H;Histone H2B type 1-A	HIST1H2BB;HIST1H2BL;HIST1H2BN;HIST1H2BJ;H2BFS;HIST1H2BM;HIST3H2BB;HIST1H2BO;HIST2H2BF;HIST2H2BE;HIST1H2BK;HIST1H2BD;HIST1H2BC;HIST1H2BH;HIST1H2BA	sp|P33778|H2B1B_HUMAN Histone H2B type 1-B OS=Homo sapiens OX=9606 GN=H2BC3 PE=1 SV=2;sp|Q99880|H2B1L_HUMAN Histone H2B type 1-L OS=Homo sapiens OX=9606 GN=H2BC13 PE=1 SV=3;tr|U3KQK0|U3KQK0_HUMAN Histone H2B OS=Homo sapiens OX=9606 GN=H2BC15 PE=1 SV=1;sp|P	17	2	2	2	2	1	1	2	2	2	1	2	2	1	2	2	1	1	1	0	0	1	2	1	1	2	2	2	1	2	2	1	2	2	1	1	1	0	0	1	2	1	1	2
	301	O60828;H7C053;A0A5H1ZRR1	Polyglutamine-binding protein 1	PQBP1	sp|O60828|PQBP1_HUMAN Polyglutamine-binding protein 1 OS=Homo sapiens OX=9606 GN=PQBP1 PE=1 SV=1;tr|H7C053|H7C053_HUMAN Polyglutamine tract-binding protein 1 (Fragment) OS=Homo sapiens OX=9606 GN=PQBP1 PE=1 SV=1	3	5	5	5	2	1	1	0	1	1	4	0	1	1	0	0	0	5	5	4	3	4	2	1	1	0	1	1	4	0	1	1	0	0	0	5	5	4	3	4	2	1	1	0
	302	O60885;P25440;A0A0G2JHN8;A0A140T9I1;H0Y6K2;A0A140T9E9;A0A0G2JK44	Bromodomain-containing protein 4	BRD4	sp|O60885|BRD4_HUMAN Bromodomain-containing protein 4 OS=Homo sapiens OX=9606 GN=BRD4 PE=1 SV=2	7	5	5	5	2	3	0	1	0	1	2	1	2	0	1	0	1	2	2	2	2	2	2	3	0	1	0	1	2	1	2	0	1	0	1	2	2	2	2	2	2	3	0	1
	303	O60927;Q5SRK2	Protein phosphatase 1 regulatory subunit 11	PPP1R11	sp|O60927|PP1RB_HUMAN E3 ubiquitin-protein ligase PPP1R11 OS=Homo sapiens OX=9606 GN=PPP1R11 PE=1 SV=1	2	7	7	7	0	1	0	3	0	3	4	0	0	0	0	0	0	2	1	2	3	3	0	1	0	3	0	3	4	0	0	0	0	0	0	2	1	2	3	3	0	1	0	3
	304	O75083;D6RD66	WD repeat-containing protein 1	WDR1	sp|O75083|WDR1_HUMAN WD repeat-containing protein 1 OS=Homo sapiens OX=9606 GN=WDR1 PE=1 SV=4	2	3	3	3	0	0	0	0	0	0	1	0	0	0	0	0	0	0	0	0	1	2	0	0	0	0	0	0	1	0	0	0	0	0	0	0	0	0	1	2	0	0	0	0
	305	O75326;F5GYX3	Semaphorin-7A	SEMA7A	sp|O75326|SEM7A_HUMAN Semaphorin-7A OS=Homo sapiens OX=9606 GN=SEMA7A PE=1 SV=1;tr|F5GYX3|F5GYX3_HUMAN Semaphorin-7A OS=Homo sapiens OX=9606 GN=SEMA7A PE=1 SV=1	2	21	21	21	6	11	9	11	6	10	8	3	4	5	4	3	5	1	1	1	1	1	6	11	9	11	6	10	8	3	4	5	4	3	5	1	1	1	1	1	6	11	9	11
	306	O75380;D6RBT3	NADH dehydrogenase [ubiquinone] iron-sulfur protein 6, mitochondrial	NDUFS6	sp|O75380|NDUS6_HUMAN NADH dehydrogenase [ubiquinone] iron-sulfur protein 6, mitochondrial OS=Homo sapiens OX=9606 GN=NDUFS6 PE=1 SV=1;tr|D6RBT3|D6RBT3_HUMAN NADH dehydrogenase [ubiquinone] iron-sulfur protein 6, mitochondrial OS=Homo sapiens OX=9606 GN=ND	2	4	4	4	0	1	0	1	0	1	2	0	0	0	0	0	0	1	1	2	1	1	0	1	0	1	0	1	2	0	0	0	0	0	0	1	1	2	1	1	0	1	0	1
	307	O75493;M0QXK8	Carbonic anhydrase-related protein 11	CA11	sp|O75493|CAH11_HUMAN Carbonic anhydrase-related protein 11 OS=Homo sapiens OX=9606 GN=CA11 PE=1 SV=2	2	24	24	24	15	18	11	16	9	18	19	13	15	10	16	12	16	4	8	2	5	5	15	18	11	16	9	18	19	13	15	10	16	12	16	4	8	2	5	5	15	18	11	16
	308	O75533	Splicing factor 3B subunit 1	SF3B1	sp|O75533|SF3B1_HUMAN Splicing factor 3B subunit 1 OS=Homo sapiens OX=9606 GN=SF3B1 PE=1 SV=3	1	7	7	7	0	1	0	0	0	0	1	0	1	0	0	0	0	1	2	0	2	4	0	1	0	0	0	0	1	0	1	0	0	0	0	1	2	0	2	4	0	1	0	0
	309	O76061;H0YB13	Stanniocalcin-2	STC2	sp|O76061|STC2_HUMAN Stanniocalcin-2 OS=Homo sapiens OX=9606 GN=STC2 PE=1 SV=1	2	35	35	27	22	22	23	23	21	22	22	17	16	19	21	14	18	18	19	23	18	20	22	22	23	23	21	22	22	17	16	19	21	14	18	18	19	23	18	20	18	18	18	18
	310	O94813;X6R3P0;A0A087WYV5;E9PCX4;H0YAG4	Slit homolog 2 protein;Slit homolog 2 protein N-product;Slit homolog 2 protein C-product	SLIT2	sp|O94813|SLIT2_HUMAN Slit homolog 2 protein OS=Homo sapiens OX=9606 GN=SLIT2 PE=1 SV=1;tr|X6R3P0|X6R3P0_HUMAN Slit homolog 2 protein OS=Homo sapiens OX=9606 GN=SLIT2 PE=1 SV=1;tr|A0A087WYV5|A0A087WYV5_HUMAN Slit homolog 2 protein OS=Homo sapiens OX=9606 G	5	9	9	8	9	7	8	6	6	7	7	5	4	5	3	4	4	1	1	1	3	2	9	7	8	6	6	7	7	5	4	5	3	4	4	1	1	1	3	2	8	7	7	6
	311	O94907	Dickkopf-related protein 1	DKK1	sp|O94907|DKK1_HUMAN Dickkopf-related protein 1 OS=Homo sapiens OX=9606 GN=DKK1 PE=1 SV=1	1	8	8	8	5	3	3	4	2	4	1	2	4	2	4	2	3	2	2	1	4	3	5	3	3	4	2	4	1	2	4	2	4	2	3	2	2	1	4	3	5	3	3	4
	312	O94985;Q5SR54;A0A3B3ITY6	Calsyntenin-1;Soluble Alc-alpha;CTF1-alpha	CLSTN1	sp|O94985|CSTN1_HUMAN Calsyntenin-1 OS=Homo sapiens OX=9606 GN=CLSTN1 PE=1 SV=1;tr|Q5SR54|Q5SR54_HUMAN Calsyntenin-1 (Fragment) OS=Homo sapiens OX=9606 GN=CLSTN1 PE=1 SV=1	3	3	3	3	0	1	0	0	2	0	0	0	0	0	0	0	0	0	0	0	0	0	0	1	0	0	2	0	0	0	0	0	0	0	0	0	0	0	0	0	0	1	0	0
	313	O95025;C9JYT6	Semaphorin-3D	SEMA3D	sp|O95025|SEM3D_HUMAN Semaphorin-3D OS=Homo sapiens OX=9606 GN=SEMA3D PE=2 SV=2;tr|C9JYT6|C9JYT6_HUMAN Semaphorin-3D OS=Homo sapiens OX=9606 GN=SEMA3D PE=1 SV=1	2	12	12	12	1	4	0	6	0	5	6	0	2	0	2	0	6	1	2	0	3	3	1	4	0	6	0	5	6	0	2	0	2	0	6	1	2	0	3	3	1	4	0	6
	314	O95251;E7EUP3	Histone acetyltransferase KAT7	KAT7	sp|O95251|KAT7_HUMAN Histone acetyltransferase KAT7 OS=Homo sapiens OX=9606 GN=KAT7 PE=1 SV=1	2	17	17	17	6	10	4	12	3	13	13	3	10	4	11	4	10	3	4	3	6	6	6	10	4	12	3	13	13	3	10	4	11	4	10	3	4	3	6	6	6	10	4	12
	315	O95487	Protein transport protein Sec24B	SEC24B	sp|O95487|SC24B_HUMAN Protein transport protein Sec24B OS=Homo sapiens OX=9606 GN=SEC24B PE=1 SV=2	1	2	2	2	0	0	0	0	0	0	0	0	0	0	0	0	0	1	1	1	2	1	0	0	0	0	0	0	0	0	0	0	0	0	0	1	1	1	2	1	0	0	0	0
	316	O95817;C9JFK9	BAG family molecular chaperone regulator 3	BAG3	sp|O95817|BAG3_HUMAN BAG family molecular chaperone regulator 3 OS=Homo sapiens OX=9606 GN=BAG3 PE=1 SV=3;tr|C9JFK9|C9JFK9_HUMAN BAG family molecular chaperone regulator 3 (Fragment) OS=Homo sapiens OX=9606 GN=BAG3 PE=1 SV=1	2	8	8	8	1	2	0	2	0	0	1	1	2	0	0	0	0	1	2	0	3	5	1	2	0	2	0	0	1	1	2	0	0	0	0	1	2	0	3	5	1	2	0	2
	317	P00558;P07205	Phosphoglycerate kinase 1	PGK1	sp|P00558|PGK1_HUMAN Phosphoglycerate kinase 1 OS=Homo sapiens OX=9606 GN=PGK1 PE=1 SV=3	2	3	3	3	0	0	1	1	0	0	3	0	0	0	0	0	0	0	0	0	0	0	0	0	1	1	0	0	3	0	0	0	0	0	0	0	0	0	0	0	0	0	1	1
	318	P00750;E7ESF4;B4DNJ1;B4DN26;E5RHG4;E5RGA1;H0YBH9	Tissue-type plasminogen activator;Tissue-type plasminogen activator chain A;Tissue-type plasminogen activator chain B	PLAT	sp|P00750|TPA_HUMAN Tissue-type plasminogen activator OS=Homo sapiens OX=9606 GN=PLAT PE=1 SV=1;tr|E7ESF4|E7ESF4_HUMAN Plasminogen activator OS=Homo sapiens OX=9606 GN=PLAT PE=1 SV=1;tr|B4DNJ1|B4DNJ1_HUMAN T-plasminogen activator OS=Homo sapiens OX=9606 GN	7	42	42	42	31	35	33	33	25	31	33	26	25	27	24	30	31	19	23	22	19	22	31	35	33	33	25	31	33	26	25	27	24	30	31	19	23	22	19	22	31	35	33	33
	319	P01033;Q5H9A7;H0Y789;Q5H9B4;Q5H9B5	Metalloproteinase inhibitor 1	TIMP1	sp|P01033|TIMP1_HUMAN Metalloproteinase inhibitor 1 OS=Homo sapiens OX=9606 GN=TIMP1 PE=1 SV=1;tr|Q5H9A7|Q5H9A7_HUMAN Metalloproteinase inhibitor 1 OS=Homo sapiens OX=9606 GN=TIMP1 PE=1 SV=1;tr|H0Y789|H0Y789_HUMAN Metalloproteinase inhibitor 1 (Fragment) O	5	6	6	6	5	4	4	3	4	4	3	4	2	3	2	5	3	2	2	2	2	3	5	4	4	3	4	4	3	4	2	3	2	5	3	2	2	2	2	3	5	4	4	3
	320	P01040;C9J0E4	Cystatin-A;Cystatin-A, N-terminally processed	CSTA	sp|P01040|CYTA_HUMAN Cystatin-A OS=Homo sapiens OX=9606 GN=CSTA PE=1 SV=1;tr|C9J0E4|C9J0E4_HUMAN Cystatin-A OS=Homo sapiens OX=9606 GN=CSTA PE=1 SV=1	2	2	2	2	0	0	0	0	0	0	0	0	0	0	2	0	0	0	0	0	0	0	0	0	0	0	0	0	0	0	0	0	2	0	0	0	0	0	0	0	0	0	0	0
	321	P01344	Insulin-like growth factor II;Insulin-like growth factor II;Insulin-like growth factor II Ala-25 Del;Preptin	IGF2	sp|P01344|IGF2_HUMAN Insulin-like growth factor II OS=Homo sapiens OX=9606 GN=IGF2 PE=1 SV=1	1	4	4	4	2	3	2	3	0	2	4	0	3	0	3	0	1	1	1	1	1	1	2	3	2	3	0	2	4	0	3	0	3	0	1	1	1	1	1	1	2	3	2	3
	322	P01833	Polymeric immunoglobulin receptor;Secretory component	PIGR	sp|P01833|PIGR_HUMAN Polymeric immunoglobulin receptor OS=Homo sapiens OX=9606 GN=PIGR PE=1 SV=4	1	2	2	2	0	0	0	1	0	0	0	0	0	0	1	0	0	0	0	0	0	0	0	0	0	1	0	0	0	0	0	0	1	0	0	0	0	0	0	0	0	0	0	1
	323	P02458	Collagen alpha-1(II) chain;Collagen alpha-1(II) chain;Chondrocalcin	COL2A1	sp|P02458|CO2A1_HUMAN Collagen alpha-1(II) chain OS=Homo sapiens OX=9606 GN=COL2A1 PE=1 SV=3	1	3	3	3	1	2	2	3	1	3	2	1	2	2	2	1	2	0	0	0	0	0	1	2	2	3	1	3	2	1	2	2	2	1	2	0	0	0	0	0	1	2	2	3
	324	P02545;A0A0C4DGC5;H0YAB0	Prelamin-A/C;Lamin-A/C	LMNA	sp|P02545|LMNA_HUMAN Prelamin-A/C OS=Homo sapiens OX=9606 GN=LMNA PE=1 SV=1;tr|A0A0C4DGC5|A0A0C4DGC5_HUMAN Prelamin-A/C (Fragment) OS=Homo sapiens OX=9606 GN=LMNA PE=1 SV=1	3	31	31	3	17	22	11	19	9	16	21	14	15	9	14	7	14	19	17	18	20	18	17	22	11	19	9	16	21	14	15	9	14	7	14	19	17	18	20	18	0	3	0	2
	325	P02751;H0Y7Z1	Fibronectin;Anastellin;Ugl-Y1;Ugl-Y2;Ugl-Y3	FN1	sp|P02751|FINC_HUMAN Fibronectin OS=Homo sapiens OX=9606 GN=FN1 PE=1 SV=5;tr|H0Y7Z1|H0Y7Z1_HUMAN Fibronectin (Fragment) OS=Homo sapiens OX=9606 GN=FN1 PE=1 SV=1	2	6	6	6	2	3	3	0	2	2	2	0	0	0	0	1	0	0	0	0	0	0	2	3	3	0	2	2	2	0	0	0	0	1	0	0	0	0	0	0	2	3	3	0
	326	P03950	Angiogenin	ANG	sp|P03950|ANGI_HUMAN Angiogenin OS=Homo sapiens OX=9606 GN=ANG PE=1 SV=1	1	2	2	2	0	0	1	0	1	0	0	0	0	0	1	0	1	0	0	0	0	0	0	0	1	0	1	0	0	0	0	0	1	0	1	0	0	0	0	0	0	0	1	0
	328	P68371;P04350;Q5ST81;Q3ZCM7;M0QZL7;Q5SQY0;A0A075B736;K7ESM5;M0QY85;M0R278;G3V2A3;M0R0X0;M0R042;A0A075B724;M0QX14;M0QY37;A6NNZ2;M0QYM7;Q9BUF5;M0R2D3	Tubulin beta-4B chain;Tubulin beta-4A chain	TUBB4B;TUBB4A;TUBB	sp|P68371|TBB4B_HUMAN Tubulin beta-4B chain OS=Homo sapiens OX=9606 GN=TUBB4B PE=1 SV=1;sp|P04350|TBB4A_HUMAN Tubulin beta-4A chain OS=Homo sapiens OX=9606 GN=TUBB4A PE=1 SV=2;tr|Q5ST81|Q5ST81_HUMAN Tubulin beta chain OS=Homo sapiens OX=9606 GN=TUBB PE=1 S	20	5	1	1	2	2	2	2	0	1	4	3	1	1	1	0	1	0	0	1	1	1	0	0	0	0	0	0	1	0	0	0	0	0	0	0	0	0	0	0	0	0	0	0
	329	P04406;E7EUT5;O14556	Glyceraldehyde-3-phosphate dehydrogenase	GAPDH	sp|P04406|G3P_HUMAN Glyceraldehyde-3-phosphate dehydrogenase OS=Homo sapiens OX=9606 GN=GAPDH PE=1 SV=3;tr|E7EUT5|E7EUT5_HUMAN Glyceraldehyde-3-phosphate dehydrogenase OS=Homo sapiens OX=9606 GN=GAPDH PE=1 SV=1	3	13	13	13	0	1	0	2	1	1	6	0	1	0	1	0	0	6	6	3	9	11	0	1	0	2	1	1	6	0	1	0	1	0	0	6	6	3	9	11	0	1	0	2
	330	P04746;P19961;P04745;Q5T085	Pancreatic alpha-amylase;Alpha-amylase 2B;Alpha-amylase 1;Alpha-amylase	AMY2A;AMY2B;AMY1A;AMY1B	sp|P04746|AMYP_HUMAN Pancreatic alpha-amylase OS=Homo sapiens OX=9606 GN=AMY2A PE=1 SV=2;sp|P19961|AMY2B_HUMAN Alpha-amylase 2B OS=Homo sapiens OX=9606 GN=AMY2B PE=1 SV=1;sp|P04745|AMY1_HUMAN Alpha-amylase 1 OS=Homo sapiens OX=9606 GN=AMY1A PE=1 SV=2;tr|Q5	4	1	1	1	0	0	0	1	0	0	0	0	0	0	1	0	0	0	0	0	0	0	0	0	0	1	0	0	0	0	0	0	1	0	0	0	0	0	0	0	0	0	0	1
	331	P05060	Secretogranin-1;PE-11;GAWK peptide;CCB peptide	CHGB	sp|P05060|SCG1_HUMAN Secretogranin-1 OS=Homo sapiens OX=9606 GN=CHGB PE=1 SV=2	1	2	2	2	0	2	0	2	0	1	1	0	1	0	0	0	0	0	0	0	0	0	0	2	0	2	0	1	1	0	1	0	0	0	0	0	0	0	0	0	0	2	0	2
	332	P06733;A0A2R8Y6G6;K7EM90;A0A2R8YEM5;K7ERS8;A0A2R8Y879;A0A2R8YEG5;A0A2R8Y798;P09104;P13929;F5H0C8;E5RGZ4;K7EKN2;A0A2R8Y6I8;K7EPM1;E5RI09;F5H1C3;E5RG95	Alpha-enolase	ENO1	sp|P06733|ENOA_HUMAN Alpha-enolase OS=Homo sapiens OX=9606 GN=ENO1 PE=1 SV=2;tr|A0A2R8Y6G6|A0A2R8Y6G6_HUMAN 2-phospho-D-glycerate hydro-lyase OS=Homo sapiens OX=9606 GN=ENO1 PE=1 SV=1	18	19	19	19	9	11	6	8	6	8	16	8	5	7	7	2	3	0	2	0	1	2	9	11	6	8	6	8	16	8	5	7	7	2	3	0	2	0	1	2	9	11	6	8
	333	P07093;C9K031;C9JN98	Glia-derived nexin	SERPINE2	sp|P07093|GDN_HUMAN Glia-derived nexin OS=Homo sapiens OX=9606 GN=SERPINE2 PE=1 SV=1;tr|C9K031|C9K031_HUMAN Glia-derived nexin (Fragment) OS=Homo sapiens OX=9606 GN=SERPINE2 PE=1 SV=8;tr|C9JN98|C9JN98_HUMAN Glia-derived nexin (Fragment) OS=Homo sapiens OX=	3	2	2	2	0	0	0	0	0	0	2	0	0	0	0	0	0	0	0	0	0	0	0	0	0	0	0	0	2	0	0	0	0	0	0	0	0	0	0	0	0	0	0	0
	334	P07355;H0YN42;H0YMU9;H0YMD0;A6NMY6;H0YM50;H0YMD9;H0YKS4;H0YMM1;H0YMW4;H0YL33;H0YN28;H0YKX9;H0YMT9;H0YLV6;H0YKZ7;H0YKL9;H0YKV8;H0YNP5;H0YKN4;H0YNB8;H0YNA0	Annexin A2;Annexin;Putative annexin A2-like protein	ANXA2;ANXA2P2	sp|P07355|ANXA2_HUMAN Annexin A2 OS=Homo sapiens OX=9606 GN=ANXA2 PE=1 SV=2;tr|H0YN42|H0YN42_HUMAN Annexin (Fragment) OS=Homo sapiens OX=9606 GN=ANXA2 PE=1 SV=1;tr|H0YMU9|H0YMU9_HUMAN Annexin OS=Homo sapiens OX=9606 GN=ANXA2 PE=1 SV=1;tr|H0YMD0|H0YMD0_HUMA	22	7	7	7	0	1	1	1	0	1	2	1	0	0	0	1	0	0	3	1	3	4	0	1	1	1	0	1	2	1	0	0	0	1	0	0	3	1	3	4	0	1	1	1
	335	P07437;Q5JP53;Q9BVA1;Q13885;Q13509;A0A0B4J269;G3V5W4;G3V2R8;G3V3R4;G3V2N6	Tubulin beta chain;Tubulin beta-2B chain;Tubulin beta-2A chain;Tubulin beta-3 chain	TUBB;TUBB2B;TUBB2A;TUBB3	sp|P07437|TBB5_HUMAN Tubulin beta chain OS=Homo sapiens OX=9606 GN=TUBB PE=1 SV=2;tr|Q5JP53|Q5JP53_HUMAN Tubulin beta chain OS=Homo sapiens OX=9606 GN=TUBB PE=1 SV=1;sp|Q9BVA1|TBB2B_HUMAN Tubulin beta-2B chain OS=Homo sapiens OX=9606 GN=TUBB2B PE=1 SV=1;sp	10	6	6	2	3	3	3	3	1	2	5	3	1	2	1	1	1	0	0	1	1	1	3	3	3	3	1	2	5	3	1	2	1	1	1	0	0	1	1	1	1	1	1	1
	336	P07900;Q14568;Q58FF8;Q58FF6;Q58FG0;Q58FG1	Heat shock protein HSP 90-alpha	HSP90AA1	sp|P07900|HS90A_HUMAN Heat shock protein HSP 90-alpha OS=Homo sapiens OX=9606 GN=HSP90AA1 PE=1 SV=5	6	10	10	4	2	5	0	2	0	3	9	0	1	1	0	0	0	0	0	0	0	0	2	5	0	2	0	3	9	0	1	1	0	0	0	0	0	0	0	0	1	2	0	1
	337	P08238;Q58FF7;P14625;F8W026;Q96GW1;A0A1W2PRR1	Heat shock protein HSP 90-beta	HSP90AB1	sp|P08238|HS90B_HUMAN Heat shock protein HSP 90-beta OS=Homo sapiens OX=9606 GN=HSP90AB1 PE=1 SV=4	6	10	4	4	2	4	0	1	0	2	7	0	1	1	0	0	0	0	0	0	0	0	1	1	0	0	0	0	2	0	0	0	0	0	0	0	0	0	0	0	1	1	0	0
	338	P09234;A0A0A0MRR7	U1 small nuclear ribonucleoprotein C	SNRPC	sp|P09234|RU1C_HUMAN U1 small nuclear ribonucleoprotein C OS=Homo sapiens OX=9606 GN=SNRPC PE=1 SV=1;tr|A0A0A0MRR7|A0A0A0MRR7_HUMAN U1 small nuclear ribonucleoprotein C OS=Homo sapiens OX=9606 GN=SNRPC PE=1 SV=1	2	14	14	9	4	13	2	11	0	13	11	2	10	0	11	0	7	8	9	7	8	7	4	13	2	11	0	13	11	2	10	0	11	0	7	8	9	7	8	7	4	9	2	8
	339	P09429;Q5T7C4;B2RPK0	High mobility group protein B1;Putative high mobility group protein B1-like 1	HMGB1;HMGB1P1	sp|P09429|HMGB1_HUMAN High mobility group protein B1 OS=Homo sapiens OX=9606 GN=HMGB1 PE=1 SV=3;tr|Q5T7C4|Q5T7C4_HUMAN High mobility group protein B1 OS=Homo sapiens OX=9606 GN=HMGB1 PE=1 SV=1;sp|B2RPK0|HGB1A_HUMAN Putative high mobility group protein B1-l	3	7	3	3	0	1	0	0	0	0	0	0	0	0	0	0	0	4	5	4	3	7	0	0	0	0	0	0	0	0	0	0	0	0	0	1	1	2	1	3	0	0	0	0
	340	P09529	Inhibin beta B chain	INHBB	sp|P09529|INHBB_HUMAN Inhibin beta B chain OS=Homo sapiens OX=9606 GN=INHBB PE=1 SV=2	1	5	5	5	0	2	0	0	0	0	0	0	0	0	0	0	0	4	2	4	1	3	0	2	0	0	0	0	0	0	0	0	0	0	0	4	2	4	1	3	0	2	0	0
	341	P09874;Q5VX84;Q5VX85	Poly [ADP-ribose] polymerase 1	PARP1	sp|P09874|PARP1_HUMAN Poly [ADP-ribose] polymerase 1 OS=Homo sapiens OX=9606 GN=PARP1 PE=1 SV=4	3	7	7	7	0	4	0	3	0	3	4	1	3	0	1	0	1	4	3	2	5	6	0	4	0	3	0	3	4	1	3	0	1	0	1	4	3	2	5	6	0	4	0	3
	342	P0DTC2;P0DTC2_1			sp|P0DTC2|SPIKE_SARS2 Spike glycoprotein OS=Severe acute respiratory syndrome coronavirus 2 OX=2697049 GN=S PE=1 SV=1;sp|P0DTC2_1|SPIKE_SARS2_HisTag	2	75	75	75	64	63	62	61	64	58	65	49	53	55	49	54	54	56	58	58	35	59	64	63	62	61	64	58	65	49	53	55	49	54	54	56	58	58	35	59	64	63	62	61
		;29096;29097;29098;29099;29100;29101;29102;29103;29104;29105;29106;29107;29108;29109;29110;29111;29112;29113;29114;29115;29116;29117;29118;29119;29120;29121;29122;29123;29124;29125;29126;29127;29128;29129;29130;29131;29132;29133;29134;29135;29136;29137;29138;29139;29140;29141;29142;29143;29144;29145;29146;29147;29148;29149;29150;29151;29152;29153;29154;29155;29156;29157;29158;29159;29160;29161;29…
		;20114;20115;20116;20117;20118;20119;20120;20121;20122;20123;20124;20125;20126;20127;20128;20129;20130;20131;20132;20133;20134;20135;20136;20137;20138;20139;20140;20141;20142;20143;20144;20145;20146;20147;20148;20149;20150;20151;20152;20153;20154;20155;20156;20157;20158;20159;20160;20161;20162;20163;20164;20165;20166;20167;20168;20169;20170;20171;20172;20173;20174;20175;20176;20177;20178;20179;20…		-1;-1
	343	P10599	Thioredoxin	TXN	sp|P10599|THIO_HUMAN Thioredoxin OS=Homo sapiens OX=9606 GN=TXN PE=1 SV=3	1	1	1	1	0	0	0	0	0	0	0	0	1	0	1	0	0	0	0	0	0	0	0	0	0	0	0	0	0	0	1	0	1	0	0	0	0	0	0	0	0	0	0	0
	344	P11021	78 kDa glucose-regulated protein	HSPA5	sp|P11021|BIP_HUMAN Endoplasmic reticulum chaperone BiP OS=Homo sapiens OX=9606 GN=HSPA5 PE=1 SV=2	1	2	2	2	1	1	0	0	0	0	2	2	0	1	1	1	0	0	0	0	0	0	1	1	0	0	0	0	2	2	0	1	1	1	0	0	0	0	0	0	1	1	0	0
	345	P11142;E9PN89;E9PKE3;P54652;E9PI65;E9PQQ4;E9PQK7;E9PK54;E9PLF4;E9PNE6;A8K7Q2	Heat shock cognate 71 kDa protein;Heat shock-related 70 kDa protein 2	HSPA8;HSPA2	sp|P11142|HSP7C_HUMAN Heat shock cognate 71 kDa protein OS=Homo sapiens OX=9606 GN=HSPA8 PE=1 SV=1;tr|E9PN89|E9PN89_HUMAN Heat shock cognate 71 kDa protein (Fragment) OS=Homo sapiens OX=9606 GN=HSPA8 PE=1 SV=1;tr|E9PKE3|E9PKE3_HUMAN Heat shock cognate 71 k	11	6	4	4	3	4	1	5	1	4	4	1	0	0	1	0	1	0	1	0	0	1	2	2	1	4	1	3	2	1	0	0	0	0	1	0	0	0	0	0	2	2	1	4
	346	P11387	DNA topoisomerase 1	TOP1	sp|P11387|TOP1_HUMAN DNA topoisomerase 1 OS=Homo sapiens OX=9606 GN=TOP1 PE=1 SV=2	1	1	1	1	0	0	1	0	1	1	0	0	0	0	0	0	0	1	1	1	1	1	0	0	1	0	1	1	0	0	0	0	0	0	0	1	1	1	1	1	0	0	1	0
	347	P12273	Prolactin-inducible protein	PIP	sp|P12273|PIP_HUMAN Prolactin-inducible protein OS=Homo sapiens OX=9606 GN=PIP PE=1 SV=1	1	1	1	1	0	0	0	0	0	0	0	0	0	0	1	0	0	0	0	0	0	0	0	0	0	0	0	0	0	0	0	0	1	0	0	0	0	0	0	0	0	0	0	0
	348	P12532;F8WCN3;C9JSQ1;C9JT96;C9J8F6;C9J6W7;C9J995;C9JJX8;P17540	Creatine kinase U-type, mitochondrial	CKMT1A;CKMT1B	sp|P12532|KCRU_HUMAN Creatine kinase U-type, mitochondrial OS=Homo sapiens OX=9606 GN=CKMT1A PE=1 SV=1;tr|F8WCN3|F8WCN3_HUMAN Creatine kinase OS=Homo sapiens OX=9606 GN=CKMT1A PE=1 SV=1;tr|C9JSQ1|C9JSQ1_HUMAN Creatine kinase (Fragment) OS=Homo sapiens OX=9	9	14	14	14	2	10	2	8	0	10	8	1	10	0	6	0	6	0	0	0	0	0	2	10	2	8	0	10	8	1	10	0	6	0	6	0	0	0	0	0	2	10	2	8
	349	P12643	Bone morphogenetic protein 2	BMP2	sp|P12643|BMP2_HUMAN Bone morphogenetic protein 2 OS=Homo sapiens OX=9606 GN=BMP2 PE=1 SV=1	1	2	2	2	0	0	0	0	0	0	1	0	0	0	0	0	0	0	1	0	0	0	0	0	0	0	0	0	1	0	0	0	0	0	0	0	1	0	0	0	0	0	0	0
	350	P12645	Bone morphogenetic protein 3	BMP3	sp|P12645|BMP3_HUMAN Bone morphogenetic protein 3 OS=Homo sapiens OX=9606 GN=BMP3 PE=1 SV=2	1	3	3	3	0	2	0	3	0	1	2	0	1	0	0	0	1	0	1	0	0	1	0	2	0	3	0	1	2	0	1	0	0	0	1	0	1	0	0	1	0	2	0	3
	351	P13051;Q68DM5;F5GYA2	Uracil-DNA glycosylase	UNG	sp|P13051|UNG_HUMAN Uracil-DNA glycosylase OS=Homo sapiens OX=9606 GN=UNG PE=1 SV=2	3	3	3	3	0	1	0	0	0	0	2	0	0	0	0	0	0	1	0	1	1	1	0	1	0	0	0	0	2	0	0	0	0	0	0	1	0	1	1	1	0	1	0	0
	352	P13639	Elongation factor 2	EEF2	sp|P13639|EF2_HUMAN Elongation factor 2 OS=Homo sapiens OX=9606 GN=EEF2 PE=1 SV=4	1	2	2	2	0	0	0	1	0	0	1	0	0	0	1	0	0	0	0	0	0	0	0	0	0	1	0	0	1	0	0	0	1	0	0	0	0	0	0	0	0	0	0	1
	354	P14222;A0A1W2PR25	Perforin-1	PRF1	sp|P14222|PERF_HUMAN Perforin-1 OS=Homo sapiens OX=9606 GN=PRF1 PE=1 SV=1;tr|A0A1W2PR25|A0A1W2PR25_HUMAN Perforin-1 OS=Homo sapiens OX=9606 GN=PRF1 PE=1 SV=1	2	6	6	6	0	3	0	4	0	3	3	0	1	0	1	0	2	0	0	0	0	0	0	3	0	4	0	3	3	0	1	0	1	0	2	0	0	0	0	0	0	3	0	4
	355	P14866;M0QXS5;M0QYT0;M0R1W6;B4DVF8;M0QYL7;M0R076;Q8WVV9;C9JJZ7;H7BXH8;B7WPG3;C9IYN3;V9GYK2	Heterogeneous nuclear ribonucleoprotein L	HNRNPL	sp|P14866|HNRPL_HUMAN Heterogeneous nuclear ribonucleoprotein L OS=Homo sapiens OX=9606 GN=HNRNPL PE=1 SV=2;tr|M0QXS5|M0QXS5_HUMAN Heterogeneous nuclear ribonucleoprotein L (Fragment) OS=Homo sapiens OX=9606 GN=HNRNPL PE=1 SV=1	13	30	30	5	8	16	7	17	3	18	18	5	16	4	12	1	14	2	7	0	6	12	8	16	7	17	3	18	18	5	16	4	12	1	14	2	7	0	6	12	1	3	0	4
	356	P15531	Nucleoside diphosphate kinase A	NME1	sp|P15531|NDKA_HUMAN Nucleoside diphosphate kinase A OS=Homo sapiens OX=9606 GN=NME1 PE=1 SV=1	1	12	1	1	3	3	3	2	3	2	2	1	2	1	0	3	0	9	9	8	10	8	0	0	0	0	0	0	0	0	0	0	0	0	0	1	0	1	1	1	0	0	0	0
	357	P15907;H7C472;C9JVK7;C9JH16;C9J6X5	Beta-galactoside alpha-2,6-sialyltransferase 1	ST6GAL1	sp|P15907|SIAT1_HUMAN Beta-galactoside alpha-2,6-sialyltransferase 1 OS=Homo sapiens OX=9606 GN=ST6GAL1 PE=1 SV=1;tr|H7C472|H7C472_HUMAN Beta-galactoside alpha-2,6-sialyltransferase 1 (Fragment) OS=Homo sapiens OX=9606 GN=ST6GAL1 PE=1 SV=1	5	10	10	10	3	3	5	5	4	5	6	2	3	3	2	4	3	0	0	0	0	0	3	3	5	5	4	5	6	2	3	3	2	4	3	0	0	0	0	0	3	3	5	5
	358	P16870	Carboxypeptidase E	CPE	sp|P16870|CBPE_HUMAN Carboxypeptidase E OS=Homo sapiens OX=9606 GN=CPE PE=1 SV=1	1	1	1	1	0	1	0	1	0	0	1	0	0	0	0	0	0	0	0	0	0	0	0	1	0	1	0	0	1	0	0	0	0	0	0	0	0	0	0	0	0	1	0	1
	359	P16989;Q9Y2T7;A0A0D9SEI8	Y-box-binding protein 3	YBX3	sp|P16989|YBOX3_HUMAN Y-box-binding protein 3 OS=Homo sapiens OX=9606 GN=YBX3 PE=1 SV=4	3	18	18	12	4	14	1	12	0	12	15	3	11	2	8	0	11	0	1	0	0	0	4	14	1	12	0	12	15	3	11	2	8	0	11	0	1	0	0	0	4	9	1	8
	360	P17028	Zinc finger protein 24	ZNF24	sp|P17028|ZNF24_HUMAN Zinc finger protein 24 OS=Homo sapiens OX=9606 GN=ZNF24 PE=1 SV=4	1	5	5	5	0	1	0	0	0	0	5	0	2	0	0	0	0	0	0	0	1	0	0	1	0	0	0	0	5	0	2	0	0	0	0	0	0	0	1	0	0	1	0	0
	361	P17066;P48741	Heat shock 70 kDa protein 6	HSPA6	sp|P17066|HSP76_HUMAN Heat shock 70 kDa protein 6 OS=Homo sapiens OX=9606 GN=HSPA6 PE=1 SV=2	2	8	2	1	4	4	3	3	3	3	7	3	2	2	3	3	2	0	1	0	0	2	1	2	1	2	1	2	2	1	1	1	1	1	1	0	0	0	0	1	1	1	1	1
	362	P18065;C9JMY1;C9JW52;H7C1H0	Insulin-like growth factor-binding protein 2	IGFBP2	sp|P18065|IBP2_HUMAN Insulin-like growth factor-binding protein 2 OS=Homo sapiens OX=9606 GN=IGFBP2 PE=1 SV=2;tr|C9JMY1|C9JMY1_HUMAN Insulin-like growth factor-binding protein 2 OS=Homo sapiens OX=9606 GN=IGFBP2 PE=1 SV=1	4	40	40	40	7	9	3	7	4	6	9	3	5	4	4	3	6	36	35	33	35	34	7	9	3	7	4	6	9	3	5	4	4	3	6	36	35	33	35	34	7	9	3	7
	363	P19021;H7BYD9;D6RAQ2;D6RCD5;D6RG20;F8W8D9	Peptidyl-glycine alpha-amidating monooxygenase;Peptidylglycine alpha-hydroxylating monooxygenase;Peptidyl-alpha-hydroxyglycine alpha-amidating lyase	PAM	sp|P19021|AMD_HUMAN Peptidyl-glycine alpha-amidating monooxygenase OS=Homo sapiens OX=9606 GN=PAM PE=1 SV=2	6	5	5	5	0	0	0	0	0	0	0	0	0	0	0	0	0	2	3	2	2	3	0	0	0	0	0	0	0	0	0	0	0	0	0	2	3	2	2	3	0	0	0	0
	364	P20827	Ephrin-A1;Ephrin-A1, secreted form	EFNA1	sp|P20827|EFNA1_HUMAN Ephrin-A1 OS=Homo sapiens OX=9606 GN=EFNA1 PE=1 SV=2	1	10	10	10	0	0	0	0	0	0	0	0	0	0	0	0	0	4	8	5	8	7	0	0	0	0	0	0	0	0	0	0	0	0	0	4	8	5	8	7	0	0	0	0
	365	P21291;E9PND2;E9PP21;E9PS42	Cysteine and glycine-rich protein 1	CSRP1	sp|P21291|CSRP1_HUMAN Cysteine and glycine-rich protein 1 OS=Homo sapiens OX=9606 GN=CSRP1 PE=1 SV=3;tr|E9PND2|E9PND2_HUMAN Cysteine and glycine-rich protein 1 (Fragment) OS=Homo sapiens OX=9606 GN=CSRP1 PE=1 SV=1;tr|E9PP21|E9PP21_HUMAN Cysteine and glycin	4	6	6	6	0	3	0	1	0	2	2	0	2	0	1	0	2	3	3	3	3	4	0	3	0	1	0	2	2	0	2	0	1	0	2	3	3	3	3	4	0	3	0	1
	366	P21796	Voltage-dependent anion-selective channel protein 1	VDAC1	sp|P21796|VDAC1_HUMAN Voltage-dependent anion-selective channel protein 1 OS=Homo sapiens OX=9606 GN=VDAC1 PE=1 SV=2	1	1	1	1	0	0	0	0	0	0	1	0	0	0	0	0	0	0	0	0	0	0	0	0	0	0	0	0	1	0	0	0	0	0	0	0	0	0	0	0	0	0	0	0
	367	P22626;A0A087WUI2	Heterogeneous nuclear ribonucleoproteins A2/B1	HNRNPA2B1	sp|P22626|ROA2_HUMAN Heterogeneous nuclear ribonucleoproteins A2/B1 OS=Homo sapiens OX=9606 GN=HNRNPA2B1 PE=1 SV=2;tr|A0A087WUI2|A0A087WUI2_HUMAN Heterogeneous nuclear ribonucleoproteins A2/B1 OS=Homo sapiens OX=9606 GN=HNRNPA2B1 PE=1 SV=1	2	9	9	9	2	5	1	3	0	4	6	3	0	0	1	0	1	3	3	2	2	4	2	5	1	3	0	4	6	3	0	0	1	0	1	3	3	2	2	4	2	5	1	3
	368	P22692	Insulin-like growth factor-binding protein 4	IGFBP4	sp|P22692|IBP4_HUMAN Insulin-like growth factor-binding protein 4 OS=Homo sapiens OX=9606 GN=IGFBP4 PE=1 SV=2	1	20	20	20	7	5	4	4	5	4	7	4	4	4	6	4	6	18	17	17	16	17	7	5	4	4	5	4	7	4	4	4	6	4	6	18	17	17	16	17	7	5	4	4
	369	P23246;H0Y9K7	Splicing factor, proline- and glutamine-rich	SFPQ	sp|P23246|SFPQ_HUMAN Splicing factor, proline- and glutamine-rich OS=Homo sapiens OX=9606 GN=SFPQ PE=1 SV=2	2	23	23	23	6	11	2	10	2	11	15	4	7	2	9	1	10	4	2	2	2	4	6	11	2	10	2	11	15	4	7	2	9	1	10	4	2	2	2	4	6	11	2	10
	370	P23284	Peptidyl-prolyl cis-trans isomerase B	PPIB	sp|P23284|PPIB_HUMAN Peptidyl-prolyl cis-trans isomerase B OS=Homo sapiens OX=9606 GN=PPIB PE=1 SV=2	1	15	15	15	2	11	1	8	1	11	9	2	8	1	6	1	10	0	7	0	7	8	2	11	1	8	1	11	9	2	8	1	6	1	10	0	7	0	7	8	2	11	1	8
	371	P23352	Anosmin-1	KAL1	sp|P23352|KALM_HUMAN Anosmin-1 OS=Homo sapiens OX=9606 GN=ANOS1 PE=1 SV=3	1	14	14	14	10	8	8	9	9	9	9	7	8	8	6	8	10	6	8	7	8	7	10	8	8	9	9	9	9	7	8	8	6	8	10	6	8	7	8	7	10	8	8	9
	372	P23511	Nuclear transcription factor Y subunit alpha	NFYA	sp|P23511|NFYA_HUMAN Nuclear transcription factor Y subunit alpha OS=Homo sapiens OX=9606 GN=NFYA PE=1 SV=2	1	5	5	5	1	1	1	1	2	1	4	1	1	2	1	1	0	0	0	0	0	0	1	1	1	1	2	1	4	1	1	2	1	1	0	0	0	0	0	0	1	1	1	1
	373	P24593;C9JXX4	Insulin-like growth factor-binding protein 5	IGFBP5	sp|P24593|IBP5_HUMAN Insulin-like growth factor-binding protein 5 OS=Homo sapiens OX=9606 GN=IGFBP5 PE=1 SV=1;tr|C9JXX4|C9JXX4_HUMAN Insulin-like growth factor-binding protein 5 (Fragment) OS=Homo sapiens OX=9606 GN=IGFBP5 PE=1 SV=1	2	18	18	18	12	12	8	14	5	12	13	10	12	6	13	5	11	13	12	12	10	12	12	12	8	14	5	12	13	10	12	6	13	5	11	13	12	12	10	12	12	12	8	14
	374	P25054;A0A2Q2SV78;E9PFT7	Adenomatous polyposis coli protein	APC	sp|P25054|APC_HUMAN Adenomatous polyposis coli protein OS=Homo sapiens OX=9606 GN=APC PE=1 SV=2;tr|A0A2Q2SV78|A0A2Q2SV78_HUMAN Adenomatous polyposis coli protein (Fragment) OS=Homo sapiens OX=9606 GN=APC PE=1 SV=1;tr|E9PFT7|E9PFT7_HUMAN Adenomatous polypos	3	6	6	6	0	4	0	2	0	1	4	0	2	0	2	0	1	0	0	0	0	1	0	4	0	2	0	1	4	0	2	0	2	0	1	0	0	0	0	1	0	4	0	2
	375	P26583;D6R9A6	High mobility group protein B2	HMGB2	sp|P26583|HMGB2_HUMAN High mobility group protein B2 OS=Homo sapiens OX=9606 GN=HMGB2 PE=1 SV=2;tr|D6R9A6|D6R9A6_HUMAN High mobility group protein B2 (Fragment) OS=Homo sapiens OX=9606 GN=HMGB2 PE=1 SV=1	2	18	18	14	0	1	0	2	0	0	0	0	1	0	1	0	1	13	16	12	12	12	0	1	0	2	0	0	0	0	1	0	1	0	1	13	16	12	12	12	0	0	0	2
	376	P28300	Protein-lysine 6-oxidase	LOX	sp|P28300|LYOX_HUMAN Protein-lysine 6-oxidase OS=Homo sapiens OX=9606 GN=LOX PE=1 SV=2	1	2	2	2	0	0	0	0	0	0	0	0	0	0	0	0	0	0	1	1	1	1	0	0	0	0	0	0	0	0	0	0	0	0	0	0	1	1	1	1	0	0	0	0
	377	P28482;E9PBK7;P27361;B3KR49;H0YDH9;E9PRH7;H3BV19;H3BSA1;K7ELV1;K7EN18;Q16659;E9PJF0;E9PQW4;H0YEX6;P11802;P31152;P19784;F8VZ13	Mitogen-activated protein kinase 1	MAPK1	sp|P28482|MK01_HUMAN Mitogen-activated protein kinase 1 OS=Homo sapiens OX=9606 GN=MAPK1 PE=1 SV=3	18	15	15	15	1	6	1	8	1	10	8	1	6	1	6	0	8	0	7	0	5	7	1	6	1	8	1	10	8	1	6	1	6	0	8	0	7	0	5	7	1	6	1	8
	378	P28799;K7EQ05;K7EKL3;K7EQI0;K7EMR1;K7ENI2;K7ENN1;K7EK92;K7EQK6;K7EM89;K7EJY4;K7ERM2;K7EPL0	Granulins;Acrogranin;Paragranulin;Granulin-1;Granulin-2;Granulin-3;Granulin-4;Granulin-5;Granulin-6;Granulin-7	GRN	sp|P28799|GRN_HUMAN Progranulin OS=Homo sapiens OX=9606 GN=GRN PE=1 SV=2;tr|K7EQ05|K7EQ05_HUMAN Progranulin OS=Homo sapiens OX=9606 GN=GRN PE=1 SV=1;tr|K7EKL3|K7EKL3_HUMAN Progranulin (Fragment) OS=Homo sapiens OX=9606 GN=GRN PE=1 SV=1	13	17	17	17	10	11	7	10	8	12	11	6	8	5	8	4	9	4	7	5	6	8	10	11	7	10	8	12	11	6	8	5	8	4	9	4	7	5	6	8	10	11	7	10
	379	P31151;Q86SG5	Protein S100-A7	S100A7	sp|P31151|S10A7_HUMAN Protein S100-A7 OS=Homo sapiens OX=9606 GN=S100A7 PE=1 SV=4	2	3	3	3	0	0	0	0	0	0	0	0	0	0	3	0	0	0	0	0	0	0	0	0	0	0	0	0	0	0	0	0	3	0	0	0	0	0	0	0	0	0	0	0
	380	P31944	Caspase-14;Caspase-14 subunit p17, mature form;Caspase-14 subunit p10, mature form;Caspase-14 subunit p20, intermediate form;Caspase-14 subunit p8, intermediate form	CASP14	sp|P31944|CASPE_HUMAN Caspase-14 OS=Homo sapiens OX=9606 GN=CASP14 PE=1 SV=2	1	2	2	2	0	0	0	0	0	0	0	0	0	0	2	0	0	0	0	0	0	0	0	0	0	0	0	0	0	0	0	0	2	0	0	0	0	0	0	0	0	0	0	0
	381	P31946;P61981;P63104;P27348;E7EX29;A0A0J9YWE8;Q4VY20;Q4VY19;P62258;P31947;Q04917;E5RIR4;A0A0J9YWZ2;B0AZS6;A2IDB2;E9PG15;H0YB80;B7Z2E6;E7ESK7;K7EIT4;I3L3T1;K7EM20;E7EVZ2;B4DJF2;E9PD24;E5RGE1	14-3-3 protein beta/alpha;14-3-3 protein beta/alpha, N-terminally processed;14-3-3 protein gamma;14-3-3 protein gamma, N-terminally processed;14-3-3 protein zeta/delta;14-3-3 protein theta;14-3-3 protein epsilon;14-3-3 protein sigma;14-3-3 protein eta	YWHAB;YWHAG;YWHAZ;YWHAQ;YWHAE;SFN;YWHAH	sp|P31946|1433B_HUMAN 14-3-3 protein beta/alpha OS=Homo sapiens OX=9606 GN=YWHAB PE=1 SV=3;sp|P61981|1433G_HUMAN 14-3-3 protein gamma OS=Homo sapiens OX=9606 GN=YWHAG PE=1 SV=2;sp|P63104|1433Z_HUMAN 14-3-3 protein zeta/delta OS=Homo sapiens OX=9606 GN=YWHA	26	3	3	3	0	0	0	1	0	0	2	0	0	0	0	0	1	0	0	0	0	0	0	0	0	1	0	0	2	0	0	0	0	0	1	0	0	0	0	0	0	0	0	1
	382	P31949	Protein S100-A11;Protein S100-A11, N-terminally processed	S100A11	sp|P31949|S10AB_HUMAN Protein S100-A11 OS=Homo sapiens OX=9606 GN=S100A11 PE=1 SV=2	1	2	2	2	0	1	0	0	1	0	0	0	0	0	0	0	0	0	0	0	0	0	0	1	0	0	1	0	0	0	0	0	0	0	0	0	0	0	0	0	0	1	0	0
	383	P32004;H0Y5C3	Neural cell adhesion molecule L1	L1CAM	sp|P32004|L1CAM_HUMAN Neural cell adhesion molecule L1 OS=Homo sapiens OX=9606 GN=L1CAM PE=1 SV=2	2	11	11	11	1	1	0	2	0	2	2	1	2	0	1	0	3	7	5	7	5	7	1	1	0	2	0	2	2	1	2	0	1	0	3	7	5	7	5	7	1	1	0	2
	384	P32119	Peroxiredoxin-2	PRDX2	sp|P32119|PRDX2_HUMAN Peroxiredoxin-2 OS=Homo sapiens OX=9606 GN=PRDX2 PE=1 SV=5	1	2	1	1	1	1	0	1	1	0	1	1	1	1	1	1	1	1	1	1	0	1	0	0	0	0	0	0	1	0	0	0	0	0	0	0	0	0	0	0	0	0	0	0
	385	P33176;Q12840;J3KNA1	Kinesin-1 heavy chain;Kinesin heavy chain isoform 5A;Kinesin-like protein	KIF5B;KIF5A	sp|P33176|KINH_HUMAN Kinesin-1 heavy chain OS=Homo sapiens OX=9606 GN=KIF5B PE=1 SV=1;sp|Q12840|KIF5A_HUMAN Kinesin heavy chain isoform 5A OS=Homo sapiens OX=9606 GN=KIF5A PE=1 SV=2;tr|J3KNA1|J3KNA1_HUMAN Kinesin-like protein OS=Homo sapiens OX=9606 GN=KIF	3	4	4	2	1	2	0	3	1	3	3	1	3	1	2	1	2	0	0	0	0	0	1	2	0	3	1	3	3	1	3	1	2	1	2	0	0	0	0	0	1	1	0	2
	387	P35556;E9PHW4;D6RJI3	Fibrillin-2	FBN2	sp|P35556|FBN2_HUMAN Fibrillin-2 OS=Homo sapiens OX=9606 GN=FBN2 PE=1 SV=3;tr|E9PHW4|E9PHW4_HUMAN Fibrillin-2 OS=Homo sapiens OX=9606 GN=FBN2 PE=1 SV=1;tr|D6RJI3|D6RJI3_HUMAN Fibrillin-2 OS=Homo sapiens OX=9606 GN=FBN2 PE=1 SV=1	3	10	10	8	4	5	3	6	3	4	6	2	5	2	3	2	5	1	1	2	1	1	4	5	3	6	3	4	6	2	5	2	3	2	5	1	1	2	1	1	3	4	1	5
	388	P35579;Q5BKV1	Myosin-9	MYH9	sp|P35579|MYH9_HUMAN Myosin-9 OS=Homo sapiens OX=9606 GN=MYH9 PE=1 SV=4	2	6	6	6	3	5	3	5	1	3	6	2	1	1	1	2	1	0	0	0	0	0	3	5	3	5	1	3	6	2	1	1	1	2	1	0	0	0	0	0	3	5	3	5
	389	P35637;H3BPE7	RNA-binding protein FUS	FUS	sp|P35637|FUS_HUMAN RNA-binding protein FUS OS=Homo sapiens OX=9606 GN=FUS PE=1 SV=1;tr|H3BPE7|H3BPE7_HUMAN RNA-binding protein FUS OS=Homo sapiens OX=9606 GN=FUS PE=1 SV=1	2	9	6	6	4	5	3	5	4	5	7	0	4	3	4	0	4	1	1	1	2	2	3	3	0	3	2	3	5	0	2	1	1	0	2	0	0	0	1	0	3	3	0	3
	390	P37108;H0YLA2	Signal recognition particle 14 kDa protein	SRP14	sp|P37108|SRP14_HUMAN Signal recognition particle 14 kDa protein OS=Homo sapiens OX=9606 GN=SRP14 PE=1 SV=2;tr|H0YLA2|H0YLA2_HUMAN Signal recognition particle 14 kDa protein OS=Homo sapiens OX=9606 GN=SRP14 PE=1 SV=1	2	10	10	10	3	9	2	8	1	8	8	1	7	0	7	0	8	0	1	0	1	3	3	9	2	8	1	8	8	1	7	0	7	0	8	0	1	0	1	3	3	9	2	8
	391	P38159;H3BT71;H0Y6E7;Q96E39;A0A1B0GUK8;H3BUY5;H3BR27;H3BNC1;O75526;Q8N7X1	RNA-binding motif protein, X chromosome;RNA-binding motif protein, X chromosome, N-terminally processed;RNA binding motif protein, X-linked-like-1	RBMX;RBMXL1	sp|P38159|RBMX_HUMAN RNA-binding motif protein, X chromosome OS=Homo sapiens OX=9606 GN=RBMX PE=1 SV=3;tr|H3BT71|H3BT71_HUMAN RNA-binding motif protein, X chromosome OS=Homo sapiens OX=9606 GN=RBMX PE=1 SV=1;tr|H0Y6E7|H0Y6E7_HUMAN RNA-binding motif protein	10	27	27	27	11	14	11	17	8	15	19	6	12	7	11	7	10	0	0	0	0	0	11	14	11	17	8	15	19	6	12	7	11	7	10	0	0	0	0	0	11	14	11	17
	392	P38646	Stress-70 protein, mitochondrial	HSPA9	sp|P38646|GRP75_HUMAN Stress-70 protein, mitochondrial OS=Homo sapiens OX=9606 GN=HSPA9 PE=1 SV=2	1	1	1	1	0	0	0	0	0	0	1	0	0	0	0	0	0	0	0	0	0	0	0	0	0	0	0	0	1	0	0	0	0	0	0	0	0	0	0	0	0	0	0	0
	393	P41091;Q2VIR3;H7BZU1	Eukaryotic translation initiation factor 2 subunit 3;Putative eukaryotic translation initiation factor 2 subunit 3-like protein	EIF2S3;EIF2S3L	sp|P41091|IF2G_HUMAN Eukaryotic translation initiation factor 2 subunit 3 OS=Homo sapiens OX=9606 GN=EIF2S3 PE=1 SV=3;sp|Q2VIR3|IF2GL_HUMAN Eukaryotic translation initiation factor 2 subunit 3B OS=Homo sapiens OX=9606 GN=EIF2S3B PE=2 SV=2	3	4	4	4	0	1	0	0	0	0	0	0	0	0	0	0	0	1	2	1	3	3	0	1	0	0	0	0	0	0	0	0	0	0	0	1	2	1	3	3	0	1	0	0
	394	P41227;C9JN83;Q9BSU3;H0Y8T0;C9JW55;F8W808;A8MWP7	N-alpha-acetyltransferase 10	NAA10	sp|P41227|NAA10_HUMAN N-alpha-acetyltransferase 10 OS=Homo sapiens OX=9606 GN=NAA10 PE=1 SV=1	7	7	7	7	0	1	0	0	1	3	2	0	0	0	0	0	0	3	4	2	3	2	0	1	0	0	1	3	2	0	0	0	0	0	0	3	4	2	3	2	0	1	0	0
	395	P46087	Probable 28S rRNA (cytosine(4447)-C(5))-methyltransferase	NOP2	sp|P46087|NOP2_HUMAN Probable 28S rRNA (cytosine(4447)-C(5))-methyltransferase OS=Homo sapiens OX=9606 GN=NOP2 PE=1 SV=2	1	5	5	5	0	3	0	4	0	2	3	0	2	0	2	0	3	0	0	0	0	0	0	3	0	4	0	2	3	0	2	0	2	0	3	0	0	0	0	0	0	3	0	4
	396	P46109	Crk-like protein	CRKL	sp|P46109|CRKL_HUMAN Crk-like protein OS=Homo sapiens OX=9606 GN=CRKL PE=1 SV=1	1	11	11	11	0	0	0	0	0	0	0	0	0	0	0	0	0	9	11	7	10	10	0	0	0	0	0	0	0	0	0	0	0	0	0	9	11	7	10	10	0	0	0	0
	397	P48634	Protein PRRC2A	PRRC2A	sp|P48634|PRC2A_HUMAN Protein PRRC2A OS=Homo sapiens OX=9606 GN=PRRC2A PE=1 SV=3	1	8	8	8	3	5	2	5	1	6	6	2	4	2	5	1	5	0	0	0	0	0	3	5	2	5	1	6	6	2	4	2	5	1	5	0	0	0	0	0	3	5	2	5
	398	P48745	Protein NOV homolog	NOV	sp|P48745|CCN3_HUMAN CCN family member 3 OS=Homo sapiens OX=9606 GN=CCN3 PE=1 SV=1	1	7	7	7	5	5	5	3	3	3	4	1	1	0	2	1	1	0	0	0	1	0	5	5	5	3	3	3	4	1	1	0	2	1	1	0	0	0	1	0	5	5	5	3
	399	P49006	MARCKS-related protein	MARCKSL1	sp|P49006|MRP_HUMAN MARCKS-related protein OS=Homo sapiens OX=9606 GN=MARCKSL1 PE=1 SV=2	1	4	4	4	1	0	0	1	2	0	0	0	1	1	0	0	0	0	0	0	0	0	1	0	0	1	2	0	0	0	1	1	0	0	0	0	0	0	0	0	1	0	0	1
	400	P49458;Q6P2S0;Q659G3;E9PE20	Signal recognition particle 9 kDa protein	SRP9	sp|P49458|SRP09_HUMAN Signal recognition particle 9 kDa protein OS=Homo sapiens OX=9606 GN=SRP9 PE=1 SV=2	4	9	9	9	6	8	4	5	2	6	5	4	4	2	5	1	6	1	1	0	2	3	6	8	4	5	2	6	5	4	4	2	5	1	6	1	1	0	2	3	6	8	4	5
	401	P49767	Vascular endothelial growth factor C	VEGFC	sp|P49767|VEGFC_HUMAN Vascular endothelial growth factor C OS=Homo sapiens OX=9606 GN=VEGFC PE=1 SV=1	1	4	4	4	0	1	0	0	0	0	1	0	0	0	0	1	0	2	2	1	1	1	0	1	0	0	0	0	1	0	0	0	0	1	0	2	2	1	1	1	0	1	0	0
	402	P49773;D6REP8;D6RE99;D6RD60;D6RC06;H0YC49	Histidine triad nucleotide-binding protein 1	HINT1	sp|P49773|HINT1_HUMAN Histidine triad nucleotide-binding protein 1 OS=Homo sapiens OX=9606 GN=HINT1 PE=1 SV=2	6	11	11	11	2	3	0	1	0	1	6	0	1	0	1	0	1	3	2	2	2	10	2	3	0	1	0	1	6	0	1	0	1	0	1	3	2	2	2	10	2	3	0	1
	403	P49789;A0A0A0MRB0;E9PBZ0	Bis(5-adenosyl)-triphosphatase	FHIT	sp|P49789|FHIT_HUMAN Bis(5-adenosyl)-triphosphatase OS=Homo sapiens OX=9606 GN=FHIT PE=1 SV=3	3	6	6	6	0	1	0	0	0	0	0	0	0	0	0	0	0	4	4	4	5	2	0	1	0	0	0	0	0	0	0	0	0	0	0	4	4	4	5	2	0	1	0	0
	404	P49918	Cyclin-dependent kinase inhibitor 1C	CDKN1C	sp|P49918|CDN1C_HUMAN Cyclin-dependent kinase inhibitor 1C OS=Homo sapiens OX=9606 GN=CDKN1C PE=1 SV=1	1	1	1	1	0	0	0	0	0	0	0	0	0	0	0	0	1	0	0	0	0	0	0	0	0	0	0	0	0	0	0	0	0	0	1	0	0	0	0	0	0	0	0	0
	405	P50454;E9PR70;E9PPV6;E9PNX1;E9PK86;E9PMI5;E9PQ34;E9PJH8;E9PIG2;E9PRS3;E9PKH2;H0YEP8;E9PLA6	Serpin H1	SERPINH1	sp|P50454|SERPH_HUMAN Serpin H1 OS=Homo sapiens OX=9606 GN=SERPINH1 PE=1 SV=2;tr|E9PR70|E9PR70_HUMAN Serpin H1 (Fragment) OS=Homo sapiens OX=9606 GN=SERPINH1 PE=1 SV=1;tr|E9PPV6|E9PPV6_HUMAN Serpin H1 OS=Homo sapiens OX=9606 GN=SERPINH1 PE=1 SV=1;tr|E9PNX1	13	8	8	8	0	0	0	0	0	0	0	0	0	0	0	0	0	1	3	0	4	6	0	0	0	0	0	0	0	0	0	0	0	0	0	1	3	0	4	6	0	0	0	0
	406	P51397;B4DQ75	Death-associated protein 1	DAP	sp|P51397|DAP1_HUMAN Death-associated protein 1 OS=Homo sapiens OX=9606 GN=DAP PE=1 SV=3	2	6	6	6	0	0	0	0	0	0	0	0	0	0	1	0	0	2	3	1	2	4	0	0	0	0	0	0	0	0	0	0	1	0	0	2	3	1	2	4	0	0	0	0
	407	P51608;A0A1B0GTV0	Methyl-CpG-binding protein 2	MECP2	sp|P51608|MECP2_HUMAN Methyl-CpG-binding protein 2 OS=Homo sapiens OX=9606 GN=MECP2 PE=1 SV=1	2	9	9	9	2	6	2	6	1	4	7	1	5	0	4	0	3	1	1	1	2	2	2	6	2	6	1	4	7	1	5	0	4	0	3	1	1	1	2	2	2	6	2	6
	408	P51911;K7ER02;B7Z7E1;K7EQ72	Calponin-1;Calponin	CNN1	sp|P51911|CNN1_HUMAN Calponin-1 OS=Homo sapiens OX=9606 GN=CNN1 PE=1 SV=2;tr|K7ER02|K7ER02_HUMAN Calponin-1 (Fragment) OS=Homo sapiens OX=9606 GN=CNN1 PE=1 SV=1;tr|B7Z7E1|B7Z7E1_HUMAN Calponin OS=Homo sapiens OX=9606 GN=CNN1 PE=1 SV=1	4	4	4	4	0	3	0	1	0	0	3	0	0	0	0	0	0	0	0	0	0	0	0	3	0	1	0	0	3	0	0	0	0	0	0	0	0	0	0	0	0	3	0	1
	409	P51991	Heterogeneous nuclear ribonucleoprotein A3	HNRNPA3	sp|P51991|ROA3_HUMAN Heterogeneous nuclear ribonucleoprotein A3 OS=Homo sapiens OX=9606 GN=HNRNPA3 PE=1 SV=2	1	4	4	4	0	0	0	0	0	1	3	0	0	0	0	0	1	1	0	1	0	2	0	0	0	0	0	1	3	0	0	0	0	0	1	1	0	1	0	2	0	0	0	0
	410	P52655	Transcription initiation factor IIA subunit 1;Transcription initiation factor IIA alpha chain;Transcription initiation factor IIA beta chain	GTF2A1	sp|P52655|TF2AA_HUMAN Transcription initiation factor IIA subunit 1 OS=Homo sapiens OX=9606 GN=GTF2A1 PE=1 SV=1	1	2	2	2	0	1	0	0	0	0	0	0	0	0	1	0	0	0	0	0	0	0	0	1	0	0	0	0	0	0	0	0	1	0	0	0	0	0	0	0	0	1	0	0
	411	P52823	Stanniocalcin-1	STC1	sp|P52823|STC1_HUMAN Stanniocalcin-1 OS=Homo sapiens OX=9606 GN=STC1 PE=1 SV=1	1	4	4	4	0	0	0	0	0	0	0	0	0	0	0	0	0	3	3	1	3	3	0	0	0	0	0	0	0	0	0	0	0	0	0	3	3	1	3	3	0	0	0	0
	412	P53582;H0Y903;H0Y955	Methionine aminopeptidase 1	METAP1	sp|P53582|MAP11_HUMAN Methionine aminopeptidase 1 OS=Homo sapiens OX=9606 GN=METAP1 PE=1 SV=2;tr|H0Y903|H0Y903_HUMAN Methionine aminopeptidase 1 (Fragment) OS=Homo sapiens OX=9606 GN=METAP1 PE=1 SV=1;tr|H0Y955|H0Y955_HUMAN Methionine aminopeptidase 1 (Frag	3	12	12	12	3	5	1	6	1	6	9	1	5	0	2	1	6	0	5	0	3	5	3	5	1	6	1	6	9	1	5	0	2	1	6	0	5	0	3	5	3	5	1	6
	413	P55795;P31943;E7EQJ0;E9PCY7;D6RBM0;D6RIH9;D6RJ04;D6RDU3;D6RIU0;E5RGH4;D6R9T0;E5RGV0;H0YAQ2;D6RAM1;G8JLB6;D6RFM3;D6RIT2	Heterogeneous nuclear ribonucleoprotein H2;Heterogeneous nuclear ribonucleoprotein H;Heterogeneous nuclear ribonucleoprotein H, N-terminally processed	HNRNPH2;HNRNPH1	sp|P55795|HNRH2_HUMAN Heterogeneous nuclear ribonucleoprotein H2 OS=Homo sapiens OX=9606 GN=HNRNPH2 PE=1 SV=1;sp|P31943|HNRH1_HUMAN Heterogeneous nuclear ribonucleoprotein H OS=Homo sapiens OX=9606 GN=HNRNPH1 PE=1 SV=4;tr|E7EQJ0|E7EQJ0_HUMAN Heterogeneous	17	2	2	2	0	1	0	1	0	1	1	0	0	0	1	0	0	1	0	1	0	0	0	1	0	1	0	1	1	0	0	0	1	0	0	1	0	1	0	0	0	1	0	1
	414	P59923	Zinc finger protein 445	ZNF445	sp|P59923|ZN445_HUMAN Zinc finger protein 445 OS=Homo sapiens OX=9606 GN=ZNF445 PE=1 SV=1	1	2	2	2	0	1	1	0	1	1	0	1	0	1	0	1	1	0	0	1	0	0	0	1	1	0	1	1	0	1	0	1	0	1	1	0	0	1	0	0	0	1	1	0
	415	P60568	Interleukin-2	IL2	sp|P60568|IL2_HUMAN Interleukin-2 OS=Homo sapiens OX=9606 GN=IL2 PE=1 SV=1	1	1	1	1	1	0	1	0	0	0	0	0	0	0	0	0	0	0	0	0	0	0	1	0	1	0	0	0	0	0	0	0	0	0	0	0	0	0	0	0	1	0	1	0
	416	P60709;A0A2R8Y793;E7EVS6;A0A2R8YGF8;G5E9R0;C9JZR7;C9JUM1;C9JTX5;Q6S8J3;A5A3E0;P0CG38;Q9BYX7;P0CG39;Q562R1;A0A2R8YFE2;F8WCH0;A0A2R8YEA7	Actin, cytoplasmic 1;Actin, cytoplasmic 1, N-terminally processed	ACTB	sp|P60709|ACTB_HUMAN Actin, cytoplasmic 1 OS=Homo sapiens OX=9606 GN=ACTB PE=1 SV=1;tr|A0A2R8Y793|A0A2R8Y793_HUMAN Actin, cytoplasmic 1 (Fragment) OS=Homo sapiens OX=9606 GN=ACTB PE=1 SV=1;tr|E7EVS6|E7EVS6_HUMAN Actin, cytoplasmic 1 (Fragment) OS=Homo sapi	17	16	1	1	9	11	6	11	4	8	14	10	9	9	8	6	8	2	3	2	4	8	0	1	0	0	0	0	1	0	0	0	0	0	0	0	0	0	0	0	0	1	0	0
	417	P61244;G3V5L1;G3V570;G3V302	Protein max	MAX	sp|P61244|MAX_HUMAN Protein max OS=Homo sapiens OX=9606 GN=MAX PE=1 SV=1;tr|G3V5L1|G3V5L1_HUMAN Protein max OS=Homo sapiens OX=9606 GN=MAX PE=1 SV=1	4	8	8	3	1	4	0	4	0	4	3	1	2	0	1	0	2	2	5	1	3	5	1	4	0	4	0	4	3	1	2	0	1	0	2	2	5	1	3	5	0	1	0	1
	418	P61626;F8VV32;A0A0B4J259	Lysozyme C;Lysozyme	LYZ	sp|P61626|LYSC_HUMAN Lysozyme C OS=Homo sapiens OX=9606 GN=LYZ PE=1 SV=1;tr|F8VV32|F8VV32_HUMAN 1,4-beta-N-acetylmuramidase C OS=Homo sapiens OX=9606 GN=LYZ PE=1 SV=1;tr|A0A0B4J259|A0A0B4J259_HUMAN 1,4-beta-N-acetylmuramidase C OS=Homo sapiens OX=9606 GN=L	3	6	6	6	0	0	0	5	0	0	0	0	0	0	5	0	0	0	0	0	0	0	0	0	0	5	0	0	0	0	0	0	5	0	0	0	0	0	0	0	0	0	0	5
	419	P61956;P55854;A8MUA9;A8MU27;Q6EEV6;J3KRH1	Small ubiquitin-related modifier 2;Small ubiquitin-related modifier 3	SUMO2;SUMO3	sp|P61956|SUMO2_HUMAN Small ubiquitin-related modifier 2 OS=Homo sapiens OX=9606 GN=SUMO2 PE=1 SV=3;sp|P55854|SUMO3_HUMAN Small ubiquitin-related modifier 3 OS=Homo sapiens OX=9606 GN=SUMO3 PE=1 SV=2;tr|A8MUA9|A8MUA9_HUMAN SMT3 suppressor of mif two 3 homo	6	3	3	3	0	0	0	0	0	0	0	0	0	0	0	0	0	0	2	0	2	2	0	0	0	0	0	0	0	0	0	0	0	0	0	0	2	0	2	2	0	0	0	0
	420	P61964;V9GZ59;V9GYQ5	WD repeat-containing protein 5	WDR5	sp|P61964|WDR5_HUMAN WD repeat-containing protein 5 OS=Homo sapiens OX=9606 GN=WDR5 PE=1 SV=1;tr|V9GZ59|V9GZ59_HUMAN WD repeat-containing protein 5 (Fragment) OS=Homo sapiens OX=9606 GN=WDR5 PE=1 SV=8	3	4	4	4	0	4	0	2	0	1	2	0	1	0	1	0	1	0	1	0	0	1	0	4	0	2	0	1	2	0	1	0	1	0	1	0	1	0	0	1	0	4	0	2
	421	P62633	Cellular nucleic acid-binding protein	CNBP	sp|P62633|CNBP_HUMAN Cellular nucleic acid-binding protein OS=Homo sapiens OX=9606 GN=CNBP PE=1 SV=1	1	14	14	12	6	8	8	7	10	7	6	5	7	9	5	5	5	7	8	6	6	9	6	8	8	7	10	7	6	5	7	9	5	5	5	7	8	6	6	9	5	7	7	7
	422	P62805	Histone H4	HIST1H4A	sp|P62805|H4_HUMAN Histone H4 OS=Homo sapiens OX=9606 GN=H4C1 PE=1 SV=2	1	4	4	4	2	3	2	3	1	4	3	2	2	1	2	2	3	1	0	1	1	1	2	3	2	3	1	4	3	2	2	1	2	2	3	1	0	1	1	1	2	3	2	3
	423	P62937;F8WE65;C9J5S7;Q08752;F5H284;Q9Y536;P0DN26;A0A0H2UH34;A0A0B4J2A2;A0A075B767;A0A075B759	Peptidyl-prolyl cis-trans isomerase A;Peptidyl-prolyl cis-trans isomerase A, N-terminally processed;Peptidyl-prolyl cis-trans isomerase	PPIA	sp|P62937|PPIA_HUMAN Peptidyl-prolyl cis-trans isomerase A OS=Homo sapiens OX=9606 GN=PPIA PE=1 SV=2;tr|F8WE65|F8WE65_HUMAN Peptidyl-prolyl cis-trans isomerase OS=Homo sapiens OX=9606 GN=PPIA PE=1 SV=1;tr|C9J5S7|C9J5S7_HUMAN Peptidyl-prolyl cis-trans isome	11	9	9	9	3	5	2	1	1	3	5	1	4	1	5	1	1	1	7	0	2	6	3	5	2	1	1	3	5	1	4	1	5	1	1	1	7	0	2	6	3	5	2	1
	424	P63261;K7EM38;I3L3R2;J3KT65;I3L3I0;I3L1U9;I3L4N8	Actin, cytoplasmic 2;Actin, cytoplasmic 2, N-terminally processed	ACTG1	sp|P63261|ACTG_HUMAN Actin, cytoplasmic 2 OS=Homo sapiens OX=9606 GN=ACTG1 PE=1 SV=1;tr|K7EM38|K7EM38_HUMAN Actin, cytoplasmic 2 (Fragment) OS=Homo sapiens OX=9606 GN=ACTG1 PE=1 SV=1;tr|I3L3R2|I3L3R2_HUMAN Actin, cytoplasmic 2 (Fragment) OS=Homo sapiens OX	7	16	16	1	10	11	7	12	5	9	14	10	10	9	9	6	9	3	4	3	5	9	10	11	7	12	5	9	14	10	10	9	9	6	9	3	4	3	5	9	1	1	1	1
	425	P67809;C9J5V9;H0Y449	Nuclease-sensitive element-binding protein 1	YBX1	sp|P67809|YBOX1_HUMAN Y-box-binding protein 1 OS=Homo sapiens OX=9606 GN=YBX1 PE=1 SV=3;tr|C9J5V9|C9J5V9_HUMAN Y-box-binding protein 1 (Fragment) OS=Homo sapiens OX=9606 GN=YBX1 PE=1 SV=1;tr|H0Y449|H0Y449_HUMAN Y-box-binding protein 1 (Fragment) OS=Homo sa	3	10	4	4	2	9	2	7	1	6	10	1	7	2	5	0	5	0	1	0	1	0	2	4	2	3	1	2	4	1	3	2	2	0	2	0	0	0	1	0	2	4	2	3
	426	P68133;P68032;P62736;P63267;A6NL76;F8WB63;B8ZZJ2;C9JFL5;F6UVQ4;F6QUT6	Actin, alpha skeletal muscle;Actin, alpha cardiac muscle 1;Actin, aortic smooth muscle;Actin, gamma-enteric smooth muscle	ACTA1;ACTC1;ACTA2;ACTG2	sp|P68133|ACTS_HUMAN Actin, alpha skeletal muscle OS=Homo sapiens OX=9606 GN=ACTA1 PE=1 SV=1;sp|P68032|ACTC_HUMAN Actin, alpha cardiac muscle 1 OS=Homo sapiens OX=9606 GN=ACTC1 PE=1 SV=1;sp|P62736|ACTA_HUMAN Actin, aortic smooth muscle OS=Homo sapiens OX=9	10	13	1	1	8	8	5	9	4	7	12	8	8	7	7	4	6	2	3	2	4	7	1	1	0	1	0	1	1	0	0	0	0	0	0	0	0	0	0	0	1	1	0	1
	427	P68104;Q5VTE0;A0A087WVQ9;A0A087WV01;Q05639;A6PW80;Q5JR01;A0A2R8Y660;A0A2R8Y488;A0A2U3TZH3;A0A2R8YDN5	Elongation factor 1-alpha 1;Putative elongation factor 1-alpha-like 3;Elongation factor 1-alpha	EEF1A1;EEF1A1P5	sp|P68104|EF1A1_HUMAN Elongation factor 1-alpha 1 OS=Homo sapiens OX=9606 GN=EEF1A1 PE=1 SV=1;sp|Q5VTE0|EF1A3_HUMAN Putative elongation factor 1-alpha-like 3 OS=Homo sapiens OX=9606 GN=EEF1A1P5 PE=5 SV=1;tr|A0A087WVQ9|A0A087WVQ9_HUMAN Elongation factor 1-a	11	7	7	7	2	5	2	3	1	3	5	2	3	0	1	0	1	1	2	1	3	2	2	5	2	3	1	3	5	2	3	0	1	0	1	1	2	1	3	2	2	5	2	3
	428	P78318	Immunoglobulin-binding protein 1	IGBP1	sp|P78318|IGBP1_HUMAN Immunoglobulin-binding protein 1 OS=Homo sapiens OX=9606 GN=IGBP1 PE=1 SV=1	1	1	1	1	0	0	0	0	0	0	1	0	0	0	0	0	0	0	0	0	0	0	0	0	0	0	0	0	1	0	0	0	0	0	0	0	0	0	0	0	0	0	0	0
	429	P81605	Dermcidin;Survival-promoting peptide;DCD-1	DCD	sp|P81605|DCD_HUMAN Dermcidin OS=Homo sapiens OX=9606 GN=DCD PE=1 SV=2	1	7	7	7	2	3	3	3	2	3	3	3	4	1	7	0	2	2	2	2	2	2	2	3	3	3	2	3	3	3	4	1	7	0	2	2	2	2	2	2	2	3	3	3
	430	P98174	FYVE, RhoGEF and PH domain-containing protein 1	FGD1	sp|P98174|FGD1_HUMAN FYVE, RhoGEF and PH domain-containing protein 1 OS=Homo sapiens OX=9606 GN=FGD1 PE=1 SV=2	1	2	2	2	0	0	0	0	0	0	0	0	0	0	0	0	0	2	0	0	1	2	0	0	0	0	0	0	0	0	0	0	0	0	0	2	0	0	1	2	0	0	0	0
	431	P98175	RNA-binding protein 10	RBM10	sp|P98175|RBM10_HUMAN RNA-binding protein 10 OS=Homo sapiens OX=9606 GN=RBM10 PE=1 SV=3	1	1	1	1	0	0	0	0	0	0	0	0	0	0	0	0	0	0	1	0	1	1	0	0	0	0	0	0	0	0	0	0	0	0	0	0	1	0	1	1	0	0	0	0
	432	Q01804;D6RI06	OTU domain-containing protein 4	OTUD4	sp|Q01804|OTUD4_HUMAN OTU domain-containing protein 4 OS=Homo sapiens OX=9606 GN=OTUD4 PE=1 SV=4	2	14	14	14	2	6	1	8	2	6	8	1	7	1	6	0	4	4	4	3	2	6	2	6	1	8	2	6	8	1	7	1	6	0	4	4	4	3	2	6	2	6	1	8
	433	Q01860	POU domain, class 5, transcription factor 1	POU5F1	sp|Q01860|PO5F1_HUMAN POU domain, class 5, transcription factor 1 OS=Homo sapiens OX=9606 GN=POU5F1 PE=1 SV=1	1	1	1	1	1	1	1	1	1	1	1	1	1	1	1	1	1	0	0	0	0	0	1	1	1	1	1	1	1	1	1	1	1	1	1	0	0	0	0	0	1	1	1	1
	434	Q02413	Desmoglein-1	DSG1	sp|Q02413|DSG1_HUMAN Desmoglein-1 OS=Homo sapiens OX=9606 GN=DSG1 PE=1 SV=2	1	2	2	2	0	0	0	0	0	0	1	0	0	0	2	0	0	0	0	0	0	0	0	0	0	0	0	0	1	0	0	0	2	0	0	0	0	0	0	0	0	0	0	0
	435	Q02930	Cyclic AMP-responsive element-binding protein 5	CREB5	sp|Q02930|CREB5_HUMAN Cyclic AMP-responsive element-binding protein 5 OS=Homo sapiens OX=9606 GN=CREB5 PE=1 SV=3	1	1	1	1	0	0	0	0	0	0	0	0	0	0	0	0	0	0	1	0	0	1	0	0	0	0	0	0	0	0	0	0	0	0	0	0	1	0	0	1	0	0	0	0
	436	Q03164	Histone-lysine N-methyltransferase 2A;MLL cleavage product N320;MLL cleavage product C180	KMT2A	sp|Q03164|KMT2A_HUMAN Histone-lysine N-methyltransferase 2A OS=Homo sapiens OX=9606 GN=KMT2A PE=1 SV=5	1	3	3	3	0	1	0	0	0	0	1	0	0	0	0	0	0	1	0	1	0	1	0	1	0	0	0	0	1	0	0	0	0	0	0	1	0	1	0	1	0	1	0	0
	437	Q06830;A0A0A0MSI0;A0A0A0MRQ5;Q13162;H7C3T4	Peroxiredoxin-1	PRDX1	sp|Q06830|PRDX1_HUMAN Peroxiredoxin-1 OS=Homo sapiens OX=9606 GN=PRDX1 PE=1 SV=1;tr|A0A0A0MSI0|A0A0A0MSI0_HUMAN Peroxiredoxin-1 (Fragment) OS=Homo sapiens OX=9606 GN=PRDX1 PE=1 SV=1;tr|A0A0A0MRQ5|A0A0A0MRQ5_HUMAN Peroxiredoxin-1 OS=Homo sapiens OX=9606 GN=	5	12	12	11	4	6	4	7	3	6	6	3	6	2	3	3	5	8	6	6	6	7	4	6	4	7	3	6	6	3	6	2	3	3	5	8	6	6	6	7	3	5	4	6
	438	Q06945	Transcription factor SOX-4	SOX4	sp|Q06945|SOX4_HUMAN Transcription factor SOX-4 OS=Homo sapiens OX=9606 GN=SOX4 PE=1 SV=1	1	1	1	1	0	1	0	1	0	0	1	0	0	0	0	0	0	0	0	0	0	0	0	1	0	1	0	0	1	0	0	0	0	0	0	0	0	0	0	0	0	1	0	1
	439	Q07666;Q5VWX1	KH domain-containing, RNA-binding, signal transduction-associated protein 1	KHDRBS1	sp|Q07666|KHDR1_HUMAN KH domain-containing, RNA-binding, signal transduction-associated protein 1 OS=Homo sapiens OX=9606 GN=KHDRBS1 PE=1 SV=1	2	6	6	6	1	3	1	3	0	4	5	1	1	0	2	0	1	0	0	0	0	0	1	3	1	3	0	4	5	1	1	0	2	0	1	0	0	0	0	0	1	3	1	3
	440	Q10471;Q8N4A0;F8VUJ3;A0A087X115;Q49A17	Polypeptide N-acetylgalactosaminyltransferase 2;Polypeptide N-acetylgalactosaminyltransferase 2 soluble form	GALNT2	sp|Q10471|GALT2_HUMAN Polypeptide N-acetylgalactosaminyltransferase 2 OS=Homo sapiens OX=9606 GN=GALNT2 PE=1 SV=1	5	21	20	20	0	2	1	3	0	2	3	1	1	0	0	0	1	13	14	12	16	14	0	2	1	3	0	2	3	0	1	0	0	0	1	13	14	12	16	14	0	2	1	3
	441	Q11201;E5RGL4;E5RHV6	CMP-N-acetylneuraminate-beta-galactosamide-alpha-2,3-sialyltransferase 1	ST3GAL1	sp|Q11201|SIA4A_HUMAN CMP-N-acetylneuraminate-beta-galactosamide-alpha-2,3-sialyltransferase 1 OS=Homo sapiens OX=9606 GN=ST3GAL1 PE=2 SV=1;tr|E5RGL4|E5RGL4_HUMAN CMP-N-acetylneuraminate-beta-galactosamide-alpha-2,3-sialyltransferase 1 (Fragment) OS=Homo s	3	3	3	3	1	0	1	0	1	2	3	0	0	1	0	1	2	0	0	0	0	1	1	0	1	0	1	2	3	0	0	1	0	1	2	0	0	0	0	1	1	0	1	0
	442	Q12792;F8VS81;F8VRG3	Twinfilin-1	TWF1	sp|Q12792|TWF1_HUMAN Twinfilin-1 OS=Homo sapiens OX=9606 GN=TWF1 PE=1 SV=3;tr|F8VS81|F8VS81_HUMAN Twinfilin-1 (Fragment) OS=Homo sapiens OX=9606 GN=TWF1 PE=1 SV=1	3	4	4	4	0	0	0	0	0	0	0	0	0	0	0	0	0	2	3	1	3	3	0	0	0	0	0	0	0	0	0	0	0	0	0	2	3	1	3	3	0	0	0	0
	443	Q12906;K7ERM6;K7ENK6;K7EM82;K7EJ09;K7ER69;K7EKJ9	Interleukin enhancer-binding factor 3	ILF3	sp|Q12906|ILF3_HUMAN Interleukin enhancer-binding factor 3 OS=Homo sapiens OX=9606 GN=ILF3 PE=1 SV=3	7	15	15	15	2	7	0	3	1	7	7	1	2	2	2	1	2	5	9	5	8	8	2	7	0	3	1	7	7	1	2	2	2	1	2	5	9	5	8	8	2	7	0	3
	444	Q12986	Transcriptional repressor NF-X1	NFX1	sp|Q12986|NFX1_HUMAN Transcriptional repressor NF-X1 OS=Homo sapiens OX=9606 GN=NFX1 PE=1 SV=2	1	5	5	5	0	3	0	1	0	0	3	0	0	0	0	0	0	0	0	0	0	0	0	3	0	1	0	0	3	0	0	0	0	0	0	0	0	0	0	0	0	3	0	1
	445	Q13151	Heterogeneous nuclear ribonucleoprotein A0	HNRNPA0	sp|Q13151|ROA0_HUMAN Heterogeneous nuclear ribonucleoprotein A0 OS=Homo sapiens OX=9606 GN=HNRNPA0 PE=1 SV=1	1	11	11	11	1	7	1	5	0	5	8	3	6	0	6	1	2	3	3	2	3	4	1	7	1	5	0	5	8	3	6	0	6	1	2	3	3	2	3	4	1	7	1	5
	446	Q13232;H3BPR2	Nucleoside diphosphate kinase 3;Nucleoside diphosphate kinase	NME3	sp|Q13232|NDK3_HUMAN Nucleoside diphosphate kinase 3 OS=Homo sapiens OX=9606 GN=NME3 PE=1 SV=2;tr|H3BPR2|H3BPR2_HUMAN Nucleoside diphosphate kinase OS=Homo sapiens OX=9606 GN=NME3 PE=1 SV=1	2	2	2	2	0	0	0	1	0	1	1	0	1	0	0	0	1	1	2	1	1	1	0	0	0	1	0	1	1	0	1	0	0	0	1	1	2	1	1	1	0	0	0	1
	447	Q13283	Ras GTPase-activating protein-binding protein 1	G3BP1	sp|Q13283|G3BP1_HUMAN Ras GTPase-activating protein-binding protein 1 OS=Homo sapiens OX=9606 GN=G3BP1 PE=1 SV=1	1	2	2	2	0	1	0	1	0	0	2	0	1	0	0	0	0	0	0	0	0	0	0	1	0	1	0	0	2	0	1	0	0	0	0	0	0	0	0	0	0	1	0	1
	448	Q13433	Zinc transporter ZIP6	SLC39A6	sp|Q13433|S39A6_HUMAN Zinc transporter ZIP6 OS=Homo sapiens OX=9606 GN=SLC39A6 PE=1 SV=3	1	4	4	4	0	3	1	3	0	1	4	0	0	0	1	0	1	1	1	1	1	0	0	3	1	3	0	1	4	0	0	0	1	0	1	1	1	1	1	0	0	3	1	3
	449	Q13435;E9PPJ0;E9PJ04;E9PJT3;H0YCG1;H0YEX5	Splicing factor 3B subunit 2	SF3B2	sp|Q13435|SF3B2_HUMAN Splicing factor 3B subunit 2 OS=Homo sapiens OX=9606 GN=SF3B2 PE=1 SV=2;tr|E9PPJ0|E9PPJ0_HUMAN Splicing factor 3B subunit 2 OS=Homo sapiens OX=9606 GN=SF3B2 PE=1 SV=1;tr|E9PJ04|E9PJ04_HUMAN Splicing factor 3B subunit 2 (Fragment) OS=H	6	17	17	17	4	10	3	4	2	5	11	2	4	2	3	3	3	0	0	0	0	0	4	10	3	4	2	5	11	2	4	2	3	3	3	0	0	0	0	0	4	10	3	4
	450	Q13442	28 kDa heat- and acid-stable phosphoprotein	PDAP1	sp|Q13442|HAP28_HUMAN 28 kDa heat- and acid-stable phosphoprotein OS=Homo sapiens OX=9606 GN=PDAP1 PE=1 SV=1	1	1	1	1	0	0	0	0	0	0	0	0	0	0	0	0	0	0	0	0	0	1	0	0	0	0	0	0	0	0	0	0	0	0	0	0	0	0	0	1	0	0	0	0
	451	Q13485;K7ES96;K7EIU8	Mothers against decapentaplegic homolog 4;Mothers against decapentaplegic homolog	SMAD4	sp|Q13485|SMAD4_HUMAN Mothers against decapentaplegic homolog 4 OS=Homo sapiens OX=9606 GN=SMAD4 PE=1 SV=1;tr|K7ES96|K7ES96_HUMAN Mothers against decapentaplegic homolog 4 OS=Homo sapiens OX=9606 GN=SMAD4 PE=1 SV=1;tr|K7EIU8|K7EIU8_HUMAN Mothers against de	3	2	2	2	1	2	1	2	1	1	2	0	1	0	1	0	1	0	0	0	0	0	1	2	1	2	1	1	2	0	1	0	1	0	1	0	0	0	0	0	1	2	1	2
	452	Q13643	Four and a half LIM domains protein 3	FHL3	sp|Q13643|FHL3_HUMAN Four and a half LIM domains protein 3 OS=Homo sapiens OX=9606 GN=FHL3 PE=1 SV=4	1	9	9	9	2	1	3	1	0	2	4	1	2	1	2	1	2	4	5	4	4	6	2	1	3	1	0	2	4	1	2	1	2	1	2	4	5	4	4	6	2	1	3	1
	453	Q13796	Protein Shroom2	SHROOM2	sp|Q13796|SHRM2_HUMAN Protein Shroom2 OS=Homo sapiens OX=9606 GN=SHROOM2 PE=1 SV=1	1	8	8	7	1	5	0	3	0	4	5	0	4	0	2	0	2	2	2	1	2	2	1	5	0	3	0	4	5	0	4	0	2	0	2	2	2	1	2	2	1	4	0	3
	454	Q14103;H0YA96;D6RAF8;H0Y8G5;D6RF44;D6RBQ9;D6RD83;D6RBP9	Heterogeneous nuclear ribonucleoprotein D0	HNRNPD	sp|Q14103|HNRPD_HUMAN Heterogeneous nuclear ribonucleoprotein D0 OS=Homo sapiens OX=9606 GN=HNRNPD PE=1 SV=1;tr|H0YA96|H0YA96_HUMAN Heterogeneous nuclear ribonucleoprotein D0 (Fragment) OS=Homo sapiens OX=9606 GN=HNRNPD PE=1 SV=1;tr|D6RAF8|D6RAF8_HUMAN Het	8	8	8	8	4	5	3	6	2	1	5	1	1	1	3	0	2	1	2	2	2	1	4	5	3	6	2	1	5	1	1	1	3	0	2	1	2	2	2	1	4	5	3	6
	455	Q14151;K7EQU4;K7ERX3	Scaffold attachment factor B2	SAFB2	sp|Q14151|SAFB2_HUMAN Scaffold attachment factor B2 OS=Homo sapiens OX=9606 GN=SAFB2 PE=1 SV=1	3	16	4	4	6	11	5	10	5	10	9	3	6	4	6	2	6	3	2	3	2	2	0	2	0	2	0	2	3	0	1	0	0	0	0	0	1	0	0	0	0	2	0	2
	456	Q14157;H0Y5H6;F8W726	Ubiquitin-associated protein 2-like	UBAP2L	sp|Q14157|UBP2L_HUMAN Ubiquitin-associated protein 2-like OS=Homo sapiens OX=9606 GN=UBAP2L PE=1 SV=2;tr|H0Y5H6|H0Y5H6_HUMAN Ubiquitin-associated protein 2-like (Fragment) OS=Homo sapiens OX=9606 GN=UBAP2L PE=1 SV=1;tr|F8W726|F8W726_HUMAN Ubiquitin-associa	3	2	2	2	0	0	0	0	0	0	1	0	0	0	0	0	0	1	1	0	2	1	0	0	0	0	0	0	1	0	0	0	0	0	0	1	1	0	2	1	0	0	0	0
	457	Q14192	Four and a half LIM domains protein 2	FHL2	sp|Q14192|FHL2_HUMAN Four and a half LIM domains protein 2 OS=Homo sapiens OX=9606 GN=FHL2 PE=1 SV=3	1	6	6	6	3	3	2	3	1	2	2	1	1	1	1	0	1	2	1	1	3	2	3	3	2	3	1	2	2	1	1	1	1	0	1	2	1	1	3	2	3	3	2	3
	458	Q14244;A0A087WZ40	Ensconsin	MAP7	sp|Q14244|MAP7_HUMAN Ensconsin OS=Homo sapiens OX=9606 GN=MAP7 PE=1 SV=1	2	7	7	7	2	2	1	4	1	4	3	1	3	1	1	1	1	2	1	1	3	2	2	2	1	4	1	4	3	1	3	1	1	1	1	2	1	1	3	2	2	2	1	4
	459	Q14247	Src substrate cortactin	CTTN	sp|Q14247|SRC8_HUMAN Src substrate cortactin OS=Homo sapiens OX=9606 GN=CTTN PE=1 SV=2	1	14	14	14	0	0	0	0	0	0	0	0	0	0	0	0	0	9	9	10	8	12	0	0	0	0	0	0	0	0	0	0	0	0	0	9	9	10	8	12	0	0	0	0
	460	Q14563;Q13214;C9J9C4;A0A0C4DGV8	Semaphorin-3A	SEMA3A	sp|Q14563|SEM3A_HUMAN Semaphorin-3A OS=Homo sapiens OX=9606 GN=SEMA3A PE=1 SV=1	4	20	20	19	13	13	11	12	11	15	14	10	8	9	6	7	11	2	2	2	4	4	13	13	11	12	11	15	14	10	8	9	6	7	11	2	2	2	4	4	13	12	11	12
	461	Q14677;H0YD52	Clathrin interactor 1	CLINT1	sp|Q14677|EPN4_HUMAN Clathrin interactor 1 OS=Homo sapiens OX=9606 GN=CLINT1 PE=1 SV=1;tr|H0YD52|H0YD52_HUMAN Clathrin interactor 1 (Fragment) OS=Homo sapiens OX=9606 GN=CLINT1 PE=1 SV=1	2	2	2	2	0	0	0	0	0	0	0	0	0	0	0	0	0	1	2	1	2	2	0	0	0	0	0	0	0	0	0	0	0	0	0	1	2	1	2	2	0	0	0	0
	462	Q14684	Ribosomal RNA processing protein 1 homolog B	RRP1B	sp|Q14684|RRP1B_HUMAN Ribosomal RNA processing protein 1 homolog B OS=Homo sapiens OX=9606 GN=RRP1B PE=1 SV=3	1	7	7	7	0	4	0	5	0	3	5	0	1	0	1	0	1	0	0	0	0	0	0	4	0	5	0	3	5	0	1	0	1	0	1	0	0	0	0	0	0	4	0	5
	463	Q14766;E7EV71;C9JD84;H7C4L5;H7C2H7;C9JDW2;H7BZ76;H7C0I7	Latent-transforming growth factor beta-binding protein 1	LTBP1	sp|Q14766|LTBP1_HUMAN Latent-transforming growth factor beta-binding protein 1 OS=Homo sapiens OX=9606 GN=LTBP1 PE=1 SV=4;tr|E7EV71|E7EV71_HUMAN Latent-transforming growth factor beta-binding protein 1 OS=Homo sapiens OX=9606 GN=LTBP1 PE=1 SV=2;tr|C9JD84|C	8	15	15	15	2	5	1	8	0	5	11	1	4	1	4	1	3	1	1	1	1	3	2	5	1	8	0	5	11	1	4	1	4	1	3	1	1	1	1	3	2	5	1	8
	464	Q14847;C9J9W2;F6S2S5;K7ESD6;J3KSN1	LIM and SH3 domain protein 1	LASP1	sp|Q14847|LASP1_HUMAN LIM and SH3 domain protein 1 OS=Homo sapiens OX=9606 GN=LASP1 PE=1 SV=2;tr|C9J9W2|C9J9W2_HUMAN LIM and SH3 domain protein 1 (Fragment) OS=Homo sapiens OX=9606 GN=LASP1 PE=1 SV=1	5	29	29	29	16	23	10	19	6	19	23	11	19	6	20	4	20	18	20	16	22	21	16	23	10	19	6	19	23	11	19	6	20	4	20	18	20	16	22	21	16	23	10	19
	465	Q14966;C9JWN0	Zinc finger protein 638	ZNF638	sp|Q14966|ZN638_HUMAN Zinc finger protein 638 OS=Homo sapiens OX=9606 GN=ZNF638 PE=1 SV=2;tr|C9JWN0|C9JWN0_HUMAN Zinc finger protein 638 (Fragment) OS=Homo sapiens OX=9606 GN=ZNF638 PE=1 SV=1	2	4	4	4	0	1	0	1	0	0	3	0	0	0	0	0	0	0	0	0	0	0	0	1	0	1	0	0	3	0	0	0	0	0	0	0	0	0	0	0	0	1	0	1
	466	Q15021	Condensin complex subunit 1	NCAPD2	sp|Q15021|CND1_HUMAN Condensin complex subunit 1 OS=Homo sapiens OX=9606 GN=NCAPD2 PE=1 SV=3	1	1	1	1	0	1	0	1	0	0	0	0	0	0	0	0	1	0	0	0	0	0	0	1	0	1	0	0	0	0	0	0	0	0	1	0	0	0	0	0	0	1	0	1
	467	Q15084	Protein disulfide-isomerase A6	PDIA6	sp|Q15084|PDIA6_HUMAN Protein disulfide-isomerase A6 OS=Homo sapiens OX=9606 GN=PDIA6 PE=1 SV=1	1	2	1	1	0	0	0	0	0	0	0	0	0	0	0	0	0	1	0	0	0	1	0	0	0	0	0	0	0	0	0	0	0	0	0	0	0	0	0	1	0	0	0	0
	468	Q15102;M0R389;M0R1K3;M0QZT2;M0QXS6;M0R323	Platelet-activating factor acetylhydrolase IB subunit gamma	PAFAH1B3	sp|Q15102|PA1B3_HUMAN Platelet-activating factor acetylhydrolase IB subunit gamma OS=Homo sapiens OX=9606 GN=PAFAH1B3 PE=1 SV=1;tr|M0R389|M0R389_HUMAN Platelet-activating factor acetylhydrolase IB subunit gamma (Fragment) OS=Homo sapiens OX=9606 GN=PAFAH1B	6	20	20	20	12	19	5	14	3	13	18	7	15	6	12	6	15	1	5	1	5	5	12	19	5	14	3	13	18	7	15	6	12	6	15	1	5	1	5	5	12	19	5	14
	469	Q15233;C9JYS8;C9IZL7;H7C367;C9JJ13;C9J4X2	Non-POU domain-containing octamer-binding protein	NONO	sp|Q15233|NONO_HUMAN Non-POU domain-containing octamer-binding protein OS=Homo sapiens OX=9606 GN=NONO PE=1 SV=4	6	7	7	7	1	7	0	3	1	2	4	0	3	1	2	0	2	0	0	0	0	1	1	7	0	3	1	2	4	0	3	1	2	0	2	0	0	0	0	1	1	7	0	3
	470	Q15424;K7EII0;K7ES42	Scaffold attachment factor B1	SAFB	sp|Q15424|SAFB1_HUMAN Scaffold attachment factor B1 OS=Homo sapiens OX=9606 GN=SAFB PE=1 SV=4	3	30	30	18	10	18	6	19	7	19	17	8	13	7	13	3	14	8	6	5	8	8	10	18	6	19	7	19	17	8	13	7	13	3	14	8	6	5	8	8	4	9	1	11
	471	Q15427;Q5SZ64	Splicing factor 3B subunit 4	SF3B4	sp|Q15427|SF3B4_HUMAN Splicing factor 3B subunit 4 OS=Homo sapiens OX=9606 GN=SF3B4 PE=1 SV=1;tr|Q5SZ64|Q5SZ64_HUMAN Splicing factor 3B subunit 4 (Fragment) OS=Homo sapiens OX=9606 GN=SF3B4 PE=1 SV=1	2	4	4	4	2	2	1	2	2	2	1	1	1	1	0	1	1	0	0	1	0	1	2	2	1	2	2	2	1	1	1	1	0	1	1	0	0	1	0	1	2	2	1	2
	472	Q15459;H7C1L2;F8WB66	Splicing factor 3A subunit 1	SF3A1	sp|Q15459|SF3A1_HUMAN Splicing factor 3A subunit 1 OS=Homo sapiens OX=9606 GN=SF3A1 PE=1 SV=1;tr|H7C1L2|H7C1L2_HUMAN Splicing factor 3A subunit 1 (Fragment) OS=Homo sapiens OX=9606 GN=SF3A1 PE=1 SV=1	3	4	4	4	1	2	1	1	1	0	0	0	1	0	0	0	0	0	0	0	0	0	1	2	1	1	1	0	0	0	1	0	0	0	0	0	0	0	0	0	1	2	1	1
	473	Q15527	Surfeit locus protein 2	SURF2	sp|Q15527|SURF2_HUMAN Surfeit locus protein 2 OS=Homo sapiens OX=9606 GN=SURF2 PE=1 SV=3	1	1	1	1	0	0	0	1	0	1	1	0	1	0	1	0	0	0	0	0	0	0	0	0	0	1	0	1	1	0	1	0	1	0	0	0	0	0	0	0	0	0	0	1
	474	Q15599;H3BQS0;H3BN50;H3BUQ9;H3BMF5	Na(+)/H(+) exchange regulatory cofactor NHE-RF2	SLC9A3R2	sp|Q15599|NHRF2_HUMAN Na(+)/H(+) exchange regulatory cofactor NHE-RF2 OS=Homo sapiens OX=9606 GN=SLC9A3R2 PE=1 SV=2;tr|H3BQS0|H3BQS0_HUMAN Na(+)/H(+) exchange regulatory cofactor NHE-RF2 OS=Homo sapiens OX=9606 GN=SLC9A3R2 PE=1 SV=1;tr|H3BN50|H3BN50_HUMAN	5	26	26	26	9	17	8	16	3	17	19	5	16	4	15	2	15	12	16	9	14	15	9	17	8	16	3	17	19	5	16	4	15	2	15	12	16	9	14	15	9	17	8	16
	475	Q15637;F8WEV5	Splicing factor 1	SF1	sp|Q15637|SF01_HUMAN Splicing factor 1 OS=Homo sapiens OX=9606 GN=SF1 PE=1 SV=4	2	7	7	6	2	4	1	3	0	3	5	1	3	1	3	1	3	1	2	0	2	2	2	4	1	3	0	3	5	1	3	1	3	1	3	1	2	0	2	2	1	3	0	2
	476	Q15648	Mediator of RNA polymerase II transcription subunit 1	MED1	sp|Q15648|MED1_HUMAN Mediator of RNA polymerase II transcription subunit 1 OS=Homo sapiens OX=9606 GN=MED1 PE=1 SV=4	1	3	3	3	0	1	0	0	0	0	0	0	0	0	0	0	0	0	0	0	0	2	0	1	0	0	0	0	0	0	0	0	0	0	0	0	0	0	0	2	0	1	0	0
	477	Q15717;M0QZR9;M0R055;A0A494C1D9;Q12926;Q14576;A0A0R4J2E6;A0A0A0MRX1;A0A494C147;P26378;B1APY9;A0A494C0F8;K7EPB5;A0A494C015;B1AM48;A0A494C0Q5;A0A494C011;A0A494C0M6;A0A494C173	ELAV-like protein 1	ELAVL1	sp|Q15717|ELAV1_HUMAN ELAV-like protein 1 OS=Homo sapiens OX=9606 GN=ELAVL1 PE=1 SV=2;tr|M0QZR9|M0QZR9_HUMAN ELAV-like protein 1 OS=Homo sapiens OX=9606 GN=ELAVL1 PE=1 SV=1	19	41	41	41	20	31	20	29	17	30	35	26	27	21	26	18	26	15	19	12	17	22	20	31	20	29	17	30	35	26	27	21	26	18	26	15	19	12	17	22	20	31	20	29
	478	Q16204	Coiled-coil domain-containing protein 6	CCDC6	sp|Q16204|CCDC6_HUMAN Coiled-coil domain-containing protein 6 OS=Homo sapiens OX=9606 GN=CCDC6 PE=1 SV=2	1	1	1	1	0	1	0	0	0	0	1	0	0	0	0	0	0	0	0	0	0	0	0	1	0	0	0	0	1	0	0	0	0	0	0	0	0	0	0	0	0	1	0	0
	479	Q16527;F8VQR7;F8VW96	Cysteine and glycine-rich protein 2	CSRP2	sp|Q16527|CSRP2_HUMAN Cysteine and glycine-rich protein 2 OS=Homo sapiens OX=9606 GN=CSRP2 PE=1 SV=3;tr|F8VQR7|F8VQR7_HUMAN Cysteine and glycine-rich protein 2 OS=Homo sapiens OX=9606 GN=CSRP2 PE=1 SV=1;tr|F8VW96|F8VW96_HUMAN Cysteine and glycine-rich prot	3	8	8	8	1	4	0	4	0	3	4	0	3	0	1	0	2	1	3	2	5	5	1	4	0	4	0	3	4	0	3	0	1	0	2	1	3	2	5	5	1	4	0	4
	480	Q16658	Fascin	FSCN1	sp|Q16658|FSCN1_HUMAN Fascin OS=Homo sapiens OX=9606 GN=FSCN1 PE=1 SV=3	1	6	6	6	0	1	0	0	0	0	1	0	0	0	0	0	0	0	2	1	2	4	0	1	0	0	0	0	1	0	0	0	0	0	0	0	2	1	2	4	0	1	0	0
	481	Q16842	CMP-N-acetylneuraminate-beta-galactosamide-alpha-2,3-sialyltransferase 2	ST3GAL2	sp|Q16842|SIA4B_HUMAN CMP-N-acetylneuraminate-beta-galactosamide-alpha-2,3-sialyltransferase 2 OS=Homo sapiens OX=9606 GN=ST3GAL2 PE=2 SV=1	1	2	2	2	1	2	2	2	0	2	2	0	0	0	0	0	1	0	0	0	0	0	1	2	2	2	0	2	2	0	0	0	0	0	1	0	0	0	0	0	1	2	2	2
	482	Q2NKX9;H7C1Q5;F6S878	UPF0561 protein C2orf68	C2orf68	sp|Q2NKX9|CB068_HUMAN UPF0561 protein C2orf68 OS=Homo sapiens OX=9606 GN=C2orf68 PE=1 SV=1	3	3	3	3	0	1	0	2	0	2	2	0	0	0	0	0	0	0	0	0	0	0	0	1	0	2	0	2	2	0	0	0	0	0	0	0	0	0	0	0	0	1	0	2
	483	Q2Q1W2	E3 ubiquitin-protein ligase TRIM71	TRIM71	sp|Q2Q1W2|LIN41_HUMAN E3 ubiquitin-protein ligase TRIM71 OS=Homo sapiens OX=9606 GN=TRIM71 PE=1 SV=1	1	3	3	3	0	1	0	2	0	1	2	0	0	0	0	0	1	0	0	0	0	0	0	1	0	2	0	1	2	0	0	0	0	0	1	0	0	0	0	0	0	1	0	2
	484	Q32Q12;P22392;J3KPD9;E7ERL0;O60361;F6XY72;E5RHP0;C9K028	Nucleoside diphosphate kinase;Nucleoside diphosphate kinase B;Putative nucleoside diphosphate kinase	NME1-NME2;NME2;NME1;NME2P1	tr|Q32Q12|Q32Q12_HUMAN Nucleoside diphosphate kinase OS=Homo sapiens OX=9606 GN=NME1-NME2 PE=1 SV=1;sp|P22392|NDKB_HUMAN Nucleoside diphosphate kinase B OS=Homo sapiens OX=9606 GN=NME2 PE=1 SV=1;tr|J3KPD9|J3KPD9_HUMAN NME1-NME2 readthrough OS=Homo sapiens	8	19	19	8	5	5	6	4	4	3	4	3	3	3	1	5	0	15	16	12	15	13	5	5	6	4	4	3	4	3	3	3	1	5	0	15	16	12	15	13	2	2	3	2
	485	Q4G112	Heat shock factor protein 5	HSF5	sp|Q4G112|HSF5_HUMAN Heat shock factor protein 5 OS=Homo sapiens OX=9606 GN=HSF5 PE=2 SV=2	1	1	1	1	0	0	0	0	0	1	0	0	0	0	0	0	0	0	0	0	0	0	0	0	0	0	0	1	0	0	0	0	0	0	0	0	0	0	0	0	0	0	0	0
	486	Q4VCS5;E7ERM3;A6NP16;Q8IY63	Angiomotin	AMOT	sp|Q4VCS5|AMOT_HUMAN Angiomotin OS=Homo sapiens OX=9606 GN=AMOT PE=1 SV=1	4	12	12	12	0	4	1	5	1	5	4	0	5	0	4	0	3	2	4	1	2	4	0	4	1	5	1	5	4	0	5	0	4	0	3	2	4	1	2	4	0	4	1	5
	487	Q53F19;K7ELP6	Uncharacterized protein C17orf85	C17orf85	sp|Q53F19|NCBP3_HUMAN Nuclear cap-binding protein subunit 3 OS=Homo sapiens OX=9606 GN=NCBP3 PE=1 SV=2;tr|K7ELP6|K7ELP6_HUMAN Nuclear cap-binding protein subunit 3 (Fragment) OS=Homo sapiens OX=9606 GN=NCBP3 PE=1 SV=1	2	2	2	2	1	0	0	0	0	0	0	0	1	0	1	0	0	0	0	0	0	0	1	0	0	0	0	0	0	0	1	0	1	0	0	0	0	0	0	0	1	0	0	0
	488	Q53HC0	Coiled-coil domain-containing protein 92	CCDC92	sp|Q53HC0|CCD92_HUMAN Coiled-coil domain-containing protein 92 OS=Homo sapiens OX=9606 GN=CCDC92 PE=1 SV=2	1	1	1	1	0	1	0	1	0	0	1	0	0	0	0	0	0	0	0	0	0	0	0	1	0	1	0	0	1	0	0	0	0	0	0	0	0	0	0	0	0	1	0	1
	489	Q92796;Q5JUW8	Disks large homolog 3	DLG3	sp|Q92796|DLG3_HUMAN Disks large homolog 3 OS=Homo sapiens OX=9606 GN=DLG3 PE=1 SV=2;tr|Q5JUW8|Q5JUW8_HUMAN Discs, large homolog 3 (Neuroendocrine-dlg, Drosophila), isoform CRA_b OS=Homo sapiens OX=9606 GN=DLG3 PE=1 SV=1	2	2	2	2	0	0	0	0	0	0	1	0	0	0	0	0	1	1	1	0	2	1	0	0	0	0	0	0	1	0	0	0	0	0	1	1	1	0	2	1	0	0	0	0
	490	Q5JVF3	PCI domain-containing protein 2	PCID2	sp|Q5JVF3|PCID2_HUMAN PCI domain-containing protein 2 OS=Homo sapiens OX=9606 GN=PCID2 PE=1 SV=2	1	2	2	2	0	0	0	0	0	0	2	0	0	0	0	0	0	0	0	0	0	1	0	0	0	0	0	0	2	0	0	0	0	0	0	0	0	0	0	1	0	0	0	0
	491	Q5JXI8;Q13642;A0A494C0D6;Q5JXI3;Q5JXH7;Q5JXH8;A0A0D9SFZ9;Q5JXI2;Q5JXH9;A0A0D9SFB0;A0A0D9SFI6;Q5JXI0;A0A0D9SGB2;A0A0D9SGD1;A0A494C0J3;A0A0D9SEY7;A0A494C1G1;A0A0D9SGC5	Four and a half LIM domains protein 1	FHL1	tr|Q5JXI8|Q5JXI8_HUMAN Four and a half LIM domains protein 1 (Fragment) OS=Homo sapiens OX=9606 GN=FHL1 PE=1 SV=1;sp|Q13642|FHL1_HUMAN Four and a half LIM domains protein 1 OS=Homo sapiens OX=9606 GN=FHL1 PE=1 SV=4;tr|A0A494C0D6|A0A494C0D6_HUMAN Four and a	18	29	29	29	12	12	5	12	3	11	14	2	11	5	9	2	10	16	19	14	21	20	12	12	5	12	3	11	14	2	11	5	9	2	10	16	19	14	21	20	12	12	5	12
	492	Q5MNZ6;I3L3A5	WD repeat domain phosphoinositide-interacting protein 3	WDR45B	sp|Q5MNZ6|WIPI3_HUMAN WD repeat domain phosphoinositide-interacting protein 3 OS=Homo sapiens OX=9606 GN=WDR45B PE=1 SV=2;tr|I3L3A5|I3L3A5_HUMAN WD repeat domain phosphoinositide-interacting protein 3 (Fragment) OS=Homo sapiens OX=9606 GN=WDR45B PE=1 SV=1	2	3	3	3	1	2	1	1	0	1	3	0	1	0	1	0	0	0	3	0	3	3	1	2	1	1	0	1	3	0	1	0	1	0	0	0	3	0	3	3	1	2	1	1
	493	Q5SRE5	Nucleoporin NUP188 homolog	NUP188	sp|Q5SRE5|NU188_HUMAN Nucleoporin NUP188 homolog OS=Homo sapiens OX=9606 GN=NUP188 PE=1 SV=1	1	1	1	1	1	0	1	1	1	1	0	1	1	0	0	0	0	0	0	0	0	0	1	0	1	1	1	1	0	1	1	0	0	0	0	0	0	0	0	0	1	0	1	1
	494	Q5SW79;H0Y2V6;H0YB66	Centrosomal protein of 170 kDa	CEP170	sp|Q5SW79|CE170_HUMAN Centrosomal protein of 170 kDa OS=Homo sapiens OX=9606 GN=CEP170 PE=1 SV=1;tr|H0Y2V6|H0Y2V6_HUMAN Centrosomal protein of 170 kDa (Fragment) OS=Homo sapiens OX=9606 GN=CEP170 PE=1 SV=1	3	11	11	10	1	4	1	4	0	4	7	0	2	0	3	0	2	1	3	1	4	3	1	4	1	4	0	4	7	0	2	0	3	0	2	1	3	1	4	3	1	3	1	4
	495	Q5T200	Zinc finger CCCH domain-containing protein 13	ZC3H13	sp|Q5T200|ZC3HD_HUMAN Zinc finger CCCH domain-containing protein 13 OS=Homo sapiens OX=9606 GN=ZC3H13 PE=1 SV=1	1	1	1	1	0	0	0	0	0	0	0	0	0	0	0	0	0	0	1	0	0	1	0	0	0	0	0	0	0	0	0	0	0	0	0	0	1	0	0	1	0	0	0	0
	496	Q5T5Y3	Calmodulin-regulated spectrin-associated protein 1	CAMSAP1	sp|Q5T5Y3|CAMP1_HUMAN Calmodulin-regulated spectrin-associated protein 1 OS=Homo sapiens OX=9606 GN=CAMSAP1 PE=1 SV=2	1	2	2	2	0	1	0	0	0	0	1	0	0	0	0	0	0	0	0	0	1	1	0	1	0	0	0	0	1	0	0	0	0	0	0	0	0	0	1	1	0	1	0	0
	497	Q5TAL2		SNRPC	tr|Q5TAL2|Q5TAL2_HUMAN U1 small nuclear ribonucleoprotein C OS=Homo sapiens OX=9606 GN=SNRPC PE=1 SV=1	1	7	2	2	1	4	0	3	0	4	4	0	4	0	4	0	2	2	1	1	1	1	1	0	0	0	0	0	0	0	0	0	0	0	0	1	0	0	0	0	1	0	0	0
	498	Q5TCI8;Q3BDU5		LMNA	tr|Q5TCI8|Q5TCI8_HUMAN Prelamin-A/C OS=Homo sapiens OX=9606 GN=LMNA PE=1 SV=1;tr|Q3BDU5|Q3BDU5_HUMAN Prelamin-A/C OS=Homo sapiens OX=9606 GN=LMNA PE=1 SV=1	2	29	1	1	17	19	11	17	9	17	19	14	14	9	13	7	14	18	16	18	19	17	0	0	0	0	0	1	0	0	1	0	1	0	1	1	1	1	1	1	0	0	0	0
	499	Q5VXJ0	Lipase member K	LIPK	sp|Q5VXJ0|LIPK_HUMAN Lipase member K OS=Homo sapiens OX=9606 GN=LIPK PE=2 SV=2	1	1	1	1	0	1	0	0	0	0	0	0	0	0	0	0	0	0	0	0	0	0	0	1	0	0	0	0	0	0	0	0	0	0	0	0	0	0	0	0	0	1	0	0
	500	Q641Q3;I3L0R0	Meteorin-like protein	METRNL	sp|Q641Q3|METRL_HUMAN Meteorin-like protein OS=Homo sapiens OX=9606 GN=METRNL PE=2 SV=1	2	9	9	9	5	6	5	3	4	5	4	3	2	2	1	2	4	2	2	0	2	5	5	6	5	3	4	5	4	3	2	2	1	2	4	2	2	0	2	5	5	6	5	3
	501	Q67FW5;I3L232;I3L4B6	UDP-GlcNAc:betaGal beta-1,3-N-acetylglucosaminyltransferase-like protein 1	B3GNTL1	sp|Q67FW5|B3GNL_HUMAN UDP-GlcNAc:betaGal beta-1,3-N-acetylglucosaminyltransferase-like protein 1 OS=Homo sapiens OX=9606 GN=B3GNTL1 PE=2 SV=2;tr|I3L232|I3L232_HUMAN HCG30384, isoform CRA_d OS=Homo sapiens OX=9606 GN=B3GNTL1 PE=1 SV=1;tr|I3L4B6|I3L4B6_HUMAN	3	7	7	7	1	4	0	5	2	4	3	1	2	0	1	0	3	0	0	0	0	0	1	4	0	5	2	4	3	1	2	0	1	0	3	0	0	0	0	0	1	4	0	5
	502	Q68D10	Protein SPT2 homolog	SPTY2D1	sp|Q68D10|SPT2_HUMAN Protein SPT2 homolog OS=Homo sapiens OX=9606 GN=SPTY2D1 PE=1 SV=3	1	2	2	2	0	1	0	1	0	1	2	0	1	0	1	0	0	0	1	0	0	1	0	1	0	1	0	1	2	0	1	0	1	0	0	0	1	0	0	1	0	1	0	1
	503	Q6DD87	Zinc finger protein 787	ZNF787	sp|Q6DD87|ZN787_HUMAN Zinc finger protein 787 OS=Homo sapiens OX=9606 GN=ZNF787 PE=1 SV=4	1	10	10	10	0	4	0	4	0	4	2	0	3	0	0	0	0	1	4	1	2	6	0	4	0	4	0	4	2	0	3	0	0	0	0	1	4	1	2	6	0	4	0	4
	504	Q6P6C2	RNA demethylase ALKBH5	ALKBH5	sp|Q6P6C2|ALKB5_HUMAN RNA demethylase ALKBH5 OS=Homo sapiens OX=9606 GN=ALKBH5 PE=1 SV=2	1	3	3	3	0	2	0	2	0	2	3	0	0	0	0	0	0	0	0	0	0	0	0	2	0	2	0	2	3	0	0	0	0	0	0	0	0	0	0	0	0	2	0	2
	505	Q6PGN9;S4R3S8	Proline/serine-rich coiled-coil protein 1	PSRC1	sp|Q6PGN9|PSRC1_HUMAN Proline/serine-rich coiled-coil protein 1 OS=Homo sapiens OX=9606 GN=PSRC1 PE=1 SV=1;tr|S4R3S8|S4R3S8_HUMAN Proline/serine-rich coiled-coil protein 1 (Fragment) OS=Homo sapiens OX=9606 GN=PSRC1 PE=1 SV=8	2	2	2	2	0	0	0	0	0	0	2	0	0	0	0	0	0	0	0	0	0	0	0	0	0	0	0	0	2	0	0	0	0	0	0	0	0	0	0	0	0	0	0	0
	506	Q6PKG0;A0A0B4J210;E5RH50;Q659C4;H0YAN4;A0A3B3ISF0;H0YBR8;E5RHK4;H0YC33;H0YBW1;H0YAX9	La-related protein 1	LARP1	sp|Q6PKG0|LARP1_HUMAN La-related protein 1 OS=Homo sapiens OX=9606 GN=LARP1 PE=1 SV=2	11	33	33	33	4	20	4	23	3	17	19	3	19	3	12	2	14	2	8	1	9	10	4	20	4	23	3	17	19	3	19	3	12	2	14	2	8	1	9	10	4	20	4	23
	507	Q6UWU2	Beta-galactosidase-1-like protein	GLB1L	sp|Q6UWU2|GLB1L_HUMAN Beta-galactosidase-1-like protein OS=Homo sapiens OX=9606 GN=GLB1L PE=2 SV=1	1	1	1	1	0	0	0	0	0	0	0	0	0	0	0	0	0	0	0	0	0	1	0	0	0	0	0	0	0	0	0	0	0	0	0	0	0	0	0	1	0	0	0	0
	508	Q6UWY0;E9PGI0	Arylsulfatase K	ARSK	sp|Q6UWY0|ARSK_HUMAN Arylsulfatase K OS=Homo sapiens OX=9606 GN=ARSK PE=1 SV=1	2	3	3	3	0	2	0	1	0	0	2	0	0	0	0	0	0	1	2	0	2	1	0	2	0	1	0	0	2	0	0	0	0	0	0	1	2	0	2	1	0	2	0	1
	509	Q6ZMP0;A0A087X1T0	Thrombospondin type-1 domain-containing protein 4	THSD4	sp|Q6ZMP0|THSD4_HUMAN Thrombospondin type-1 domain-containing protein 4 OS=Homo sapiens OX=9606 GN=THSD4 PE=2 SV=2	2	17	17	17	3	13	3	8	1	5	13	0	7	1	10	0	6	6	5	4	5	10	3	13	3	8	1	5	13	0	7	1	10	0	6	6	5	4	5	10	3	13	3	8
	510	Q70Z53	Protein FRA10AC1	FRA10AC1	sp|Q70Z53|F10C1_HUMAN Protein FRA10AC1 OS=Homo sapiens OX=9606 GN=FRA10AC1 PE=1 SV=3	1	4	4	4	0	1	0	2	0	1	2	0	1	0	0	0	1	0	3	1	3	4	0	1	0	2	0	1	2	0	1	0	0	0	1	0	3	1	3	4	0	1	0	2
	511	Q75N03;C9J2P9	E3 ubiquitin-protein ligase Hakai	CBLL1	sp|Q75N03|HAKAI_HUMAN E3 ubiquitin-protein ligase Hakai OS=Homo sapiens OX=9606 GN=CBLL1 PE=1 SV=1;tr|C9J2P9|C9J2P9_HUMAN RING-type E3 ubiquitin transferase (Fragment) OS=Homo sapiens OX=9606 GN=CBLL1 PE=1 SV=8	2	3	3	3	0	2	0	3	0	2	1	0	0	0	0	0	0	1	1	0	1	2	0	2	0	3	0	2	1	0	0	0	0	0	0	1	1	0	1	2	0	2	0	3
	512	Q76M96	Coiled-coil domain-containing protein 80	CCDC80	sp|Q76M96|CCD80_HUMAN Coiled-coil domain-containing protein 80 OS=Homo sapiens OX=9606 GN=CCDC80 PE=1 SV=1	1	3	3	3	0	2	0	1	0	1	0	0	2	0	0	0	0	0	1	0	1	1	0	2	0	1	0	1	0	0	2	0	0	0	0	0	1	0	1	1	0	2	0	1
	513	Q7L2J0	7SK snRNA methylphosphate capping enzyme	MEPCE	sp|Q7L2J0|MEPCE_HUMAN 7SK snRNA methylphosphate capping enzyme OS=Homo sapiens OX=9606 GN=MEPCE PE=1 SV=1	1	22	22	22	7	9	6	10	7	10	15	5	6	5	6	5	4	5	7	5	6	8	7	9	6	10	7	10	15	5	6	5	6	5	4	5	7	5	6	8	7	9	6	10
	514	Q7L3S4;Q6NX45	Zinc finger protein 771;Zinc finger protein 774	ZNF771;ZNF774	sp|Q7L3S4|ZN771_HUMAN Zinc finger protein 771 OS=Homo sapiens OX=9606 GN=ZNF771 PE=1 SV=1;sp|Q6NX45|ZN774_HUMAN Zinc finger protein 774 OS=Homo sapiens OX=9606 GN=ZNF774 PE=1 SV=2	2	2	2	2	0	2	0	0	0	0	1	0	0	0	0	0	0	0	0	0	0	0	0	2	0	0	0	0	1	0	0	0	0	0	0	0	0	0	0	0	0	2	0	0
	515	Q7Z417	Nuclear fragile X mental retardation-interacting protein 2	NUFIP2	sp|Q7Z417|NUFP2_HUMAN Nuclear fragile X mental retardation-interacting protein 2 OS=Homo sapiens OX=9606 GN=NUFIP2 PE=1 SV=1	1	1	1	1	0	0	0	0	0	1	0	0	0	0	0	0	0	1	0	0	1	1	0	0	0	0	0	1	0	0	0	0	0	0	0	1	0	0	1	1	0	0	0	0
	516	Q7Z7A1	Centriolin	CNTRL	sp|Q7Z7A1|CNTRL_HUMAN Centriolin OS=Homo sapiens OX=9606 GN=CNTRL PE=1 SV=2	1	1	1	1	1	1	0	0	0	0	0	0	1	0	1	0	0	0	0	0	0	0	1	1	0	0	0	0	0	0	1	0	1	0	0	0	0	0	0	0	1	1	0	0
	517	Q7Z7A4;W5RWE6;E9PD56;H7BYG4;A0A0C4DG95;U3KQS4;H7C4V0;F8WDF7	PX domain-containing protein kinase-like protein	PXK	sp|Q7Z7A4|PXK_HUMAN PX domain-containing protein kinase-like protein OS=Homo sapiens OX=9606 GN=PXK PE=1 SV=1;tr|W5RWE6|W5RWE6_HUMAN PX domain-containing protein kinase-like protein OS=Homo sapiens OX=9606 GN=PXK PE=1 SV=1;tr|E9PD56|E9PD56_HUMAN PX domain-	8	7	7	7	0	5	0	4	0	1	5	0	3	0	0	0	2	0	0	0	0	0	0	5	0	4	0	1	5	0	3	0	0	0	2	0	0	0	0	0	0	5	0	4
	518	Q86UD1;E9PJ29	Out at first protein homolog	OAF	sp|Q86UD1|OAF_HUMAN Out at first protein homolog OS=Homo sapiens OX=9606 GN=OAF PE=2 SV=1	2	5	5	5	2	3	0	2	0	2	3	2	1	0	1	0	2	0	0	0	0	0	2	3	0	2	0	2	3	2	1	0	1	0	2	0	0	0	0	0	2	3	0	2
	519	Q86V48	Leucine zipper protein 1	LUZP1	sp|Q86V48|LUZP1_HUMAN Leucine zipper protein 1 OS=Homo sapiens OX=9606 GN=LUZP1 PE=1 SV=2	1	1	1	1	0	0	0	0	0	0	0	0	0	0	0	0	0	0	0	0	0	1	0	0	0	0	0	0	0	0	0	0	0	0	0	0	0	0	0	1	0	0	0	0
	520	Q86VR8	Four-jointed box protein 1	FJX1	sp|Q86VR8|FJX1_HUMAN Four-jointed box protein 1 OS=Homo sapiens OX=9606 GN=FJX1 PE=2 SV=1	1	2	2	2	0	2	0	1	0	1	2	0	1	0	0	0	0	0	0	0	0	0	0	2	0	1	0	1	2	0	1	0	0	0	0	0	0	0	0	0	0	2	0	1
	521	Q86VS3	IQ domain-containing protein H	IQCH	sp|Q86VS3|IQCH_HUMAN IQ domain-containing protein H OS=Homo sapiens OX=9606 GN=IQCH PE=2 SV=2	1	1	1	1	0	0	0	0	0	0	0	0	0	0	0	0	0	0	0	1	0	0	0	0	0	0	0	0	0	0	0	0	0	0	0	0	0	1	0	0	0	0	0	0
	522	Q86X29;S4R3V8	Lipolysis-stimulated lipoprotein receptor	LSR	sp|Q86X29|LSR_HUMAN Lipolysis-stimulated lipoprotein receptor OS=Homo sapiens OX=9606 GN=LSR PE=1 SV=4;tr|S4R3V8|S4R3V8_HUMAN Lipolysis-stimulated lipoprotein receptor OS=Homo sapiens OX=9606 GN=LSR PE=1 SV=2	2	12	12	12	4	5	3	6	1	7	7	4	4	2	6	4	4	8	6	6	5	6	4	5	3	6	1	7	7	4	4	2	6	4	4	8	6	6	5	6	4	5	3	6
	523	Q86X53	Glutamate-rich protein 1	ERICH1	sp|Q86X53|ERIC1_HUMAN Glutamate-rich protein 1 OS=Homo sapiens OX=9606 GN=ERICH1 PE=1 SV=1	1	1	1	1	0	0	0	0	0	0	1	0	0	0	0	0	0	0	0	0	0	0	0	0	0	0	0	0	1	0	0	0	0	0	0	0	0	0	0	0	0	0	0	0
	524	Q86XP3;A0A0A0MSJ0	ATP-dependent RNA helicase DDX42	DDX42	sp|Q86XP3|DDX42_HUMAN ATP-dependent RNA helicase DDX42 OS=Homo sapiens OX=9606 GN=DDX42 PE=1 SV=1;tr|A0A0A0MSJ0|A0A0A0MSJ0_HUMAN RNA helicase OS=Homo sapiens OX=9606 GN=DDX42 PE=1 SV=1	2	10	10	10	4	5	1	8	0	7	7	1	6	0	5	0	3	3	1	1	3	4	4	5	1	8	0	7	7	1	6	0	5	0	3	3	1	1	3	4	4	5	1	8
	525	Q86YM7;Q9NSB8	Homer protein homolog 1	HOMER1	sp|Q86YM7|HOME1_HUMAN Homer protein homolog 1 OS=Homo sapiens OX=9606 GN=HOMER1 PE=1 SV=2	2	7	7	6	3	4	3	2	3	2	3	1	3	0	3	0	3	2	2	1	2	2	3	4	3	2	3	2	3	1	3	0	3	0	3	2	2	1	2	2	3	4	2	2
	526	Q86YP4	Transcriptional repressor p66-alpha	GATAD2A	sp|Q86YP4|P66A_HUMAN Transcriptional repressor p66-alpha OS=Homo sapiens OX=9606 GN=GATAD2A PE=1 SV=1	1	4	4	4	0	2	0	3	0	0	4	0	3	0	1	0	1	0	0	0	0	0	0	2	0	3	0	0	4	0	3	0	1	0	1	0	0	0	0	0	0	2	0	3
	527	Q8IVM0	Coiled-coil domain-containing protein 50	CCDC50	sp|Q8IVM0|CCD50_HUMAN Coiled-coil domain-containing protein 50 OS=Homo sapiens OX=9606 GN=CCDC50 PE=1 SV=1	1	7	7	7	0	4	1	2	1	2	4	0	2	0	1	0	2	1	2	1	2	2	0	4	1	2	1	2	4	0	2	0	1	0	2	1	2	1	2	2	0	4	1	2
	528	Q8IWU5	Extracellular sulfatase Sulf-2	SULF2	sp|Q8IWU5|SULF2_HUMAN Extracellular sulfatase Sulf-2 OS=Homo sapiens OX=9606 GN=SULF2 PE=1 SV=1	1	4	4	4	0	1	1	2	0	0	0	0	0	0	0	0	0	0	0	0	0	0	0	1	1	2	0	0	0	0	0	0	0	0	0	0	0	0	0	0	0	1	1	2
	529	Q8IXB1;E7EP04;A0A494C1G5;Q71S60;A0A087WXH7;H7C1G0	DnaJ homolog subfamily C member 10	DNAJC10	sp|Q8IXB1|DJC10_HUMAN DnaJ homolog subfamily C member 10 OS=Homo sapiens OX=9606 GN=DNAJC10 PE=1 SV=2;tr|E7EP04|E7EP04_HUMAN DnaJ homolog subfamily C member 10 OS=Homo sapiens OX=9606 GN=DNAJC10 PE=1 SV=1;tr|A0A494C1G5|A0A494C1G5_HUMAN DnaJ homolog subfami	6	14	14	14	5	5	4	6	4	5	6	1	2	3	2	3	2	4	3	4	3	2	5	5	4	6	4	5	6	1	2	3	2	3	2	4	3	4	3	2	5	5	4	6
	530	Q8IYL3	UPF0688 protein C1orf174	C1orf174	sp|Q8IYL3|CA174_HUMAN UPF0688 protein C1orf174 OS=Homo sapiens OX=9606 GN=C1orf174 PE=1 SV=2	1	1	1	1	0	0	0	0	0	0	0	0	1	0	0	0	0	0	0	0	0	0	0	0	0	0	0	0	0	0	1	0	0	0	0	0	0	0	0	0	0	0	0	0
	531	Q8IYS1	Peptidase M20 domain-containing protein 2	PM20D2	sp|Q8IYS1|P20D2_HUMAN Peptidase M20 domain-containing protein 2 OS=Homo sapiens OX=9606 GN=PM20D2 PE=1 SV=2	1	9	9	9	3	3	1	3	1	0	6	1	1	1	2	0	1	0	0	0	0	1	3	3	1	3	1	0	6	1	1	1	2	0	1	0	0	0	0	1	3	3	1	3
	532	Q8N1G0	Zinc finger protein 687	ZNF687	sp|Q8N1G0|ZN687_HUMAN Zinc finger protein 687 OS=Homo sapiens OX=9606 GN=ZNF687 PE=1 SV=1	1	1	1	1	0	0	0	0	0	0	1	0	0	0	0	0	0	0	0	0	0	0	0	0	0	0	0	0	1	0	0	0	0	0	0	0	0	0	0	0	0	0	0	0
	533	Q8N428;Q14435;E7EUL0;C9J2C3	Polypeptide N-acetylgalactosaminyltransferase 16	GALNT16	sp|Q8N428|GLT16_HUMAN Polypeptide N-acetylgalactosaminyltransferase 16 OS=Homo sapiens OX=9606 GN=GALNT16 PE=1 SV=2	4	41	41	39	25	30	21	29	20	30	25	19	20	18	22	11	22	14	13	13	13	11	25	30	21	29	20	30	25	19	20	18	22	11	22	14	13	13	13	11	24	29	20	28
	534	Q8N474	Secreted frizzled-related protein 1	SFRP1	sp|Q8N474|SFRP1_HUMAN Secreted frizzled-related protein 1 OS=Homo sapiens OX=9606 GN=SFRP1 PE=1 SV=1	1	1	1	1	0	0	1	0	1	0	0	0	0	0	0	0	0	0	0	0	0	0	0	0	1	0	1	0	0	0	0	0	0	0	0	0	0	0	0	0	0	0	1	0
	535	Q8N684;F5H669	Cleavage and polyadenylation specificity factor subunit 7	CPSF7	sp|Q8N684|CPSF7_HUMAN Cleavage and polyadenylation specificity factor subunit 7 OS=Homo sapiens OX=9606 GN=CPSF7 PE=1 SV=1;tr|F5H669|F5H669_HUMAN Cleavage and polyadenylation-specificity factor subunit 7 (Fragment) OS=Homo sapiens OX=9606 GN=CPSF7 PE=1 SV=	2	6	6	6	2	4	1	5	0	4	6	3	5	0	5	0	3	0	0	0	0	0	2	4	1	5	0	4	6	3	5	0	5	0	3	0	0	0	0	0	2	4	1	5
	536	Q8NAF0	Zinc finger protein 579	ZNF579	sp|Q8NAF0|ZN579_HUMAN Zinc finger protein 579 OS=Homo sapiens OX=9606 GN=ZNF579 PE=1 SV=2	1	6	6	6	1	1	0	3	0	4	2	0	2	0	1	0	0	0	2	0	0	1	1	1	0	3	0	4	2	0	2	0	1	0	0	0	2	0	0	1	1	1	0	3
	537	Q8NAT2	Tudor domain-containing protein 5	TDRD5	sp|Q8NAT2|TDRD5_HUMAN Tudor domain-containing protein 5 OS=Homo sapiens OX=9606 GN=TDRD5 PE=1 SV=3	1	1	1	1	0	0	0	0	0	0	0	0	0	1	0	0	0	0	0	0	0	0	0	0	0	0	0	0	0	0	0	1	0	0	0	0	0	0	0	0	0	0	0	0
	538	Q8NBI3	Draxin	DRAXIN	sp|Q8NBI3|DRAXI_HUMAN Draxin OS=Homo sapiens OX=9606 GN=DRAXIN PE=1 SV=2	1	6	6	6	0	5	0	4	0	3	4	0	2	0	2	0	2	0	0	0	0	1	0	5	0	4	0	3	4	0	2	0	2	0	2	0	0	0	0	1	0	5	0	4
	539	Q8NBS9;P13667;P30101;P07237;I3L514;I3L0S0;C9JMN9;I3NI03;I3L3U6;H0Y3Z3;H7BZ94;A0A499FI48	Thioredoxin domain-containing protein 5	TXNDC5	sp|Q8NBS9|TXND5_HUMAN Thioredoxin domain-containing protein 5 OS=Homo sapiens OX=9606 GN=TXNDC5 PE=1 SV=2	12	21	21	20	2	3	2	3	1	3	4	1	2	1	1	1	2	10	13	9	11	12	2	3	2	3	1	3	4	1	2	1	1	1	2	10	13	9	11	12	2	3	2	3
	540	Q8NC51;Q5JVS0	Plasminogen activator inhibitor 1 RNA-binding protein	SERBP1	sp|Q8NC51|PAIRB_HUMAN Plasminogen activator inhibitor 1 RNA-binding protein OS=Homo sapiens OX=9606 GN=SERBP1 PE=1 SV=2	2	41	41	41	19	32	10	31	11	28	33	12	22	9	24	5	23	15	17	15	16	17	19	32	10	31	11	28	33	12	22	9	24	5	23	15	17	15	16	17	19	32	10	31
	541	Q8ND56;A0A140TA76;A0A0G2JQ95;A0A096LP11;K7EMZ9	Protein LSM14 homolog A	LSM14A	sp|Q8ND56|LS14A_HUMAN Protein LSM14 homolog A OS=Homo sapiens OX=9606 GN=LSM14A PE=1 SV=3;tr|A0A140TA76|A0A140TA76_HUMAN Protein LSM14 homolog A (Fragment) OS=Homo sapiens OX=9606 GN=LSM14A PE=1 SV=1	5	5	5	5	0	2	1	2	0	2	3	0	0	0	1	0	1	0	0	0	0	1	0	2	1	2	0	2	3	0	0	0	1	0	1	0	0	0	0	1	0	2	1	2
	542	Q8NDT2	Putative RNA-binding protein 15B	RBM15B	sp|Q8NDT2|RB15B_HUMAN Putative RNA-binding protein 15B OS=Homo sapiens OX=9606 GN=RBM15B PE=1 SV=3	1	1	1	1	1	1	1	1	0	1	1	1	1	1	1	1	1	0	0	0	0	0	1	1	1	1	0	1	1	1	1	1	1	1	1	0	0	0	0	0	1	1	1	1
	543	Q8NES3;A0A087X191	Beta-1,3-N-acetylglucosaminyltransferase lunatic fringe	LFNG	sp|Q8NES3|LFNG_HUMAN Beta-1,3-N-acetylglucosaminyltransferase lunatic fringe OS=Homo sapiens OX=9606 GN=LFNG PE=1 SV=2;tr|A0A087X191|A0A087X191_HUMAN Beta-1,3-N-acetylglucosaminyltransferase lunatic fringe OS=Homo sapiens OX=9606 GN=LFNG PE=1 SV=1	2	10	10	10	0	1	1	0	0	2	7	0	1	1	1	1	1	0	1	0	2	6	0	1	1	0	0	2	7	0	1	1	1	1	1	0	1	0	2	6	0	1	1	0
	544	Q8NGS4	Olfactory receptor 13F1	OR13F1	sp|Q8NGS4|O13F1_HUMAN Olfactory receptor 13F1 OS=Homo sapiens OX=9606 GN=OR13F1 PE=2 SV=1	1	1	1	1	0	0	0	0	0	0	0	0	0	0	0	0	0	1	1	1	1	1	0	0	0	0	0	0	0	0	0	0	0	0	0	1	1	1	1	1	0	0	0	0
	545	Q8TAP9	M-phase-specific PLK1-interacting protein	MPLKIP	sp|Q8TAP9|MPLKI_HUMAN M-phase-specific PLK1-interacting protein OS=Homo sapiens OX=9606 GN=MPLKIP PE=1 SV=1	1	1	1	1	0	0	0	1	0	1	1	0	1	0	0	0	1	0	1	0	0	0	0	0	0	1	0	1	1	0	1	0	0	0	1	0	1	0	0	0	0	0	0	1
	546	Q8TAT2	Fibroblast growth factor-binding protein 3	FGFBP3	sp|Q8TAT2|FGFP3_HUMAN Fibroblast growth factor-binding protein 3 OS=Homo sapiens OX=9606 GN=FGFBP3 PE=1 SV=1	1	1	1	1	0	0	0	0	0	0	0	0	0	0	0	0	0	0	1	0	1	1	0	0	0	0	0	0	0	0	0	0	0	0	0	0	1	0	1	1	0	0	0	0
	547	Q8TE58	A disintegrin and metalloproteinase with thrombospondin motifs 15	ADAMTS15	sp|Q8TE58|ATS15_HUMAN A disintegrin and metalloproteinase with thrombospondin motifs 15 OS=Homo sapiens OX=9606 GN=ADAMTS15 PE=2 SV=1	1	4	2	2	1	3	1	2	0	2	3	0	1	0	2	0	1	0	0	0	1	0	0	2	0	1	0	1	1	0	1	0	1	0	1	0	0	0	1	0	0	2	0	1
	548	Q8WUA2	Peptidyl-prolyl cis-trans isomerase-like 4	PPIL4	sp|Q8WUA2|PPIL4_HUMAN Peptidyl-prolyl cis-trans isomerase-like 4 OS=Homo sapiens OX=9606 GN=PPIL4 PE=1 SV=1	1	1	1	1	1	1	0	1	0	1	1	0	0	0	0	0	0	1	1	0	1	0	1	1	0	1	0	1	1	0	0	0	0	0	0	1	1	0	1	0	1	1	0	1
	549	Q8WWK9	Cytoskeleton-associated protein 2	CKAP2	sp|Q8WWK9|CKAP2_HUMAN Cytoskeleton-associated protein 2 OS=Homo sapiens OX=9606 GN=CKAP2 PE=1 SV=1	1	4	4	4	0	2	0	1	0	2	4	0	2	0	2	0	2	0	0	0	1	2	0	2	0	1	0	2	4	0	2	0	2	0	2	0	0	0	1	2	0	2	0	1
	550	Q8WX77	Insulin-like growth factor-binding protein-like 1	IGFBPL1	sp|Q8WX77|IBPL1_HUMAN Insulin-like growth factor-binding protein-like 1 OS=Homo sapiens OX=9606 GN=IGFBPL1 PE=2 SV=1	1	45	45	45	32	34	31	30	31	32	35	27	30	25	29	25	31	31	28	28	26	32	32	34	31	30	31	32	35	27	30	25	29	25	31	31	28	28	26	32	32	34	31	30
	551	Q8WXF1	Paraspeckle component 1	PSPC1	sp|Q8WXF1|PSPC1_HUMAN Paraspeckle component 1 OS=Homo sapiens OX=9606 GN=PSPC1 PE=1 SV=1	1	8	8	8	1	5	1	3	0	5	6	1	2	0	2	0	2	3	4	3	3	4	1	5	1	3	0	5	6	1	2	0	2	0	2	3	4	3	3	4	1	5	1	3
	552	Q92613	Protein Jade-3	JADE3	sp|Q92613|JADE3_HUMAN Protein Jade-3 OS=Homo sapiens OX=9606 GN=JADE3 PE=1 SV=1	1	2	2	2	0	0	0	0	0	1	2	0	0	0	0	0	0	0	0	0	0	0	0	0	0	0	0	1	2	0	0	0	0	0	0	0	0	0	0	0	0	0	0	0
	553	Q92618;F5H2K2	Zinc finger protein 516	ZNF516	sp|Q92618|ZN516_HUMAN Zinc finger protein 516 OS=Homo sapiens OX=9606 GN=ZNF516 PE=1 SV=1;tr|F5H2K2|F5H2K2_HUMAN Zinc finger protein 516 (Fragment) OS=Homo sapiens OX=9606 GN=ZNF516 PE=1 SV=1	2	2	2	2	0	2	0	2	1	1	1	0	0	0	0	0	0	0	0	0	0	0	0	2	0	2	1	1	1	0	0	0	0	0	0	0	0	0	0	0	0	2	0	2
	554	Q92620;H3BQT9;H3BV01;J3KRT1	Pre-mRNA-splicing factor ATP-dependent RNA helicase PRP16	DHX38	sp|Q92620|PRP16_HUMAN Pre-mRNA-splicing factor ATP-dependent RNA helicase PRP16 OS=Homo sapiens OX=9606 GN=DHX38 PE=1 SV=2	4	10	10	10	3	5	1	6	1	4	5	1	2	1	3	0	3	6	5	3	5	5	3	5	1	6	1	4	5	1	2	1	3	0	3	6	5	3	5	5	3	5	1	6
	555	Q92626;H7C1W1;C9J4I9;H7C300	Peroxidasin homolog	PXDN	sp|Q92626|PXDN_HUMAN Peroxidasin homolog OS=Homo sapiens OX=9606 GN=PXDN PE=1 SV=2;tr|H7C1W1|H7C1W1_HUMAN Peroxidasin homolog (Fragment) OS=Homo sapiens OX=9606 GN=PXDN PE=1 SV=1;tr|C9J4I9|C9J4I9_HUMAN Peroxidasin homolog (Fragment) OS=Homo sapiens OX=9606	4	7	7	7	2	4	1	3	1	2	7	0	0	0	1	0	2	0	0	0	0	0	2	4	1	3	1	2	7	0	0	0	1	0	2	0	0	0	0	0	2	4	1	3
	556	Q92766;C9JE09;C9JPJ6;C9JU34;A0A087X055	Ras-responsive element-binding protein 1	RREB1	sp|Q92766|RREB1_HUMAN Ras-responsive element-binding protein 1 OS=Homo sapiens OX=9606 GN=RREB1 PE=1 SV=3;tr|C9JE09|C9JE09_HUMAN Ras-responsive element-binding protein 1 (Fragment) OS=Homo sapiens OX=9606 GN=RREB1 PE=1 SV=1;tr|C9JPJ6|C9JPJ6_HUMAN Ras-respo	5	3	3	3	0	2	0	1	0	1	1	0	1	0	0	0	1	0	0	0	0	0	0	2	0	1	0	1	1	0	1	0	0	0	1	0	0	0	0	0	0	2	0	1
	557	Q92804;A0A075B7D9;A0A075B7F4;A0A075B7F2;A0A075B7C1;A0A075B7E4	TATA-binding protein-associated factor 2N	TAF15	sp|Q92804|RBP56_HUMAN TATA-binding protein-associated factor 2N OS=Homo sapiens OX=9606 GN=TAF15 PE=1 SV=1;tr|A0A075B7D9|A0A075B7D9_HUMAN TATA-binding protein-associated factor 2N OS=Homo sapiens OX=9606 GN=TAF15 PE=1 SV=1	6	14	14	11	7	7	7	7	3	9	8	2	6	4	6	0	4	4	3	4	4	6	7	7	7	7	3	9	8	2	6	4	6	0	4	4	3	4	4	6	6	5	4	5
	558	Q92859;Q59FP8	Neogenin	NEO1	sp|Q92859|NEO1_HUMAN Neogenin OS=Homo sapiens OX=9606 GN=NEO1 PE=1 SV=2;tr|Q59FP8|Q59FP8_HUMAN Neogenin (Fragment) OS=Homo sapiens OX=9606 GN=NEO1 PE=1 SV=1	2	2	2	2	0	0	0	0	0	0	1	0	0	0	0	0	1	0	0	0	0	0	0	0	0	0	0	0	1	0	0	0	0	0	1	0	0	0	0	0	0	0	0	0
	559	Q92934	Bcl2-associated agonist of cell death	BAD	sp|Q92934|BAD_HUMAN Bcl2-associated agonist of cell death OS=Homo sapiens OX=9606 GN=BAD PE=1 SV=3	1	1	1	1	0	0	0	0	0	0	0	0	0	0	0	0	0	0	0	0	0	1	0	0	0	0	0	0	0	0	0	0	0	0	0	0	0	0	0	1	0	0	0	0
	560	Q92979	Ribosomal RNA small subunit methyltransferase NEP1	EMG1	sp|Q92979|NEP1_HUMAN Ribosomal RNA small subunit methyltransferase NEP1 OS=Homo sapiens OX=9606 GN=EMG1 PE=1 SV=4	1	1	1	1	0	1	0	1	0	0	1	0	1	0	1	0	1	0	0	0	0	0	0	1	0	1	0	0	1	0	1	0	1	0	1	0	0	0	0	0	0	1	0	1
	561	Q96BH1	E3 ubiquitin-protein ligase RNF25	RNF25	sp|Q96BH1|RNF25_HUMAN E3 ubiquitin-protein ligase RNF25 OS=Homo sapiens OX=9606 GN=RNF25 PE=1 SV=1	1	5	5	5	0	4	0	3	0	2	3	0	1	0	1	0	1	0	0	0	0	0	0	4	0	3	0	2	3	0	1	0	1	0	1	0	0	0	0	0	0	4	0	3
	562	Q96BZ8	Leukocyte receptor cluster member 1	LENG1	sp|Q96BZ8|LENG1_HUMAN Leukocyte receptor cluster member 1 OS=Homo sapiens OX=9606 GN=LENG1 PE=1 SV=1	1	4	4	4	1	0	1	0	0	0	3	1	0	1	0	0	0	0	0	0	0	0	1	0	1	0	0	0	3	1	0	1	0	0	0	0	0	0	0	0	1	0	1	0
	563	Q96DA6	Mitochondrial import inner membrane translocase subunit TIM14	DNAJC19	sp|Q96DA6|TIM14_HUMAN Mitochondrial import inner membrane translocase subunit TIM14 OS=Homo sapiens OX=9606 GN=DNAJC19 PE=1 SV=3	1	2	2	2	0	2	0	1	0	1	2	0	1	0	0	0	0	0	0	0	0	0	0	2	0	1	0	1	2	0	1	0	0	0	0	0	0	0	0	0	0	2	0	1
	564	Q96DN2	von Willebrand factor C and EGF domain-containing protein	VWCE	sp|Q96DN2|VWCE_HUMAN von Willebrand factor C and EGF domain-containing protein OS=Homo sapiens OX=9606 GN=VWCE PE=1 SV=2	1	1	1	1	0	1	0	0	0	0	0	0	0	0	0	0	0	0	0	0	0	0	0	1	0	0	0	0	0	0	0	0	0	0	0	0	0	0	0	0	0	1	0	0
	565	Q96EU7	C1GALT1-specific chaperone 1	C1GALT1C1	sp|Q96EU7|C1GLC_HUMAN C1GALT1-specific chaperone 1 OS=Homo sapiens OX=9606 GN=C1GALT1C1 PE=1 SV=1	1	4	4	4	3	2	4	3	4	1	2	2	0	1	2	3	1	1	1	1	1	1	3	2	4	3	4	1	2	2	0	1	2	3	1	1	1	1	1	1	3	2	4	3
	566	Q96GA3	Protein LTV1 homolog	LTV1	sp|Q96GA3|LTV1_HUMAN Protein LTV1 homolog OS=Homo sapiens OX=9606 GN=LTV1 PE=1 SV=1	1	2	2	2	0	0	0	1	0	0	1	0	1	0	0	0	0	0	0	0	0	0	0	0	0	1	0	0	1	0	1	0	0	0	0	0	0	0	0	0	0	0	0	1
	567	Q96GP6	Scavenger receptor class F member 2	SCARF2	sp|Q96GP6|SREC2_HUMAN Scavenger receptor class F member 2 OS=Homo sapiens OX=9606 GN=SCARF2 PE=1 SV=5	1	5	5	5	2	2	1	2	0	4	3	0	4	0	1	0	0	0	0	0	0	1	2	2	1	2	0	4	3	0	4	0	1	0	0	0	0	0	0	1	2	2	1	2
	568	Q96JB6	Lysyl oxidase homolog 4	LOXL4	sp|Q96JB6|LOXL4_HUMAN Lysyl oxidase homolog 4 OS=Homo sapiens OX=9606 GN=LOXL4 PE=1 SV=1	1	3	3	3	1	1	2	1	1	1	1	0	1	0	0	0	0	0	0	0	0	0	1	1	2	1	1	1	1	0	1	0	0	0	0	0	0	0	0	0	1	1	2	1
	569	Q96KM6	Zinc finger protein 512B	ZNF512B	sp|Q96KM6|Z512B_HUMAN Zinc finger protein 512B OS=Homo sapiens OX=9606 GN=ZNF512B PE=1 SV=1	1	1	1	1	0	0	0	1	0	0	1	0	1	0	0	0	0	0	0	0	0	0	0	0	0	1	0	0	1	0	1	0	0	0	0	0	0	0	0	0	0	0	0	1
	570	Q96KR1	Zinc finger RNA-binding protein	ZFR	sp|Q96KR1|ZFR_HUMAN Zinc finger RNA-binding protein OS=Homo sapiens OX=9606 GN=ZFR PE=1 SV=2	1	5	5	5	0	3	0	4	0	3	4	0	4	0	3	0	3	2	3	1	3	3	0	3	0	4	0	3	4	0	4	0	3	0	3	2	3	1	3	3	0	3	0	4
	571	Q96L58	Beta-1,3-galactosyltransferase 6	B3GALT6	sp|Q96L58|B3GT6_HUMAN Beta-1,3-galactosyltransferase 6 OS=Homo sapiens OX=9606 GN=B3GALT6 PE=1 SV=2	1	17	17	17	12	12	12	14	11	13	11	10	12	11	10	12	11	0	0	0	0	0	12	12	12	14	11	13	11	10	12	11	10	12	11	0	0	0	0	0	12	12	12	14
	572	Q96N03	V-set and transmembrane domain-containing protein 2-like protein	VSTM2L	sp|Q96N03|VTM2L_HUMAN V-set and transmembrane domain-containing protein 2-like protein OS=Homo sapiens OX=9606 GN=VSTM2L PE=1 SV=1	1	2	2	2	0	0	0	0	0	0	0	0	0	0	0	0	0	2	0	1	0	1	0	0	0	0	0	0	0	0	0	0	0	0	0	2	0	1	0	1	0	0	0	0
	573	Q96Q83;E9PSA5;E9PN35;H0YDH4;E9PRD0;E9PRJ2	Alpha-ketoglutarate-dependent dioxygenase alkB homolog 3	ALKBH3	sp|Q96Q83|ALKB3_HUMAN Alpha-ketoglutarate-dependent dioxygenase alkB homolog 3 OS=Homo sapiens OX=9606 GN=ALKBH3 PE=1 SV=1;tr|E9PSA5|E9PSA5_HUMAN Alpha-ketoglutarate-dependent dioxygenase alkB homolog 3 (Fragment) OS=Homo sapiens OX=9606 GN=ALKBH3 PE=1 SV=	6	24	24	24	9	20	14	17	10	20	17	11	18	9	13	8	18	4	8	4	9	12	9	20	14	17	10	20	17	11	18	9	13	8	18	4	8	4	9	12	9	20	14	17
	574	Q96QC0	Serine/threonine-protein phosphatase 1 regulatory subunit 10	PPP1R10	sp|Q96QC0|PP1RA_HUMAN Serine/threonine-protein phosphatase 1 regulatory subunit 10 OS=Homo sapiens OX=9606 GN=PPP1R10 PE=1 SV=1	1	1	1	1	1	0	0	1	0	0	0	0	0	0	0	0	0	0	0	0	0	0	1	0	0	1	0	0	0	0	0	0	0	0	0	0	0	0	0	0	1	0	0	1
	575	Q96RT1;H0YA04	Protein LAP2	ERBB2IP	sp|Q96RT1|ERBIN_HUMAN Erbin OS=Homo sapiens OX=9606 GN=ERBIN PE=1 SV=2;tr|H0YA04|H0YA04_HUMAN Erbin (Fragment) OS=Homo sapiens OX=9606 GN=ERBIN PE=1 SV=1	2	2	2	2	0	0	0	0	0	0	2	0	0	0	0	0	0	0	0	0	0	0	0	0	0	0	0	0	2	0	0	0	0	0	0	0	0	0	0	0	0	0	0	0
	576	Q96SB3	Neurabin-2	PPP1R9B	sp|Q96SB3|NEB2_HUMAN Neurabin-2 OS=Homo sapiens OX=9606 GN=PPP1R9B PE=1 SV=3	1	2	2	2	0	1	0	1	0	0	1	0	0	0	0	0	0	1	1	1	2	1	0	1	0	1	0	0	1	0	0	0	0	0	0	1	1	1	2	1	0	1	0	1
	577	Q96ST3;H3BP90;H3BMA2;H3BT34;H3BQ76;H3BQ88;H3BNA0;H3BNZ3;H3BQL7	Paired amphipathic helix protein Sin3a	SIN3A	sp|Q96ST3|SIN3A_HUMAN Paired amphipathic helix protein Sin3a OS=Homo sapiens OX=9606 GN=SIN3A PE=1 SV=2;tr|H3BP90|H3BP90_HUMAN Paired amphipathic helix protein Sin3a (Fragment) OS=Homo sapiens OX=9606 GN=SIN3A PE=1 SV=1	9	5	5	5	0	3	2	2	0	2	3	0	1	0	0	0	0	0	1	0	0	1	0	3	2	2	0	2	3	0	1	0	0	0	0	0	1	0	0	1	0	3	2	2
	578	Q96T58;A0A669KB49;F6WRY4	Msx2-interacting protein	SPEN	sp|Q96T58|MINT_HUMAN Msx2-interacting protein OS=Homo sapiens OX=9606 GN=SPEN PE=1 SV=1;tr|A0A669KB49|A0A669KB49_HUMAN Msx2-interacting protein (Fragment) OS=Homo sapiens OX=9606 GN=SPEN PE=1 SV=1;tr|F6WRY4|F6WRY4_HUMAN Msx2-interacting protein (Fragment)	3	32	32	32	9	22	4	19	4	23	23	5	20	4	22	3	19	12	15	8	14	11	9	22	4	19	4	23	23	5	20	4	22	3	19	12	15	8	14	11	9	22	4	19
	579	Q99538	Legumain	LGMN	sp|Q99538|LGMN_HUMAN Legumain OS=Homo sapiens OX=9606 GN=LGMN PE=1 SV=1	1	6	6	6	0	0	1	0	0	0	0	0	0	0	0	0	0	5	3	5	4	4	0	0	1	0	0	0	0	0	0	0	0	0	0	5	3	5	4	4	0	0	1	0
	580	Q99578	GTP-binding protein Rit2	RIT2	sp|Q99578|RIT2_HUMAN GTP-binding protein Rit2 OS=Homo sapiens OX=9606 GN=RIT2 PE=1 SV=1	1	1	1	1	0	0	0	0	0	0	0	0	0	0	0	1	0	0	0	0	0	0	0	0	0	0	0	0	0	0	0	0	0	1	0	0	0	0	0	0	0	0	0	0
	581	Q99985	Semaphorin-3C	SEMA3C	sp|Q99985|SEM3C_HUMAN Semaphorin-3C OS=Homo sapiens OX=9606 GN=SEMA3C PE=2 SV=2	1	19	18	18	1	4	1	4	0	2	1	0	1	0	0	0	0	3	11	3	12	13	1	3	1	4	0	1	1	0	1	0	0	0	0	3	11	3	12	13	1	3	1	4
	582	Q99988;A0A0A0MTT8	Growth/differentiation factor 15	GDF15	sp|Q99988|GDF15_HUMAN Growth/differentiation factor 15 OS=Homo sapiens OX=9606 GN=GDF15 PE=1 SV=3	2	8	8	8	2	5	0	5	0	4	4	0	3	0	1	0	1	6	5	1	2	4	2	5	0	5	0	4	4	0	3	0	1	0	1	6	5	1	2	4	2	5	0	5
	583	Q9BRD0;H7C462	BUD13 homolog	BUD13	sp|Q9BRD0|BUD13_HUMAN BUD13 homolog OS=Homo sapiens OX=9606 GN=BUD13 PE=1 SV=1	2	6	6	6	1	2	0	1	1	1	2	0	3	0	1	1	2	2	2	1	2	4	1	2	0	1	1	1	2	0	3	0	1	1	2	2	2	1	2	4	1	2	0	1
	584	Q9BS26	Endoplasmic reticulum resident protein 44	ERP44	sp|Q9BS26|ERP44_HUMAN Endoplasmic reticulum resident protein 44 OS=Homo sapiens OX=9606 GN=ERP44 PE=1 SV=1	1	16	16	16	6	8	6	7	7	7	5	4	6	4	6	6	10	1	1	0	1	1	6	8	6	7	7	7	5	4	6	4	6	6	10	1	1	0	1	1	6	8	6	7
	585	Q9BSH4	Translational activator of cytochrome c oxidase 1	TACO1	sp|Q9BSH4|TACO1_HUMAN Translational activator of cytochrome c oxidase 1 OS=Homo sapiens OX=9606 GN=TACO1 PE=1 SV=1	1	2	2	2	0	0	0	1	0	0	1	0	0	0	0	0	0	0	0	0	0	0	0	0	0	1	0	0	1	0	0	0	0	0	0	0	0	0	0	0	0	0	0	1
	586	Q9BTA9;C9JD58;J3QTA0;C9JVK6	WW domain-containing adapter protein with coiled-coil	WAC	sp|Q9BTA9|WAC_HUMAN WW domain-containing adapter protein with coiled-coil OS=Homo sapiens OX=9606 GN=WAC PE=1 SV=3;tr|C9JD58|C9JD58_HUMAN WW domain-containing adapter protein with coiled-coil (Fragment) OS=Homo sapiens OX=9606 GN=WAC PE=1 SV=1;tr|J3QTA0|J3	4	14	14	3	4	10	2	9	2	9	9	4	7	3	9	2	8	3	3	2	3	3	4	10	2	9	2	9	9	4	7	3	9	2	8	3	3	2	3	3	1	3	0	3
	587	Q9BWS9;E9PPA0;H0YC89;E9PI70;E9PIP0;E9PRL3;E9PPH0;H0YCC4;H0YDL6;E9PKF1;H0YEA3	Chitinase domain-containing protein 1	CHID1	sp|Q9BWS9|CHID1_HUMAN Chitinase domain-containing protein 1 OS=Homo sapiens OX=9606 GN=CHID1 PE=1 SV=1;tr|E9PPA0|E9PPA0_HUMAN Chitinase domain-containing protein 1 (Fragment) OS=Homo sapiens OX=9606 GN=CHID1 PE=1 SV=1	11	21	21	21	0	3	0	1	0	2	2	0	2	0	1	0	2	4	17	3	16	19	0	3	0	1	0	2	2	0	2	0	1	0	2	4	17	3	16	19	0	3	0	1
	588	Q9BXJ3	Complement C1q tumor necrosis factor-related protein 4	C1QTNF4	sp|Q9BXJ3|C1QT4_HUMAN Complement C1q tumor necrosis factor-related protein 4 OS=Homo sapiens OX=9606 GN=C1QTNF4 PE=1 SV=2	1	2	2	2	0	0	0	1	0	2	0	0	1	0	1	0	2	0	0	0	0	0	0	0	0	1	0	2	0	0	1	0	1	0	2	0	0	0	0	0	0	0	0	1
	589	Q9C0D5	Protein TANC1	TANC1	sp|Q9C0D5|TANC1_HUMAN Protein TANC1 OS=Homo sapiens OX=9606 GN=TANC1 PE=1 SV=3	1	2	2	2	0	2	0	1	0	1	2	0	0	0	0	0	0	0	1	0	0	1	0	2	0	1	0	1	2	0	0	0	0	0	0	0	1	0	0	1	0	2	0	1
	590	Q9C0J8	pre-mRNA 3 end processing protein WDR33	WDR33	sp|Q9C0J8|WDR33_HUMAN pre-mRNA 3 end processing protein WDR33 OS=Homo sapiens OX=9606 GN=WDR33 PE=1 SV=2	1	26	26	26	6	11	6	10	6	9	13	3	5	5	6	1	5	10	10	7	6	13	6	11	6	10	6	9	13	3	5	5	6	1	5	10	10	7	6	13	6	11	6	10
	591	Q9GZN8;H7BYU9	UPF0687 protein C20orf27	C20orf27	sp|Q9GZN8|CT027_HUMAN UPF0687 protein C20orf27 OS=Homo sapiens OX=9606 GN=C20orf27 PE=1 SV=3;tr|H7BYU9|H7BYU9_HUMAN UPF0687 protein C20orf27 (Fragment) OS=Homo sapiens OX=9606 GN=C20orf27 PE=1 SV=1	2	16	16	16	7	12	5	13	3	13	11	6	8	4	9	1	12	4	6	2	7	7	7	12	5	13	3	13	11	6	8	4	9	1	12	4	6	2	7	7	7	12	5	13
	592	Q9GZP4;X6R8S9;X6RHB9	PITH domain-containing protein 1	PITHD1	sp|Q9GZP4|PITH1_HUMAN PITH domain-containing protein 1 OS=Homo sapiens OX=9606 GN=PITHD1 PE=1 SV=1;tr|X6R8S9|X6R8S9_HUMAN PITH domain-containing protein 1 OS=Homo sapiens OX=9606 GN=PITHD1 PE=1 SV=1	3	25	25	25	14	19	15	18	13	18	18	12	15	13	14	12	14	13	13	12	12	13	14	19	15	18	13	18	18	12	15	13	14	12	14	13	13	12	12	13	14	19	15	18
	593	Q9GZT9	Egl nine homolog 1	EGLN1	sp|Q9GZT9|EGLN1_HUMAN Egl nine homolog 1 OS=Homo sapiens OX=9606 GN=EGLN1 PE=1 SV=1	1	1	1	1	0	0	0	0	0	0	0	0	1	0	0	0	1	0	0	0	0	0	0	0	0	0	0	0	0	0	1	0	0	0	1	0	0	0	0	0	0	0	0	0
	594	Q9H2K2	Tankyrase-2	TNKS2	sp|Q9H2K2|TNKS2_HUMAN Poly [ADP-ribose] polymerase tankyrase-2 OS=Homo sapiens OX=9606 GN=TNKS2 PE=1 SV=1	1	1	1	1	0	0	0	0	0	0	1	0	0	0	0	0	0	0	0	0	0	0	0	0	0	0	0	0	1	0	0	0	0	0	0	0	0	0	0	0	0	0	0	0
	595	Q9H2U1;E7EWK3	ATP-dependent RNA helicase DHX36	DHX36	sp|Q9H2U1|DHX36_HUMAN ATP-dependent DNA/RNA helicase DHX36 OS=Homo sapiens OX=9606 GN=DHX36 PE=1 SV=2;tr|E7EWK3|E7EWK3_HUMAN RNA helicase (Fragment) OS=Homo sapiens OX=9606 GN=DHX36 PE=1 SV=1	2	8	8	8	1	5	1	5	0	3	5	1	3	1	4	0	2	1	3	1	1	4	1	5	1	5	0	3	5	1	3	1	4	0	2	1	3	1	1	4	1	5	1	5
	596	Q9H4F8	SPARC-related modular calcium-binding protein 1	SMOC1	sp|Q9H4F8|SMOC1_HUMAN SPARC-related modular calcium-binding protein 1 OS=Homo sapiens OX=9606 GN=SMOC1 PE=1 SV=1	1	21	21	21	10	9	6	10	6	9	13	9	11	9	11	8	10	5	4	4	4	6	10	9	6	10	6	9	13	9	11	9	11	8	10	5	4	4	4	6	10	9	6	10
	597	Q9H4W6	Transcription factor COE3	EBF3	sp|Q9H4W6|COE3_HUMAN Transcription factor COE3 OS=Homo sapiens OX=9606 GN=EBF3 PE=1 SV=2	1	1	1	1	0	0	0	0	0	0	1	0	0	0	0	0	0	0	0	0	0	0	0	0	0	0	0	0	1	0	0	0	0	0	0	0	0	0	0	0	0	0	0	0
	598	Q9H7E2	Tudor domain-containing protein 3	TDRD3	sp|Q9H7E2|TDRD3_HUMAN Tudor domain-containing protein 3 OS=Homo sapiens OX=9606 GN=TDRD3 PE=1 SV=1	1	2	2	2	1	1	0	1	0	0	1	0	0	0	0	0	0	0	0	0	0	0	1	1	0	1	0	0	1	0	0	0	0	0	0	0	0	0	0	0	1	1	0	1
	599	Q9H7N4;Q9P1Y6;E9PJ24;B7ZM65;F8WEF5;A0A0J9YYB5;A0A0J9YWD5	Splicing factor, arginine/serine-rich 19	SCAF1	sp|Q9H7N4|SFR19_HUMAN Splicing factor, arginine/serine-rich 19 OS=Homo sapiens OX=9606 GN=SCAF1 PE=1 SV=3	7	4	4	4	1	2	0	1	0	1	3	1	2	0	1	0	1	0	0	0	0	0	1	2	0	1	0	1	3	1	2	0	1	0	1	0	0	0	0	0	1	2	0	1
	600	Q9HC62	Sentrin-specific protease 2	SENP2	sp|Q9HC62|SENP2_HUMAN Sentrin-specific protease 2 OS=Homo sapiens OX=9606 GN=SENP2 PE=1 SV=3	1	1	1	1	0	0	0	0	0	0	0	0	0	0	0	0	0	0	0	0	0	1	0	0	0	0	0	0	0	0	0	0	0	0	0	0	0	0	0	1	0	0	0	0
	601	Q9HCB6	Spondin-1	SPON1	sp|Q9HCB6|SPON1_HUMAN Spondin-1 OS=Homo sapiens OX=9606 GN=SPON1 PE=1 SV=2	1	1	1	1	0	0	0	1	0	0	1	0	0	0	0	0	1	0	0	0	0	0	0	0	0	1	0	0	1	0	0	0	0	0	1	0	0	0	0	0	0	0	0	1
	602	Q9HCU4	Cadherin EGF LAG seven-pass G-type receptor 2	CELSR2	sp|Q9HCU4|CELR2_HUMAN Cadherin EGF LAG seven-pass G-type receptor 2 OS=Homo sapiens OX=9606 GN=CELSR2 PE=1 SV=1	1	6	6	6	2	3	0	2	1	1	3	1	0	0	0	0	2	3	6	2	3	3	2	3	0	2	1	1	3	1	0	0	0	0	2	3	6	2	3	3	2	3	0	2
	603	Q9HDC5	Junctophilin-1	JPH1	sp|Q9HDC5|JPH1_HUMAN Junctophilin-1 OS=Homo sapiens OX=9606 GN=JPH1 PE=1 SV=2	1	4	4	4	0	3	0	2	0	1	3	0	2	0	2	0	2	0	2	0	1	1	0	3	0	2	0	1	3	0	2	0	2	0	2	0	2	0	1	1	0	3	0	2
	604	Q9NRY2	SOSS complex subunit C	INIP	sp|Q9NRY2|SOSSC_HUMAN SOSS complex subunit C OS=Homo sapiens OX=9606 GN=INIP PE=1 SV=1	1	1	1	1	0	0	0	0	0	0	0	0	0	0	0	0	0	0	0	0	0	1	0	0	0	0	0	0	0	0	0	0	0	0	0	0	0	0	0	1	0	0	0	0
	605	Q9NS00;C9K0C8	Glycoprotein-N-acetylgalactosamine 3-beta-galactosyltransferase 1	C1GALT1	sp|Q9NS00|C1GLT_HUMAN Glycoprotein-N-acetylgalactosamine 3-beta-galactosyltransferase 1 OS=Homo sapiens OX=9606 GN=C1GALT1 PE=1 SV=1	2	9	9	9	3	2	3	3	2	0	3	0	2	1	1	2	0	1	1	1	1	1	3	2	3	3	2	0	3	0	2	1	1	2	0	1	1	1	1	1	3	2	3	3
	606	Q9NS15;E9PKW1;E9PRF2	Latent-transforming growth factor beta-binding protein 3	LTBP3	sp|Q9NS15|LTBP3_HUMAN Latent-transforming growth factor beta-binding protein 3 OS=Homo sapiens OX=9606 GN=LTBP3 PE=1 SV=4;tr|E9PKW1|E9PKW1_HUMAN Latent-transforming growth factor beta-binding protein 3 (Fragment) OS=Homo sapiens OX=9606 GN=LTBP3 PE=1 SV=8	3	6	6	6	0	3	1	3	1	2	5	1	2	0	0	0	1	0	0	0	0	0	0	3	1	3	1	2	5	1	2	0	0	0	1	0	0	0	0	0	0	3	1	3
	607	Q9NT99;M0R2G0	Leucine-rich repeat-containing protein 4B	LRRC4B	sp|Q9NT99|LRC4B_HUMAN Leucine-rich repeat-containing protein 4B OS=Homo sapiens OX=9606 GN=LRRC4B PE=2 SV=3	2	3	3	3	1	3	1	1	1	0	2	1	2	1	1	1	1	1	1	1	1	1	1	3	1	1	1	0	2	1	2	1	1	1	1	1	1	1	1	1	1	3	1	1
	608	Q9NUL5;K7EML3	UPF0515 protein C19orf66	C19orf66	sp|Q9NUL5|SHFL_HUMAN Shiftless antiviral inhibitor of ribosomal frameshifting protein OS=Homo sapiens OX=9606 GN=SHFL PE=1 SV=2;tr|K7EML3|K7EML3_HUMAN Shiftless antiviral inhibitor of ribosomal frameshifting protein (Fragment) OS=Homo sapiens OX=9606 GN=SH	2	2	2	2	0	2	0	1	0	0	0	0	0	0	0	0	0	0	0	0	0	0	0	2	0	1	0	0	0	0	0	0	0	0	0	0	0	0	0	0	0	2	0	1
	609	Q9NVX2;K7EN33;A0A0A0MRH0	Notchless protein homolog 1	NLE1	sp|Q9NVX2|NLE1_HUMAN Notchless protein homolog 1 OS=Homo sapiens OX=9606 GN=NLE1 PE=1 SV=4;tr|K7EN33|K7EN33_HUMAN Notchless protein homolog 1 (Fragment) OS=Homo sapiens OX=9606 GN=NLE1 PE=1 SV=1;tr|A0A0A0MRH0|A0A0A0MRH0_HUMAN Notchless protein homolog 1 OS	3	8	8	8	2	7	1	4	1	5	7	0	3	1	2	0	1	0	0	0	1	1	2	7	1	4	1	5	7	0	3	1	2	0	1	0	0	0	1	1	2	7	1	4
	610	Q9P021	Cysteine-rich PDZ-binding protein	CRIPT	sp|Q9P021|CRIPT_HUMAN Cysteine-rich PDZ-binding protein OS=Homo sapiens OX=9606 GN=CRIPT PE=1 SV=1	1	2	2	2	0	0	0	0	0	0	2	0	0	0	0	0	0	0	0	0	0	0	0	0	0	0	0	0	2	0	0	0	0	0	0	0	0	0	0	0	0	0	0	0
	611	Q9P0J7	E3 ubiquitin-protein ligase KCMF1	KCMF1	sp|Q9P0J7|KCMF1_HUMAN E3 ubiquitin-protein ligase KCMF1 OS=Homo sapiens OX=9606 GN=KCMF1 PE=1 SV=2	1	1	1	1	0	0	0	0	0	0	1	0	0	0	0	0	0	0	0	0	0	0	0	0	0	0	0	0	1	0	0	0	0	0	0	0	0	0	0	0	0	0	0	0
	612	Q9P0K8	Forkhead box protein J2	FOXJ2	sp|Q9P0K8|FOXJ2_HUMAN Forkhead box protein J2 OS=Homo sapiens OX=9606 GN=FOXJ2 PE=1 SV=1	1	1	1	1	0	1	0	1	0	1	1	0	0	0	0	0	0	0	0	0	0	0	0	1	0	1	0	1	1	0	0	0	0	0	0	0	0	0	0	0	0	1	0	1
	613	Q9P206	Uncharacterized protein KIAA1522	KIAA1522	sp|Q9P206|K1522_HUMAN Uncharacterized protein KIAA1522 OS=Homo sapiens OX=9606 GN=KIAA1522 PE=1 SV=2	1	1	1	1	0	1	0	1	0	1	1	0	0	0	0	0	0	0	0	0	0	0	0	1	0	1	0	1	1	0	0	0	0	0	0	0	0	0	0	0	0	1	0	1
	614	Q9P258	Protein RCC2	RCC2	sp|Q9P258|RCC2_HUMAN Protein RCC2 OS=Homo sapiens OX=9606 GN=RCC2 PE=1 SV=2	1	13	13	13	2	7	2	8	1	9	9	0	4	0	3	0	4	0	0	0	0	2	2	7	2	8	1	9	9	0	4	0	3	0	4	0	0	0	0	2	2	7	2	8
	615	Q9P2D1	Chromodomain-helicase-DNA-binding protein 7	CHD7	sp|Q9P2D1|CHD7_HUMAN Chromodomain-helicase-DNA-binding protein 7 OS=Homo sapiens OX=9606 GN=CHD7 PE=1 SV=3	1	4	4	4	0	1	0	0	0	0	2	0	0	0	0	0	0	0	0	0	1	1	0	1	0	0	0	0	2	0	0	0	0	0	0	0	0	0	1	1	0	1	0	0
	616	Q9P2N5;U3KPZ7	RNA-binding protein 27	RBM27	sp|Q9P2N5|RBM27_HUMAN RNA-binding protein 27 OS=Homo sapiens OX=9606 GN=RBM27 PE=1 SV=2;tr|U3KPZ7|U3KPZ7_HUMAN Uncharacterized protein OS=Homo sapiens OX=9606 PE=1 SV=1	2	20	20	19	7	14	5	10	5	10	14	4	8	3	7	2	5	1	3	0	6	6	7	14	5	10	5	10	14	4	8	3	7	2	5	1	3	0	6	6	6	13	4	9
	617	Q9UBB9;F6SQZ1;F6XM96;F6UKU9	Tuftelin-interacting protein 11	TFIP11	sp|Q9UBB9|TFP11_HUMAN Tuftelin-interacting protein 11 OS=Homo sapiens OX=9606 GN=TFIP11 PE=1 SV=1;tr|F6SQZ1|F6SQZ1_HUMAN Tuftelin-interacting protein 11 (Fragment) OS=Homo sapiens OX=9606 GN=TFIP11 PE=1 SV=1;tr|F6XM96|F6XM96_HUMAN Tuftelin-interacting prot	4	3	3	3	1	0	0	0	0	0	2	1	0	0	0	0	0	0	0	0	0	0	1	0	0	0	0	0	2	1	0	0	0	0	0	0	0	0	0	0	1	0	0	0
	618	Q9UBP6;F8VSD9;H0YHX0	tRNA (guanine-N(7)-)-methyltransferase	METTL1	sp|Q9UBP6|TRMB_HUMAN tRNA (guanine-N(7)-)-methyltransferase OS=Homo sapiens OX=9606 GN=METTL1 PE=1 SV=1;tr|F8VSD9|F8VSD9_HUMAN tRNA (guanine-N(7)-)-methyltransferase OS=Homo sapiens OX=9606 GN=METTL1 PE=1 SV=1;tr|H0YHX0|H0YHX0_HUMAN tRNA (guanine-N(7)-)-me	3	2	2	2	0	1	0	0	0	0	2	0	0	0	0	0	0	0	0	0	0	0	0	1	0	0	0	0	2	0	0	0	0	0	0	0	0	0	0	0	0	1	0	0
	619	Q9UEG4	Zinc finger protein 629	ZNF629	sp|Q9UEG4|ZN629_HUMAN Zinc finger protein 629 OS=Homo sapiens OX=9606 GN=ZNF629 PE=1 SV=2	1	6	6	6	0	1	0	1	0	0	5	0	0	0	0	0	0	0	0	0	0	0	0	1	0	1	0	0	5	0	0	0	0	0	0	0	0	0	0	0	0	1	0	1
	620	Q9UFW8;C9JUJ0	CGG triplet repeat-binding protein 1	CGGBP1	sp|Q9UFW8|CGBP1_HUMAN CGG triplet repeat-binding protein 1 OS=Homo sapiens OX=9606 GN=CGGBP1 PE=1 SV=2;tr|C9JUJ0|C9JUJ0_HUMAN CGG triplet repeat-binding protein 1 (Fragment) OS=Homo sapiens OX=9606 GN=CGGBP1 PE=1 SV=1	2	5	5	5	0	1	0	1	0	1	3	0	1	0	0	0	0	2	2	0	1	2	0	1	0	1	0	1	3	0	1	0	0	0	0	2	2	0	1	2	0	1	0	1
	621	Q9UGI8;F8W7T0;H7BYK1	Testin	TES	sp|Q9UGI8|TES_HUMAN Testin OS=Homo sapiens OX=9606 GN=TES PE=1 SV=1	3	14	14	14	0	3	0	4	0	3	3	0	2	0	0	0	2	7	10	2	9	12	0	3	0	4	0	3	3	0	2	0	0	0	2	7	10	2	9	12	0	3	0	4
	622	Q9UGU0	Transcription factor 20	TCF20	sp|Q9UGU0|TCF20_HUMAN Transcription factor 20 OS=Homo sapiens OX=9606 GN=TCF20 PE=1 SV=3	1	15	15	15	1	8	0	5	0	3	10	0	6	0	3	0	4	0	1	0	1	5	1	8	0	5	0	3	10	0	6	0	3	0	4	0	1	0	1	5	1	8	0	5
	623	Q9UGU5;B0QXZ8;B0QXZ9	HMG domain-containing protein 4	HMGXB4	sp|Q9UGU5|HMGX4_HUMAN HMG domain-containing protein 4 OS=Homo sapiens OX=9606 GN=HMGXB4 PE=1 SV=2;tr|B0QXZ8|B0QXZ8_HUMAN HMG domain-containing protein 4 (Fragment) OS=Homo sapiens OX=9606 GN=HMGXB4 PE=1 SV=1;tr|B0QXZ9|B0QXZ9_HUMAN HMG domain-containing pro	3	8	8	8	0	2	0	4	0	2	6	0	2	0	0	0	1	3	2	0	3	5	0	2	0	4	0	2	6	0	2	0	0	0	1	3	2	0	3	5	0	2	0	4
	624	Q9UHB7;C9JCE0	AF4/FMR2 family member 4	AFF4	sp|Q9UHB7|AFF4_HUMAN AF4/FMR2 family member 4 OS=Homo sapiens OX=9606 GN=AFF4 PE=1 SV=1;tr|C9JCE0|C9JCE0_HUMAN AF4/FMR2 family member 4 (Fragment) OS=Homo sapiens OX=9606 GN=AFF4 PE=1 SV=1	2	10	10	10	1	4	0	5	0	5	6	1	3	0	2	0	2	3	2	1	4	4	1	4	0	5	0	5	6	1	3	0	2	0	2	3	2	1	4	4	1	4	0	5
	625	Q9UHI8;E5RI60;H7C206;E5RJR7	A disintegrin and metalloproteinase with thrombospondin motifs 1	ADAMTS1	sp|Q9UHI8|ATS1_HUMAN A disintegrin and metalloproteinase with thrombospondin motifs 1 OS=Homo sapiens OX=9606 GN=ADAMTS1 PE=1 SV=4	4	31	31	29	12	19	13	18	17	18	19	7	10	13	10	10	14	1	3	2	3	4	12	19	13	18	17	18	19	7	10	13	10	10	14	1	3	2	3	4	11	18	12	17
	626	Q9UII2;A0A0B4J230	ATPase inhibitor, mitochondrial	ATPIF1	sp|Q9UII2|ATIF1_HUMAN ATPase inhibitor, mitochondrial OS=Homo sapiens OX=9606 GN=ATP5IF1 PE=1 SV=1	2	3	3	3	0	0	0	0	0	0	0	0	0	0	0	0	0	1	2	0	1	3	0	0	0	0	0	0	0	0	0	0	0	0	0	1	2	0	1	3	0	0	0	0
	627	Q9UKE5;C9JVV1	TRAF2 and NCK-interacting protein kinase	TNIK	sp|Q9UKE5|TNIK_HUMAN TRAF2 and NCK-interacting protein kinase OS=Homo sapiens OX=9606 GN=TNIK PE=1 SV=1;tr|C9JVV1|C9JVV1_HUMAN TRAF2 and NCK-interacting protein kinase OS=Homo sapiens OX=9606 GN=TNIK PE=1 SV=1	2	2	2	2	0	0	0	0	0	0	0	0	0	0	1	0	1	1	0	0	0	1	0	0	0	0	0	0	0	0	0	0	1	0	1	1	0	0	0	1	0	0	0	0
	628	Q9ULF5;E7ENT5;E7EV45	Zinc transporter ZIP10	SLC39A10	sp|Q9ULF5|S39AA_HUMAN Zinc transporter ZIP10 OS=Homo sapiens OX=9606 GN=SLC39A10 PE=1 SV=2	3	8	8	8	3	7	2	6	2	5	6	1	3	1	3	0	2	1	4	2	3	5	3	7	2	6	2	5	6	1	3	1	3	0	2	1	4	2	3	5	3	7	2	6
	629	Q9UNA0	A disintegrin and metalloproteinase with thrombospondin motifs 5	ADAMTS5	sp|Q9UNA0|ATS5_HUMAN A disintegrin and metalloproteinase with thrombospondin motifs 5 OS=Homo sapiens OX=9606 GN=ADAMTS5 PE=1 SV=2	1	3	3	3	0	2	0	3	0	2	3	0	1	0	0	0	1	0	0	0	0	0	0	2	0	3	0	2	3	0	1	0	0	0	1	0	0	0	0	0	0	2	0	3
	630	Q9UNS1	Protein timeless homolog	TIMELESS	sp|Q9UNS1|TIM_HUMAN Protein timeless homolog OS=Homo sapiens OX=9606 GN=TIMELESS PE=1 SV=2	1	1	1	1	0	0	0	0	0	0	1	0	0	0	0	0	0	0	0	0	0	0	0	0	0	0	0	0	1	0	0	0	0	0	0	0	0	0	0	0	0	0	0	0
	631	Q9Y2V2;H3BTK3;I3L3X8;H3BSW7;H3BUY4;H3BPY5;H3BNU9	Calcium-regulated heat stable protein 1	CARHSP1	sp|Q9Y2V2|CHSP1_HUMAN Calcium-regulated heat-stable protein 1 OS=Homo sapiens OX=9606 GN=CARHSP1 PE=1 SV=2;tr|H3BTK3|H3BTK3_HUMAN Calcium-regulated heat-stable protein 1 (Fragment) OS=Homo sapiens OX=9606 GN=CARHSP1 PE=1 SV=1;tr|I3L3X8|I3L3X8_HUMAN Calcium	7	2	2	2	0	0	0	0	0	0	0	0	0	0	0	0	0	1	1	0	0	2	0	0	0	0	0	0	0	0	0	0	0	0	0	1	1	0	0	2	0	0	0	0
	632	Q9Y3I0	tRNA-splicing ligase RtcB homolog	RTCB	sp|Q9Y3I0|RTCB_HUMAN RNA-splicing ligase RtcB homolog OS=Homo sapiens OX=9606 GN=RTCB PE=1 SV=1	1	3	3	3	0	2	0	0	0	0	2	0	0	0	0	0	0	0	0	0	0	0	0	2	0	0	0	0	2	0	0	0	0	0	0	0	0	0	0	0	0	2	0	0
	633	Q9Y4H2	Insulin receptor substrate 2	IRS2	sp|Q9Y4H2|IRS2_HUMAN Insulin receptor substrate 2 OS=Homo sapiens OX=9606 GN=IRS2 PE=1 SV=2	1	1	1	1	0	0	0	0	0	0	1	0	0	0	0	0	0	0	0	0	0	1	0	0	0	0	0	0	1	0	0	0	0	0	0	0	0	0	0	1	0	0	0	0
	634	Q9Y4K0;H0YAR1;E5RFE2;R4GMS2;E5RI22;E5RJL2;E5RHH3;E5RFY0	Lysyl oxidase homolog 2	LOXL2	sp|Q9Y4K0|LOXL2_HUMAN Lysyl oxidase homolog 2 OS=Homo sapiens OX=9606 GN=LOXL2 PE=1 SV=1;tr|H0YAR1|H0YAR1_HUMAN Lysyl oxidase homolog 2 (Fragment) OS=Homo sapiens OX=9606 GN=LOXL2 PE=1 SV=1	8	3	3	3	2	1	2	0	1	0	1	0	0	0	0	1	0	2	0	2	1	2	2	1	2	0	1	0	1	0	0	0	0	1	0	2	0	2	1	2	2	1	2	0
	635	Q9Y4X0	AMME syndrome candidate gene 1 protein	AMMECR1	sp|Q9Y4X0|AMMR1_HUMAN AMME syndrome candidate gene 1 protein OS=Homo sapiens OX=9606 GN=AMMECR1 PE=1 SV=1	1	3	3	3	0	1	0	0	0	1	1	0	0	0	0	0	1	0	0	0	0	0	0	1	0	0	0	1	1	0	0	0	0	0	1	0	0	0	0	0	0	1	0	0
	636	Q9Y5W5;H0YFK7;F5H8A3	Wnt inhibitory factor 1	WIF1	sp|Q9Y5W5|WIF1_HUMAN Wnt inhibitory factor 1 OS=Homo sapiens OX=9606 GN=WIF1 PE=1 SV=3;tr|H0YFK7|H0YFK7_HUMAN Wnt inhibitory factor 1 (Fragment) OS=Homo sapiens OX=9606 GN=WIF1 PE=1 SV=1	3	4	4	4	1	1	1	1	1	0	1	0	0	0	0	0	1	0	2	0	1	1	1	1	1	1	1	0	1	0	0	0	0	0	1	0	2	0	1	1	1	1	1	1
	637	Q9Y657;Q5JUX0;Q9BPZ2;Q99865;A0A1W2PR54;Q5JZB7;A0A087X074;Q56A73;A0A1B0GU50;A0A1W2PQU8;A0A1W2PRP6;A0A1W2PPL1;A0A1W2PPF7;Q5JZB8	Spindlin-1	SPIN1	sp|Q9Y657|SPIN1_HUMAN Spindlin-1 OS=Homo sapiens OX=9606 GN=SPIN1 PE=1 SV=3	14	12	12	12	3	6	2	8	2	6	7	4	5	2	6	0	7	0	2	0	1	2	3	6	2	8	2	6	7	4	5	2	6	0	7	0	2	0	1	2	3	6	2	8
	638	Q9Y6M4	Casein kinase I isoform gamma-3	CSNK1G3	sp|Q9Y6M4|KC1G3_HUMAN Casein kinase I isoform gamma-3 OS=Homo sapiens OX=9606 GN=CSNK1G3 PE=1 SV=2	1	1	1	1	0	1	0	0	0	1	1	0	0	0	0	0	0	0	0	0	0	0	0	1	0	0	0	1	1	0	0	0	0	0	0	0	0	0	0	0	0	1	0	0
	639	REV__A0A0A0MSL1;REV__Q8TDM6			tr|A0A0A0MSL1|A0A0A0MSL1_HUMAN Disks large homolog 5 (Fragment) OS=Homo sapiens OX=9606 GN=DLG5 PE=1 SV=1;sp|Q8TDM6|DLG5_HUMAN Disks large homolog 5 OS=Homo sapiens OX=9606 GN=DLG5 PE=1 SV=4	2	1	1	1	1	1	1	1	0	1	1	1	1	1	1	0	1	1	0	0	0	0	1	1	1	1	0	1	1	1	1	1	1	0	1	1	0	0	0	0	1	1	1	1
	640	REV__A0A5F9ZH32;REV__A0A5F9ZH07;REV__A0A5F9ZHN8;REV__A0A5F9ZI39;REV__P23458			tr|A0A5F9ZH32|A0A5F9ZH32_HUMAN Tyrosine-protein kinase OS=Homo sapiens OX=9606 GN=JAK1 PE=1 SV=1;tr|A0A5F9ZH07|A0A5F9ZH07_HUMAN Tyrosine-protein kinase (Fragment) OS=Homo sapiens OX=9606 GN=JAK1 PE=1 SV=1;tr|A0A5F9ZHN8|A0A5F9ZHN8_HUMAN Tyrosine-protein kin	5	1	1	1	0	0	0	0	0	0	0	0	0	1	0	0	0	0	0	0	0	0	0	0	0	0	0	0	0	0	0	1	0	0	0	0	0	0	0	0	0	0	0	0
	641	REV__B1AJZ9			sp|B1AJZ9|FHAD1_HUMAN Forkhead-associated domain-containing protein 1 OS=Homo sapiens OX=9606 GN=FHAD1 PE=2 SV=2	1	1	1	1	1	0	0	0	0	0	0	1	0	1	0	1	0	0	0	0	0	0	1	0	0	0	0	0	0	1	0	1	0	1	0	0	0	0	0	0	1	0	0	0
	642	REV__Q8NBY1;REV__Q9P289;REV__B4E0Y9			tr|Q8NBY1|Q8NBY1_HUMAN Serine/threonine-protein kinase 26 OS=Homo sapiens OX=9606 GN=STK26 PE=1 SV=1;sp|Q9P289|STK26_HUMAN Serine/threonine-protein kinase 26 OS=Homo sapiens OX=9606 GN=STK26 PE=1 SV=2;tr|B4E0Y9|B4E0Y9_HUMAN Serine/threonine-protein kinase	3	1	1	1	0	0	0	0	0	0	0	0	0	0	0	1	0	0	0	0	0	0	0	0	0	0	0	0	0	0	0	0	0	1	0	0	0	0	0	0	0	0	0	0
	643	REV__E9PKG1;REV__Q99873			tr|E9PKG1|E9PKG1_HUMAN Protein arginine N-methyltransferase 1 OS=Homo sapiens OX=9606 GN=PRMT1 PE=1 SV=1;sp|Q99873|ANM1_HUMAN Protein arginine N-methyltransferase 1 OS=Homo sapiens OX=9606 GN=PRMT1 PE=1 SV=3	2	2	2	2	0	0	1	0	1	0	0	0	0	0	0	0	0	0	0	0	0	0	0	0	1	0	1	0	0	0	0	0	0	0	0	0	0	0	0	0	0	0	1	0
	644	REV__I3L0P9;REV__Q8N137			tr|I3L0P9|I3L0P9_HUMAN Centrobin (Fragment) OS=Homo sapiens OX=9606 GN=CNTROB PE=1 SV=1;sp|Q8N137|CNTRB_HUMAN Centrobin OS=Homo sapiens OX=9606 GN=CNTROB PE=1 SV=1	2	1	1	1	0	0	0	0	0	0	0	0	0	1	0	0	0	0	0	0	0	0	0	0	0	0	0	0	0	0	0	1	0	0	0	0	0	0	0	0	0	0	0	0
	645	REV__P15924			sp|P15924|DESP_HUMAN Desmoplakin OS=Homo sapiens OX=9606 GN=DSP PE=1 SV=3	1	2	2	2	0	0	1	0	0	1	0	1	0	0	0	1	1	0	0	0	0	0	0	0	1	0	0	1	0	1	0	0	0	1	1	0	0	0	0	0	0	0	1	0
[truncated: 102 more columns]

## Sheet: B_evidence
	id	Sequence	Length	Modifications	Modified sequence	Deamidation (NQ) Probabilities	Oxidation (M) Probabilities	Deamidation (NQ) Score Diffs	Oxidation (M) Score Diffs	Acetyl (Protein N-term)	Deamidation (NQ)	Oxidation (M)	Missed cleavages	Proteins	Leading proteins	Leading razor protein	Gene names	Protein names	Type	Raw file	Experiment	MS/MS m/z	Charge	m/z	Mass	Uncalibrated - Calibrated m/z [ppm]	Uncalibrated - Calibrated m/z [Da]	Mass error [ppm]	Mass error [Da]	Uncalibrated mass error [ppm]	Uncalibrated mass error [Da]	Max intensity m/z 0	Retention time	Retention length	Calibrated retention time	Calibrated retention time start	Calibrated retention time finish	Retention time calibration	Match time difference	Match m/z difference	Match q-value	Match score	Number of data points	Number of scans	Number of isotopic peaks	PIF	Fraction of total spectrum	Base peak fraction	PEP
	0	AAAAAAAAAAAAAAAGAGAGAK	22	Unmodified	_AAAAAAAAAAAAAAAGAGAGAK_					0	0	0	0	P55011;G3XAL9	P55011	P55011	SLC12A2	Solute carrier family 12 member 2	MSMS	Lara_210122_P1471_JS_LD_RBD2_10d4C_R2	RBD2_10d4C	798.924	2	798.926	1595.84	NaN	NaN	NaN	NaN	NaN	NaN	NaN	37.683	1	37.683	37.183	38.183	0								0	0	0	9.576e-06
	1	AAAAAAGAGPEMVR	14	Acetyl (Protein N-term)	_(Acetyl (Protein N-term))AAAAAAGAGPEMVR_					1	0	0	1	P28482	P28482	P28482	MAPK1	Mitogen-activated protein kinase 1	MULTI-MSMS	Lara_210122_P1471_JS_LD_RBD1_10d4C_R2	RBD1_10d4C	642.821	2	642.822	1283.63	-0.40891	-0.00026286	-0.89886	-0.00057781	-1.3078	-0.00084066	642.821	32.11	0.31175	32.11	31.974	32.286	0					67	26	3	0	0	0	0.00023628
	2	AAAAAAGAGPEMVR	14	Acetyl (Protein N-term)	_(Acetyl (Protein N-term))AAAAAAGAGPEMVR_					1	0	0	1	P28482	P28482	P28482	MAPK1	Mitogen-activated protein kinase 1	MULTI-MSMS	Lara_210122_P1471_JS_LD_RBD1_20d4C_R2	RBD1_20d4C	642.819	2	642.822	1283.63	-3.0337	-0.0019501	-1.0982	-0.00070594	-4.1319	-0.0026561	642.821	32.138	0.37967	32.138	31.915	32.294	0					83	30	4	0	0	0	0.00019717
	3	AAAAAAGAGPEMVR	14	Acetyl (Protein N-term)	_(Acetyl (Protein N-term))AAAAAAGAGPEMVR_					1	0	0	1	P28482	P28482	P28482	MAPK1	Mitogen-activated protein kinase 1	MULTI-MSMS	Lara_210122_P1471_JS_LD_RBD1_30d4C_R2	RBD1_30d4C	642.82	2	642.822	1283.63	-1.1116	-0.00071454	-0.97149	-0.0006245	-2.0831	-0.001339	642.821	32.153	0.37166	32.153	31.99	32.361	0					108	34	4	0	0	0	0.00020854
	4	AAAAAAGAGPEMVR	14	Acetyl (Protein N-term)	_(Acetyl (Protein N-term))AAAAAAGAGPEMVR_					1	0	0	1	P28482	P28482	P28482	MAPK1	Mitogen-activated protein kinase 1	MULTI-MSMS	Lara_210122_P1471_JS_LD_RBD1_control_R2	RBD1_control	642.821	2	642.822	1283.63	-0.587	-0.00037734	-1.0505	-0.0006753	-1.6375	-0.0010526	642.821	32.216	0.34352	32.216	32.06	32.404	7.1054e-15					99	30	4	0	0	0	0.00025327
	5	AAAAAAGAGPEMVR	14	Acetyl (Protein N-term)	_(Acetyl (Protein N-term))AAAAAAGAGPEMVR_					1	0	0	1	P28482	P28482	P28482	MAPK1	Mitogen-activated protein kinase 1	MULTI-MSMS	Lara_210122_P1471_JS_LD_RBD2_10d4C_R2	RBD2_10d4C	643.324	2	642.822	1283.63	-0.65984	-0.00042416	-0.53551	-0.00034424	-1.1954	-0.0007684	642.822	31.786	0.31579	31.786	31.602	31.918	0					62	28	3	0	0	0	0.00028879
	6	AAAAAAGAGPEMVR	14	Acetyl (Protein N-term)	_(Acetyl (Protein N-term))AAAAAAGAGPEMVR_					1	0	0	1	P28482	P28482	P28482	MAPK1	Mitogen-activated protein kinase 1	MULTI-MSMS	Lara_210122_P1471_JS_LD_RBD2_20d4C_R2	RBD2_20d4C	642.817	2	642.822	1283.63	-7.7171	-0.0049607	-0.34607	-0.00022246	-8.0631	-0.0051832	642.822	31.769	0.31306	31.769	31.613	31.926	0					61	25	3	0	0	0	0.00043698
	7	AAAAAAGAGPEMVR	14	Acetyl (Protein N-term)	_(Acetyl (Protein N-term))AAAAAAGAGPEMVR_					1	0	0	1	P28482	P28482	P28482	MAPK1	Mitogen-activated protein kinase 1	MULTI-MSMS	Lara_210122_P1471_JS_LD_RBD2_30d4C_R2	RBD2_30d4C	642.821	2	642.822	1283.63	-0.58613	-0.00037678	-0.92519	-0.00059473	-1.5113	-0.00097151	642.821	31.8	0.28618	31.8	31.63	31.916	-3.5527e-15					55	22	3	0	0	0	0.0003574
	8	AAAAAAGAGPEMVR	14	Acetyl (Protein N-term)	_(Acetyl (Protein N-term))AAAAAAGAGPEMVR_					1	0	0	1	P28482	P28482	P28482	MAPK1	Mitogen-activated protein kinase 1	MULTI-MSMS	Zelda_201009_P1421_JS_LD_10d4C_GluCTry	RBD3_10d4C	642.821	2	642.822	1283.63	-0.26155	-0.00016813	-1.0664	-0.00068553	-1.328	-0.00085366	642.821	32.869	0.25011	32.869	32.715	32.965	0					25	11	3	0	0	0	0.00021039
	9	AAAAAAGAGPEMVR	14	Acetyl (Protein N-term)	_(Acetyl (Protein N-term))AAAAAAGAGPEMVR_					1	0	0	1	P28482	P28482	P28482	MAPK1	Mitogen-activated protein kinase 1	MULTI-MSMS	Zelda_201009_P1421_JS_LD_Control_GluCTry	RBD3_control	642.823	2	642.822	1283.63	1.1135	0.00071577	-0.1027	-6.6019e-05	1.0108	0.00064975	642.822	32.866	0.39314	32.866	32.586	32.979	0					38	14	4	0	0	0	0.00018429
	10	AAAAAPQDPAPK	12	Unmodified	_AAAAAPQDPAPK_					0	0	0	0	P16989	P16989	P16989	YBX3	Y-box-binding protein 3	MULTI-MSMS	Lara_210122_P1471_JS_LD_RBD1_10d37C_R2	RBD1_10d37C	554.293	2	554.293	1106.57	-0.98865	-0.000548	-0.18527	-0.00010269	-1.1739	-0.00065069	554.293	14.101	0.2018	14.101	13.983	14.185	0					9	5	2	0	0	0	0.0016655
	11	AAAAAPQDPAPK	12	Unmodified	_AAAAAPQDPAPK_					0	0	0	0	P16989	P16989	P16989	YBX3	Y-box-binding protein 3	MULTI-MSMS	Lara_210122_P1471_JS_LD_RBD1_30d4C_R2	RBD1_30d4C	554.292	2	554.293	1106.57	-1.4485	-0.0008029	0.22245	0.00012331	-1.226	-0.00067959	554.294	14.212	0.20193	14.212	14.104	14.306	0					10	5	2	0	0	0	0.0056119
	12	AAAAAPQDPAPK	12	Unmodified	_AAAAAPQDPAPK_					0	0	0	0	P16989	P16989	P16989	YBX3	Y-box-binding protein 3	MULTI-MSMS	Lara_210122_P1471_JS_LD_RBD2_10d37C_R2	RBD2_10d37C	554.292	2	554.293	1106.57	-2.1925	-0.0012153	0.04231	2.3452e-05	-2.1502	-0.0011918	554.293	14.123	0.20199	14.123	14.002	14.204	0					12	5	3	0	0	0	0.0056119
	13	AAAAAWEEPSSGNGTAR	17	Unmodified	_AAAAAWEEPSSGNGTAR_					0	0	0	2	Q9P258	Q9P258	Q9P258	RCC2	Protein RCC2	MULTI-MSMS	Lara_210122_P1471_JS_LD_RBD1_10d4C_R2	RBD1_10d4C	823.381	2	823.382	1644.75	-1.7273	-0.0014222	0.0093616	7.7082e-06	-1.7179	-0.0014145	823.382	22.348	0.21008	22.348	22.217	22.427	0					38	15	3	0	0	0	0.00039602
	14	AAAAAWEEPSSGNGTAR	17	Unmodified	_AAAAAWEEPSSGNGTAR_					0	0	0	2	Q9P258	Q9P258	Q9P258	RCC2	Protein RCC2	MULTI-MSMS	Lara_210122_P1471_JS_LD_RBD1_20d4C_R2	RBD1_20d4C	823.378	2	823.382	1644.75	-4.6253	-0.0038084	-0.11961	-9.8482e-05	-4.7449	-0.0039069	823.382	22.345	0.25943	22.345	22.239	22.498	0					27	15	3	0	0	0	0.00024201
	15	AAAAAWEEPSSGNGTAR	17	Unmodified	_AAAAAWEEPSSGNGTAR_					0	0	0	2	Q9P258	Q9P258	Q9P258	RCC2	Protein RCC2	MULTI-MSMS	Lara_210122_P1471_JS_LD_RBD1_30d4C_R2	RBD1_30d4C	823.382	2	823.382	1644.75	-1.3081	-0.0010771	0.16573	0.00013646	-1.1424	-0.00094064	823.382	22.402	0.19626	22.402	22.255	22.451	3.5527e-15					24	10	3	0	0	0	0.02778
	16	AAAAAWEEPSSGNGTAR	17	Unmodified	_AAAAAWEEPSSGNGTAR_					0	0	0	2	Q9P258	Q9P258	Q9P258	RCC2	Protein RCC2	MULTI-MSMS	Lara_210122_P1471_JS_LD_RBD1_control_R2	RBD1_control	823.381	2	823.382	1644.75	-1.4913	-0.0012279	-0.034683	-2.8557e-05	-1.526	-0.0012565	823.382	22.362	0.22735	22.362	22.243	22.47	-3.5527e-15					59	18	4	0	0	0	0.00065592
	17	AAAAAWEEPSSGNGTAR	17	Unmodified	_AAAAAWEEPSSGNGTAR_					0	0	0	2	Q9P258	Q9P258	Q9P258	RCC2	Protein RCC2	MULTI-MSMS	Lara_210122_P1471_JS_LD_RBD2_10d4C_R2	RBD2_10d4C	823.38	2	823.382	1644.75	-0.41196	-0.0003392	-0.64977	-0.00053501	-1.0617	-0.00087421	823.381	21.894	0.20227	21.894	21.802	22.005	-3.5527e-15					58	21	4	0	0	0	0.00037948
	18	AAAAAWEEPSSGNGTAR	17	Unmodified	_AAAAAWEEPSSGNGTAR_					0	0	0	2	Q9P258	Q9P258	Q9P258	RCC2	Protein RCC2	MULTI-MSMS	Lara_210122_P1471_JS_LD_RBD2_20d4C_R2	RBD2_20d4C	823.374	2	823.382	1644.75	-8.3178	-0.0068487	0.51702	0.00042571	-7.8008	-0.006423	823.382	22.017	0.15575	22.017	21.932	22.088	0					33	15	3	0	0	0	0.00012125
	19	AAAAAWEEPSSGNGTAR	17	Unmodified	_AAAAAWEEPSSGNGTAR_					0	0	0	2	Q9P258	Q9P258	Q9P258	RCC2	Protein RCC2	MULTI-MSMS	Lara_210122_P1471_JS_LD_RBD2_30d4C_R2	RBD2_30d4C	823.379	2	823.382	1644.75	-1.4694	-0.0012099	0.099059	8.1564e-05	-1.3703	-0.0011283	823.382	21.969	0.15332	21.969	21.887	22.04	0					25	14	2	0	0	0	0.00083721
	20	AAAAAWEEPSSGNGTAR	17	Unmodified	_AAAAAWEEPSSGNGTAR_					0	0	0	2	Q9P258	Q9P258	Q9P258	RCC2	Protein RCC2	MULTI-MSMS	Zelda_201009_P1421_JS_LD_Control_GluCTry	RBD3_control	823.382	2	823.382	1644.75	0.96951	0.00079828	-0.26922	-0.00022167	0.7003	0.00057661	823.382	22.377	0.18844	22.377	22.262	22.45	0					15	5	3	0	0	0	0.0043654
	21	AAAAAWEEPSSGNGTAR	17	Deamidation (NQ)	_AAAAAWEEPSSGN(Deamidation (NQ))GTAR_	AAAAAWEEPSSGN(1)GTAR		AAAAAWEEPSSGN(88)GTAR		0	1	0	2	Q9P258	Q9P258	Q9P258	RCC2	Protein RCC2	MULTI-MSMS	Lara_210122_P1471_JS_LD_RBD1_20d4C_R2	RBD1_20d4C	823.87	2	823.874	1645.73	-4.359	-0.0035913	-0.2691	-0.00022171	-4.6281	-0.003813	824.375	23.015	0.27306	23.015	22.965	23.238	0					28	15	2	0	0	0	0.017544
	22	AAAAAWEEPSSGNGTAR	17	Deamidation (NQ)	_AAAAAWEEPSSGN(Deamidation (NQ))GTAR_	AAAAAWEEPSSGN(1)GTAR		AAAAAWEEPSSGN(160)GTAR		0	1	0	2	Q9P258	Q9P258	Q9P258	RCC2	Protein RCC2	MULTI-MSMS	Lara_210122_P1471_JS_LD_RBD1_control_R2	RBD1_control	823.873	2	823.874	1645.73	-1.41	-0.0011616	-0.2117	-0.00017442	-1.6217	-0.001336	823.874	23.072	0.15972	23.072	23.013	23.173	-3.5527e-15					30	12	3	0	0	0	0.001873
	23	AAAFLAVLVASAPR	14	Unmodified	_AAAFLAVLVASAPR_					0	0	0	0	Q96L58	Q96L58	Q96L58	B3GALT6	Beta-1,3-galactosyltransferase 6	MULTI-MSMS	Lara_210122_P1471_JS_LD_RBD1_10d37C_R2	RBD1_10d37C	678.902	2	678.904	1355.79	-1.5202	-0.0010321	0.27595	0.00018735	-1.2442	-0.00084471	678.904	51.894	0.58049	51.894	51.777	52.358	0					35	17	3	0	0	0	1.8521e-05
	24	AAAFLAVLVASAPR	14	Unmodified	_AAAFLAVLVASAPR_					0	0	0	0	Q96L58	Q96L58	Q96L58	B3GALT6	Beta-1,3-galactosyltransferase 6	MULTI-MSMS	Lara_210122_P1471_JS_LD_RBD1_10d4C_R2	RBD1_10d4C	678.903	2	678.904	1355.79	-0.7381	-0.0005011	-0.18949	-0.00012865	-0.92759	-0.00062974	678.903	51.98	0.35692	51.98	51.868	52.225	0					30	10	4	0	0	0	1.8521e-05
	25	AAAFLAVLVASAPR	14	Unmodified	_AAAFLAVLVASAPR_					0	0	0	0	Q96L58	Q96L58	Q96L58	B3GALT6	Beta-1,3-galactosyltransferase 6	MULTI-MSMS	Lara_210122_P1471_JS_LD_RBD1_20d37C_R2	RBD1_20d37C	678.903	2	678.904	1355.79	-0.23559	-0.00015995	-0.65683	-0.00044592	-0.89242	-0.00060587	678.903	51.807	0.28667	51.807	51.69	51.977	0					27	8	4	0	0	0	3.6912e-06
	26	AAAFLAVLVASAPR	14	Unmodified	_AAAFLAVLVASAPR_					0	0	0	0	Q96L58	Q96L58	Q96L58	B3GALT6	Beta-1,3-galactosyltransferase 6	MULTI-MSMS	Lara_210122_P1471_JS_LD_RBD1_20d4C_R2	RBD1_20d4C	679.402	2	678.904	1355.79	-3.1802	-0.002159	-1.1249	-0.0007637	-4.3051	-0.0029227	678.903	51.973	0.45761	51.973	51.856	52.314	0					36	13	4	0	0	0	3.6912e-06
	27	AAAFLAVLVASAPR	14	Unmodified	_AAAFLAVLVASAPR_					0	0	0	0	Q96L58	Q96L58	Q96L58	B3GALT6	Beta-1,3-galactosyltransferase 6	MULTI-MSMS	Lara_210122_P1471_JS_LD_RBD1_30d37C_R2	RBD1_30d37C	678.903	2	678.904	1355.79	-1.4665	-0.00099563	0.14784	0.00010037	-1.3187	-0.00089526	678.904	51.726	0.42445	51.726	51.609	52.034	0					35	12	4	0	0	0	1.8521e-05
	28	AAAFLAVLVASAPR	14	Unmodified	_AAAFLAVLVASAPR_					0	0	0	0	Q96L58	Q96L58	Q96L58	B3GALT6	Beta-1,3-galactosyltransferase 6	MULTI-MSMS	Lara_210122_P1471_JS_LD_RBD1_30d4C_R2	RBD1_30d4C	678.902	2	678.904	1355.79	-1.0298	-0.00069911	-0.58253	-0.00039548	-1.6123	-0.0010946	678.903	51.955	0.47593	51.955	51.859	52.335	7.1054e-15					42	15	4	0	0	0	3.9278e-12
	29	AAAFLAVLVASAPR	14	Unmodified	_AAAFLAVLVASAPR_					0	0	0	0	Q96L58	Q96L58	Q96L58	B3GALT6	Beta-1,3-galactosyltransferase 6	MULTI-MSMS	Lara_210122_P1471_JS_LD_RBD1_control_R2	RBD1_control	678.903	2	678.904	1355.79	-0.64016	-0.00043461	-0.38566	-0.00026183	-1.0258	-0.00069643	678.903	51.977	0.34408	51.977	51.878	52.222	0					32	10	4	0	0	0	1.8521e-05
	30	AAAFLAVLVASAPR	14	Unmodified	_AAAFLAVLVASAPR_					0	0	0	0	Q96L58	Q96L58	Q96L58	B3GALT6	Beta-1,3-galactosyltransferase 6	MULTI-MSMS	Lara_210122_P1471_JS_LD_RBD2_10d37C_R2	RBD2_10d37C	678.903	2	678.904	1355.79	-0.77497	-0.00052613	-0.56848	-0.00038595	-1.3435	-0.00091208	678.903	51.928	0.25211	51.928	51.837	52.089	7.1054e-15					26	9	4	0	0	0	0.0017456
	31	AAAFLAVLVASAPR	14	Unmodified	_AAAFLAVLVASAPR_					0	0	0	0	Q96L58	Q96L58	Q96L58	B3GALT6	Beta-1,3-galactosyltransferase 6	MULTI-MSMS	Lara_210122_P1471_JS_LD_RBD2_10d4C_R2	RBD2_10d4C	678.902	2	678.904	1355.79	-0.55888	-0.00037943	-0.53574	-0.00036372	-1.0946	-0.00074314	678.903	51.832	0.26178	51.832	51.729	51.991	0					28	9	5	0	0	0	0.00036895
	32	AAAFLAVLVASAPR	14	Unmodified	_AAAFLAVLVASAPR_					0	0	0	0	Q96L58	Q96L58	Q96L58	B3GALT6	Beta-1,3-galactosyltransferase 6	MULTI-MSMS	Lara_210122_P1471_JS_LD_RBD2_20d37C_R2	RBD2_20d37C	678.903	2	678.904	1355.79	-0.61497	-0.00041751	-0.55945	-0.00037982	-1.1744	-0.00079732	678.903	51.816	0.29405	51.816	51.7	51.994	0					23	8	4	0	0	0	0.00036895
	33	AAAFLAVLVASAPR	14	Unmodified	_AAAFLAVLVASAPR_					0	0	0	0	Q96L58	Q96L58	Q96L58	B3GALT6	Beta-1,3-galactosyltransferase 6	MULTI-MSMS	Lara_210122_P1471_JS_LD_RBD2_20d4C_R2	RBD2_20d4C	678.903	2	678.904	1355.79	-0.6452	-0.00043803	0.01095	7.4341e-06	-0.63425	-0.00043059	678.904	51.857	0.24293	51.857	51.758	52.001	0					25	8	4	0	0	0	0.0012957
	34	AAAFLAVLVASAPR	14	Unmodified	_AAAFLAVLVASAPR_					0	0	0	0	Q96L58	Q96L58	Q96L58	B3GALT6	Beta-1,3-galactosyltransferase 6	MULTI-MSMS	Lara_210122_P1471_JS_LD_RBD2_30d37C_R2	RBD2_30d37C	679.404	2	678.904	1355.79	-0.88868	-0.00060333	-0.42629	-0.00028941	-1.315	-0.00089274	678.903	51.936	0.28766	51.936	51.819	52.107	0					21	8	3	0	0	0	0.0012957
	35	AAAFLAVLVASAPR	14	Unmodified	_AAAFLAVLVASAPR_					0	0	0	0	Q96L58	Q96L58	Q96L58	B3GALT6	Beta-1,3-galactosyltransferase 6	MULTI-MSMS	Lara_210122_P1471_JS_LD_RBD2_30d4C_R2	RBD2_30d4C	678.903	2	678.904	1355.79	-0.7043	-0.00047815	-0.60981	-0.000414	-1.3141	-0.00089216	678.903	51.79	0.23193	51.79	51.701	51.933	0					27	7	4	0	0	0	3.9278e-12
	36	AAAIQTMSLDAER	13	Unmodified	_AAAIQTMSLDAER_					0	0	0	1	O75326;F5GYX3	O75326	O75326	SEMA7A	Semaphorin-7A	MULTI-MSMS	Lara_210122_P1471_JS_LD_RBD1_10d37C_R2	RBD1_10d37C	688.845	2	688.846	1375.68	-1.1302	-0.00077851	0.54714	0.0003769	-0.58302	-0.00040161	688.846	31.4	0.31629	31.4	31.218	31.534	0					41	22	2	0	0	0	0.0022822
	37	AAAIQTMSLDAER	13	Unmodified	_AAAIQTMSLDAER_					0	0	0	1	O75326;F5GYX3	O75326	O75326	SEMA7A	Semaphorin-7A	MULTI-MSMS	Lara_210122_P1471_JS_LD_RBD1_10d4C_R2	RBD1_10d4C	689.346	2	688.846	1375.68	-1.3519	-0.00093122	0.1053	7.2539e-05	-1.2466	-0.00085868	688.846	31.645	0.3232	31.645	31.519	31.842	0					70	25	4	0	0	0	0.0021258
	38	AAAIQTMSLDAER	13	Unmodified	_AAAIQTMSLDAER_					0	0	0	1	O75326;F5GYX3	O75326	O75326	SEMA7A	Semaphorin-7A	MULTI-MSMS	Lara_210122_P1471_JS_LD_RBD1_20d4C_R2	RBD1_20d4C	688.843	2	688.846	1375.68	-4.3943	-0.003027	0.22028	0.00015174	-4.174	-0.0028753	688.846	31.613	0.34409	31.613	31.485	31.829	0					66	27	3	0	0	0	0.0048996
	39	AAAIQTMSLDAER	13	Unmodified	_AAAIQTMSLDAER_					0	0	0	1	O75326;F5GYX3	O75326	O75326	SEMA7A	Semaphorin-7A	MULTI-MSMS	Lara_210122_P1471_JS_LD_RBD1_30d4C_R2	RBD1_30d4C	688.844	2	688.846	1375.68	-2.2424	-0.0015446	-0.13213	-9.102e-05	-2.3745	-0.0016357	688.846	31.683	0.31022	31.683	31.536	31.846	3.5527e-15					71	27	3	0	0	0	0.0010435
	40	AAAIQTMSLDAER	13	Unmodified	_AAAIQTMSLDAER_					0	0	0	1	O75326;F5GYX3	O75326	O75326	SEMA7A	Semaphorin-7A	MULTI-MSMS	Lara_210122_P1471_JS_LD_RBD1_control_R2	RBD1_control	688.845	2	688.846	1375.68	-1.18	-0.00081281	-0.32405	-0.00022322	-1.504	-0.001036	688.845	31.793	0.33304	31.793	31.622	31.955	0					62	22	4	0	0	0	0.0048996
	41	AAAIQTMSLDAER	13	Unmodified	_AAAIQTMSLDAER_					0	0	0	1	O75326;F5GYX3	O75326	O75326	SEMA7A	Semaphorin-7A	MULTI-MSMS	Lara_210122_P1471_JS_LD_RBD2_10d37C_R2	RBD2_10d37C	688.844	2	688.846	1375.68	-2.1317	-0.0014684	0.040088	2.7615e-05	-2.0916	-0.0014408	688.846	31.554	0.2842	31.554	31.416	31.7	0					52	28	2	0	0	0	0.0028702
	42	AAAIQTMSLDAER	13	Unmodified	_AAAIQTMSLDAER_					0	0	0	1	O75326;F5GYX3	O75326	O75326	SEMA7A	Semaphorin-7A	MULTI-MSMS	Lara_210122_P1471_JS_LD_RBD2_20d37C_R2	RBD2_20d37C	688.846	2	688.846	1375.68	-0.30358	-0.00020912	0.34072	0.00023471	0.037141	2.5584e-05	688.846	31.387	0.65644	31.387	31.101	31.758	-3.5527e-15					108	60	2	0	0	0	0.005698
	43	AAAIQTMSLDAERR	14	Unmodified	_AAAIQTMSLDAERR_					0	0	0	2	O75326;F5GYX3	O75326	O75326	SEMA7A	Semaphorin-7A	MSMS	Lara_210122_P1471_JS_LD_RBD2_30d4C_R2	RBD2_30d4C	511.599	3	511.6	1531.78	NaN	NaN	NaN	NaN	NaN	NaN	NaN	26.744	1	26.744	26.244	27.244	0								0	0	0	0.02766
	44	AAALASGCTVE	11	Unmodified	_AAALASGCTVE_					0	0	0	0	Q8IYS1	Q8IYS1	Q8IYS1	PM20D2	Peptidase M20 domain-containing protein 2	MULTI-MSMS	Lara_210122_P1471_JS_LD_RBD1_control_R2	RBD1_control	992.47	1	992.472	991.464	-1.3945	-0.001384	-0.62573	-0.00062102	-2.0202	-0.002005	992.471	26.81	0.13329	26.81	26.705	26.838	0					15	10	2	0	0	0	0.016741
	45	AAATPESQEPQAK	13	Unmodified	_AAATPESQEPQAK_					0	0	0	2	P49006	P49006	P49006	MARCKSL1	MARCKS-related protein	MULTI-MSMS	Lara_210122_P1471_JS_LD_RBD1_30d37C_R2	RBD1_30d37C	664.328	2	664.328	1326.64	-1.2835	-0.00085265	0.23128	0.00015365	-1.0522	-0.000699	664.328	13.265	0.13505	13.265	13.181	13.316	0					6	3	2	0	0	0	0.022886
	46	AADGGERPLAASPPGTVK	18	Unmodified	_AADGGERPLAASPPGTVK_					0	0	0	2	O95785;M0QXA7;B9EGQ5;A0A669KBG4;A0A669KBH9;A0A2R8YFV2;A0A669KAV7	O95785	O95785	WIZ	Protein Wiz	MULTI-MSMS	Zelda_201009_P1421_JS_LD_Control_GluCTry	RBD3_control	565.301	3	565.3	1692.88	-0.11057	-6.2508e-05	0.65007	0.00036748	0.53949	0.00030498	565.635	20.675	0.22598	20.675	20.621	20.847	0					14	10	2	0	0	0	0.0050177
	47	AAEAGAPGSGPVDLFR	16	Unmodified	_AAEAGAPGSGPVDLFR_					0	0	0	1	Q96BZ8	Q96BZ8	Q96BZ8	LENG1	Leukocyte receptor cluster member 1	MULTI-MSMS	Lara_210122_P1471_JS_LD_RBD1_10d37C_R2	RBD1_10d37C	757.884	2	757.884	1513.75	-0.86126	-0.00065273	0.58342	0.00044216	-0.27784	-0.00021057	757.884	40.404	0.41205	40.404	40.057	40.469	0					47	19	4	0	0	0	0.00011598
	48	AAEAGAPGSGPVDLFR	16	Unmodified	_AAEAGAPGSGPVDLFR_					0	0	0	1	Q96BZ8	Q96BZ8	Q96BZ8	LENG1	Leukocyte receptor cluster member 1	MULTI-MSMS	Lara_210122_P1471_JS_LD_RBD1_20d37C_R2	RBD1_20d37C	758.386	2	757.884	1513.75	0.28594	0.00021671	-0.39397	-0.00029858	-0.10802	-8.1869e-05	758.385	40.335	0.31954	40.335	40.113	40.432	-7.1054e-15					29	10	4	0	0	0	0.00066361
	49	AAEAGAPGSGPVDLFR	16	Unmodified	_AAEAGAPGSGPVDLFR_					0	0	0	1	Q96BZ8	Q96BZ8	Q96BZ8	LENG1	Leukocyte receptor cluster member 1	MULTI-MSMS	Lara_210122_P1471_JS_LD_RBD2_10d37C_R2	RBD2_10d37C	757.882	2	757.884	1513.75	-1.6156	-0.0012244	0.4973	0.0003769	-1.1183	-0.00084755	758.385	40.383	0.31784	40.383	40.181	40.499	0					49	24	3	0	0	0	0.00049061
	50	AAEAGAPGSGPVDLFR	16	Unmodified	_AAEAGAPGSGPVDLFR_					0	0	0	1	Q96BZ8	Q96BZ8	Q96BZ8	LENG1	Leukocyte receptor cluster member 1	MULTI-MSMS	Lara_210122_P1471_JS_LD_RBD2_20d37C_R2	RBD2_20d37C	757.884	2	757.884	1513.75	-0.092113	-6.9811e-05	0.89747	0.00068018	0.80536	0.00061037	757.885	40.264	0.27579	40.264	40.057	40.333	0					39	18	3	0	0	0	0.0018821
	51	AAEVWMDEYK	10	Unmodified	_AAEVWMDEYK_					0	0	0	2	Q10471;Q8N4A0;F8VUJ3	Q10471	Q10471	GALNT2;GALNT4;POC1B-GALNT4	Polypeptide N-acetylgalactosaminyltransferase 2;Polypeptide N-acetylgalactosaminyltransferase 2 soluble form;Polypeptide N-acetylgalactosaminyltransferase 4;Polypeptide N-acetylgalactosaminyltransferase	MULTI-MSMS	Zelda_201009_P1421_JS_LD_10d4C_GluCTry	RBD3_10d4C	621.278	2	621.279	1240.54	-0.93056	-0.00057814	0.30369	0.00018868	-0.62687	-0.00038946	621.279	35.639	0.23137	35.639	35.489	35.72	0					18	11	2	0	0	0	0.040735
	52	AAEVWMDEYK	10	Unmodified	_AAEVWMDEYK_					0	0	0	2	Q10471;Q8N4A0;F8VUJ3	Q10471	Q10471	GALNT2;GALNT4;POC1B-GALNT4	Polypeptide N-acetylgalactosaminyltransferase 2;Polypeptide N-acetylgalactosaminyltransferase 2 soluble form;Polypeptide N-acetylgalactosaminyltransferase 4;Polypeptide N-acetylgalactosaminyltransferase	MULTI-MSMS	Zelda_201009_P1421_JS_LD_20d4C_GluCTry	RBD3_20d4C	621.278	2	621.279	1240.54	-1.2166	-0.00075586	-0.46178	-0.0002869	-1.6784	-0.0010428	621.279	35.539	0.13798	35.539	35.454	35.592	0					14	7	3	0	0	0	0.032936
	53	AAEVWMDEYKNFYYAAVPSAR	21	Unmodified	_AAEVWMDEYKNFYYAAVPSAR_					0	0	0	3	Q10471	Q10471	Q10471	GALNT2	Polypeptide N-acetylgalactosaminyltransferase 2;Polypeptide N-acetylgalactosaminyltransferase 2 soluble form	MULTI-MSMS	Zelda_201009_P1421_JS_LD_Control_GluCTry	RBD3_control	828.058	3	827.723	2480.15	0.46743	0.0003869	-0.0033371	-2.7622e-06	0.4641	0.00038414	828.057	53.132	0.23463	53.132	52.968	53.203	0					16	6	4	0	0	0	0.00016707
	54	AAFQSQYK	8	Unmodified	_AAFQSQYK_					0	0	0	0	Q86XP3;A0A0A0MSJ0	Q86XP3	Q86XP3	DDX42	ATP-dependent RNA helicase DDX42	MULTI-MSMS	Lara_210122_P1471_JS_LD_RBD1_control_R2	RBD1_control	471.737	2	471.738	941.461	-0.94161	-0.00044419	0.16612	7.8367e-05	-0.77549	-0.00036583	471.738	17.183	0.33632	17.183	17.031	17.368	0					20	9	3	0	0	0	0.0056269
	55	AAFQSQYK	8	Unmodified	_AAFQSQYK_					0	0	0	0	Q86XP3;A0A0A0MSJ0	Q86XP3	Q86XP3	DDX42	ATP-dependent RNA helicase DDX42	MULTI-MSMS	Lara_210122_P1471_JS_LD_RBD2_10d4C_R2	RBD2_10d4C	471.737	2	471.738	941.461	-1.1431	-0.00053927	0.259	0.00012218	-0.88415	-0.00041709	471.738	16.844	0.30082	16.844	16.662	16.963	0					18	8	4	0	0	0	0.0025208
	56	AAGATGDAIEPAPPSQGAEAK	21	Unmodified	_AAGATGDAIEPAPPSQGAEAK_					0	0	0	2	P49006	P49006	P49006	MARCKSL1	MARCKS-related protein	MULTI-MSMS	Lara_210122_P1471_JS_LD_RBD1_30d37C_R2	RBD1_30d37C	954.967	2	954.969	1907.92	-2.2032	-0.002104	0.27524	0.00026284	-1.928	-0.0018412	955.47	20.944	0.12867	20.944	20.85	20.979	0					12	7	2	0	0	0	4.6517e-06
	57	AAGATGDAIEPAPPSQGAEAK	21	Unmodified	_AAGATGDAIEPAPPSQGAEAK_					0	0	0	2	P49006	P49006	P49006	MARCKSL1	MARCKS-related protein	MULTI-MSMS	Lara_210122_P1471_JS_LD_RBD2_20d37C_R2	RBD2_20d37C	954.969	2	954.969	1907.92	-0.98266	-0.00093841	1.0753	0.0010269	0.092682	8.8508e-05	955.471	21.189	0.13237	21.189	21.124	21.257	3.5527e-15					21	12	2	0	0	0	0.0095051
	58	AAGCCGVKK	9	Acetyl (Protein N-term)	_(Acetyl (Protein N-term))AAGCCGVKK_					1	0	0	1	Q9Y4X0	Q9Y4X0	Q9Y4X0	AMMECR1	AMME syndrome candidate gene 1 protein	MULTI-MSMS	Lara_210122_P1471_JS_LD_RBD1_10d4C_R2	RBD1_10d4C	439.714	2	439.715	877.415	-1.2818	-0.00056363	-0.11253	-4.9479e-05	-1.3943	-0.00061311	439.715	15.504	0.30352	15.504	15.393	15.697	0					16	10	2	0	0	0	0.018558
	59	AAGCCGVKK	9	Acetyl (Protein N-term)	_(Acetyl (Protein N-term))AAGCCGVKK_					1	0	0	1	Q9Y4X0	Q9Y4X0	Q9Y4X0	AMMECR1	AMME syndrome candidate gene 1 protein	MULTI-MSMS	Lara_210122_P1471_JS_LD_RBD1_control_R2	RBD1_control	439.714	2	439.715	877.415	-1.0955	-0.00048169	-0.75466	-0.00033183	-1.8501	-0.00081352	439.714	15.479	0.231	15.479	15.383	15.614	1.7764e-15					12	7	2	0	0	0	0.020081
	60	AAGGDHGSPDSYR	13	Acetyl (Protein N-term)	_(Acetyl (Protein N-term))AAGGDHGSPDSYR_					1	0	0	0	P30566;A0A1B0GWJ0;A0A1B0GTJ7;A0A0A6YY92;A0A096LNY5;A0A1B0GTG9;A0A1B0GWF8;B4DEP1;A0A1W2PRX2;A0A096LP72;A0A096LNY4	P30566	P30566	ADSL	Adenylosuccinate lyase	MULTI-MSMS	Lara_210122_P1471_JS_LD_RBD1_10d4C_R2	RBD1_10d4C	666.284	2	666.284	1330.55	-0.4333	-0.0002887	0.0069181	4.6094e-06	-0.42638	-0.00028409	666.284	15.069	0.16922	15.069	14.974	15.143	0					8	4	2	0	0	0	0.0029154
	61	AAGGDHGSPDSYR	13	Acetyl (Protein N-term)	_(Acetyl (Protein N-term))AAGGDHGSPDSYR_					1	0	0	0	P30566;A0A1B0GWJ0;A0A1B0GTJ7;A0A0A6YY92;A0A096LNY5;A0A1B0GTG9;A0A1B0GWF8;B4DEP1;A0A1W2PRX2;A0A096LP72;A0A096LNY4	P30566	P30566	ADSL	Adenylosuccinate lyase	MULTI-MSMS	Lara_210122_P1471_JS_LD_RBD1_20d4C_R2	RBD1_20d4C	666.281	2	666.284	1330.55	-3.95	-0.0026318	0.81216	0.00054113	-3.1378	-0.0020907	666.285	15.117	0.20166	15.117	14.966	15.167	0					8	5	3	0	0	0	0.0023858
	62	AAGGDHGSPDSYR	13	Acetyl (Protein N-term)	_(Acetyl (Protein N-term))AAGGDHGSPDSYR_					1	0	0	0	P30566;A0A1B0GWJ0;A0A1B0GTJ7;A0A0A6YY92;A0A096LNY5;A0A1B0GTG9;A0A1B0GWF8;B4DEP1;A0A1W2PRX2;A0A096LP72;A0A096LNY4	P30566	P30566	ADSL	Adenylosuccinate lyase	MULTI-MSMS	Lara_210122_P1471_JS_LD_RBD1_control_R2	RBD1_control	666.283	2	666.284	1330.55	-0.6574	-0.00043801	0.3302	0.00022001	-0.3272	-0.00021801	666.284	15.077	0.23416	15.077	14.984	15.218	0					19	6	4	0	0	0	0.002135
	63	AAGGDHGSPDSYR	13	Acetyl (Protein N-term)	_(Acetyl (Protein N-term))AAGGDHGSPDSYR_					1	0	0	0	P30566;A0A1B0GWJ0;A0A1B0GTJ7;A0A0A6YY92;A0A096LNY5;A0A1B0GTG9;A0A1B0GWF8;B4DEP1;A0A1W2PRX2;A0A096LP72;A0A096LNY4	P30566	P30566	ADSL	Adenylosuccinate lyase	MSMS	Lara_210122_P1471_JS_LD_RBD2_10d37C_R2	RBD2_10d37C	666.283	2	666.284	1330.55	NaN	NaN	NaN	NaN	NaN	NaN	NaN	15.085	1	15.085	14.585	15.585	0								0	0	0	0.019437
	64	AAGGDHGSPDSYR	13	Acetyl (Protein N-term)	_(Acetyl (Protein N-term))AAGGDHGSPDSYR_					1	0	0	0	P30566;A0A1B0GWJ0;A0A1B0GTJ7;A0A0A6YY92;A0A096LNY5;A0A1B0GTG9;A0A1B0GWF8;B4DEP1;A0A1W2PRX2;A0A096LP72;A0A096LNY4	P30566	P30566	ADSL	Adenylosuccinate lyase	MULTI-MSMS	Lara_210122_P1471_JS_LD_RBD2_10d4C_R2	RBD2_10d4C	666.284	2	666.284	1330.55	-1.2512	-0.00083362	0.37375	0.00024903	-0.8774	-0.0005846	666.284	14.847	0.13524	14.847	14.762	14.898	0					9	3	3	0	0	0	0.00060418
	65	AAGGDHGSPDSYR	13	Acetyl (Protein N-term)	_(Acetyl (Protein N-term))AAGGDHGSPDSYR_					1	0	0	0	P30566;A0A1B0GWJ0;A0A1B0GTJ7;A0A0A6YY92;A0A096LNY5;A0A1B0GTG9;A0A1B0GWF8;B4DEP1;A0A1W2PRX2;A0A096LP72;A0A096LNY4	P30566	P30566	ADSL	Adenylosuccinate lyase	MULTI-MSMS	Lara_210122_P1471_JS_LD_RBD2_30d37C_R2	RBD2_30d37C	665.838	2	666.284	1330.55	-1.0447	-0.0006961	0.64106	0.00042713	-0.40368	-0.00026897	666.284	15.012	0.13498	15.012	14.927	15.062	0					7	3	3	0	0	0	0.031128
	66	AAGGDHGSPDSYRSPLASR	19	Acetyl (Protein N-term)	_(Acetyl (Protein N-term))AAGGDHGSPDSYRSPLASR_					1	0	0	1	P30566;A0A1B0GWJ0;A0A1B0GTJ7;A0A0A6YY92;A0A096LNY5;A0A1B0GTG9;A0A1B0GWF8;B4DEP1;A0A1W2PRX2;A0A096LP72;A0A096LNY4	P30566	P30566	ADSL	Adenylosuccinate lyase	MULTI-MSMS	Lara_210122_P1471_JS_LD_RBD1_10d37C_R2	RBD1_10d37C	648.639	3	648.305	1941.89	0.010925	7.0824e-06	-1.2721	-0.00082469	-1.2611	-0.00081761	648.638	22.819	0.25449	22.819	22.73	22.985	0					48	16	4	0	0	0	0.00083902
	67	AAGGDHGSPDSYRSPLASR	19	Acetyl (Protein N-term)	_(Acetyl (Protein N-term))AAGGDHGSPDSYRSPLASR_					1	0	0	1	P30566;A0A1B0GWJ0;A0A1B0GTJ7;A0A0A6YY92;A0A096LNY5;A0A1B0GTG9;A0A1B0GWF8;B4DEP1;A0A1W2PRX2;A0A096LP72;A0A096LNY4	P30566	P30566	ADSL	Adenylosuccinate lyase	MULTI-MSMS	Lara_210122_P1471_JS_LD_RBD1_10d4C_R2	RBD1_10d4C	648.639	3	648.305	1941.89	0.2263	0.00014671	-1.4114	-0.00091499	-1.185	-0.00076827	648.304	23.117	0.36651	23.117	22.999	23.365	0					53	17	5	0	0	0	3.2867e-06
	68	AAGGDHGSPDSYRSPLASR	19	Acetyl (Protein N-term)	_(Acetyl (Protein N-term))AAGGDHGSPDSYRSPLASR_					1	0	0	1	P30566;A0A1B0GWJ0;A0A1B0GTJ7;A0A0A6YY92;A0A096LNY5;A0A1B0GTG9;A0A1B0GWF8;B4DEP1;A0A1W2PRX2;A0A096LP72;A0A096LNY4	P30566	P30566	ADSL	Adenylosuccinate lyase	MULTI-MSMS	Lara_210122_P1471_JS_LD_RBD1_20d4C_R2	RBD1_20d4C	648.302	3	648.305	1941.89	-2.5012	-0.0016215	-1.6254	-0.0010537	-4.1266	-0.0026753	648.638	23.098	0.29387	23.098	22.972	23.266	0					44	15	5	0	0	0	3.0291e-05
	69	AAGGDHGSPDSYRSPLASR	19	Acetyl (Protein N-term)	_(Acetyl (Protein N-term))AAGGDHGSPDSYRSPLASR_					1	0	0	1	P30566;A0A1B0GWJ0;A0A1B0GTJ7;A0A0A6YY92;A0A096LNY5;A0A1B0GTG9;A0A1B0GWF8;B4DEP1;A0A1W2PRX2;A0A096LP72;A0A096LNY4	P30566	P30566	ADSL	Adenylosuccinate lyase	MULTI-MSMS	Lara_210122_P1471_JS_LD_RBD2_10d37C_R2	RBD2_10d37C	648.638	3	648.305	1941.89	-0.76444	-0.00049559	-1.3526	-0.00087688	-2.117	-0.0013725	648.639	23.224	0.30379	23.224	23.041	23.345	0					65	28	4	0	0	0	0.013136
	70	AAGGDHGSPDSYRSPLASR	19	Acetyl (Protein N-term)	_(Acetyl (Protein N-term))AAGGDHGSPDSYRSPLASR_					1	0	0	1	P30566;A0A1B0GWJ0;A0A1B0GTJ7;A0A0A6YY92;A0A096LNY5;A0A1B0GTG9;A0A1B0GWF8;B4DEP1;A0A1W2PRX2;A0A096LP72;A0A096LNY4	P30566	P30566	ADSL	Adenylosuccinate lyase	MULTI-MSMS	Lara_210122_P1471_JS_LD_RBD2_10d4C_R2	RBD2_10d4C	648.639	3	648.305	1941.89	-0.21078	-0.00013665	-0.50544	-0.00032768	-0.71621	-0.00046433	648.304	22.714	0.27704	22.714	22.58	22.857	0					91	28	4	0	0	0	0.003912
	71	AAGGDHGSPDSYRSPLASR	19	Acetyl (Protein N-term)	_(Acetyl (Protein N-term))AAGGDHGSPDSYRSPLASR_					1	0	0	1	P30566;A0A1B0GWJ0;A0A1B0GTJ7;A0A0A6YY92;A0A096LNY5;A0A1B0GTG9;A0A1B0GWF8;B4DEP1;A0A1W2PRX2;A0A096LP72;A0A096LNY4	P30566	P30566	ADSL	Adenylosuccinate lyase	MSMS	Zelda_201009_P1421_JS_LD_10d4C_GluCTry	RBD3_10d4C	648.305	3	648.305	1941.89	NaN	NaN	NaN	NaN	NaN	NaN	NaN	23.453	1	23.453	22.953	23.953	0								0	0	0	0.010203
	72	AAGGDHGSPDSYRSPLASR	19	Acetyl (Protein N-term)	_(Acetyl (Protein N-term))AAGGDHGSPDSYRSPLASR_					1	0	0	1	P30566;A0A1B0GWJ0;A0A1B0GTJ7;A0A0A6YY92;A0A096LNY5;A0A1B0GTG9;A0A1B0GWF8;B4DEP1;A0A1W2PRX2;A0A096LP72;A0A096LNY4	P30566	P30566	ADSL	Adenylosuccinate lyase	MULTI-MSMS	Zelda_201009_P1421_JS_LD_20d4C_GluCTry	RBD3_20d4C	648.638	3	648.305	1941.89	-1.2136	-0.00078675	-0.7034	-0.00045602	-1.917	-0.0012428	648.639	23.3	0.2038	23.3	23.222	23.426	0					15	6	3	0	0	0	3.0291e-05
	73	AAGGDHGSPDSYRSPLASR	19	Acetyl (Protein N-term)	_(Acetyl (Protein N-term))AAGGDHGSPDSYRSPLASR_					1	0	0	1	P30566;A0A1B0GWJ0;A0A1B0GTJ7;A0A0A6YY92;A0A096LNY5;A0A1B0GTG9;A0A1B0GWF8;B4DEP1;A0A1W2PRX2;A0A096LP72;A0A096LNY4	P30566	P30566	ADSL	Adenylosuccinate lyase	MULTI-MSMS	Zelda_201009_P1421_JS_LD_Control_GluCTry	RBD3_control	648.639	3	648.305	1941.89	1.0326	0.00066943	-0.051125	-3.3144e-05	0.98146	0.00063628	648.305	23.225	0.36457	23.225	23.181	23.545	0					26	12	3	0	0	0	4.7473e-06
	74	AAGPISERNQDATVYVGGLDEK	22	Acetyl (Protein N-term)	_(Acetyl (Protein N-term))AAGPISERNQDATVYVGGLDEK_					1	0	0	3	Q15427	Q15427	Q15427	SF3B4	Splicing factor 3B subunit 4	MSMS	Lara_210122_P1471_JS_LD_RBD1_10d37C_R2	RBD1_10d37C	1166.57	2	1166.57	2331.13	NaN	NaN	NaN	NaN	NaN	NaN	NaN	38.088	1	38.088	37.588	38.588	0								0	0	0	0.004032
	75	AAHVAEQLR	9	Unmodified	_AAHVAEQLR_					0	0	0	1	A0A140T913;A0A140T9I0;Q53Z42;A0A1W2PRT9;A0A140T933;A0A140T955;A0A140T9X5;A0A1W2PPQ2	A0A140T913	A0A140T913	HLA-A		MULTI-MSMS	Lara_210122_P1471_JS_LD_RBD1_20d4C_R2	RBD1_20d4C	497.774	2	497.775	993.536	-3.4441	-0.0017144	0.1498	7.4565e-05	-3.2943	-0.0016398	497.775	14.637	0.20206	14.637	14.527	14.729	-1.7764e-15					9	5	3	0	0	0	0.014166
	76	AAIDWFDGK	9	Unmodified	_AAIDWFDGK_					0	0	0	0	Q92804;A0A075B7D9;P35637;H3BPE7	Q92804;P35637	Q92804	TAF15;FUS	TATA-binding protein-associated factor 2N;RNA-binding protein FUS	MULTI-MSMS	Lara_210122_P1471_JS_LD_RBD1_20d37C_R2	RBD1_20d37C	511.75	2	511.751	1021.49	0.092752	4.7466e-05	-0.058211	-2.9789e-05	0.034541	1.7676e-05	511.75	41.793	0.33363	41.793	41.619	41.953	0					31	9	4	0	0	0	0.0027057
	77	AAIDWFDGK	9	Unmodified	_AAIDWFDGK_					0	0	0	0	Q92804;A0A075B7D9;P35637;H3BPE7	Q92804;P35637	Q92804	TAF15;FUS	TATA-binding protein-associated factor 2N;RNA-binding protein FUS	MULTI-MSMS	Lara_210122_P1471_JS_LD_RBD1_20d4C_R2	RBD1_20d4C	511.749	2	511.751	1021.49	-4.0153	-0.0020548	-0.030719	-1.5721e-05	-4.046	-0.0020706	511.751	42.094	0.39617	42.094	41.822	42.218	-7.1054e-15					82	28	4	0	0	0	0.0021668
	78	AAIDWFDGK	9	Unmodified	_AAIDWFDGK_					0	0	0	0	Q92804;A0A075B7D9;P35637;H3BPE7	Q92804;P35637	Q92804	TAF15;FUS	TATA-binding protein-associated factor 2N;RNA-binding protein FUS	MULTI-MSMS	Lara_210122_P1471_JS_LD_RBD1_30d37C_R2	RBD1_30d37C	511.75	2	511.751	1021.49	-1.0823	-0.00055385	-0.24338	-0.00012455	-1.3256	-0.0006784	511.751	41.564	0.26783	41.564	41.447	41.714	0					20	7	3	0	0	0	0.00093698
	79	AAIDWFDGK	9	Unmodified	_AAIDWFDGK_					0	0	0	0	Q92804;A0A075B7D9;P35637;H3BPE7	Q92804;P35637	Q92804	TAF15;FUS	TATA-binding protein-associated factor 2N;RNA-binding protein FUS	MULTI-MSMS	Lara_210122_P1471_JS_LD_RBD1_30d4C_R2	RBD1_30d4C	511.75	2	511.751	1021.49	-1.6045	-0.0008211	-0.53077	-0.00027162	-2.1353	-0.0010927	511.75	42.115	0.34535	42.115	41.875	42.22	0					61	30	3	0	0	0	0.0012419
	80	AAIDWFDGK	9	Unmodified	_AAIDWFDGK_					0	0	0	0	Q92804;A0A075B7D9;P35637;H3BPE7	Q92804;P35637	Q92804	TAF15;FUS	TATA-binding protein-associated factor 2N;RNA-binding protein FUS	MULTI-MSMS	Lara_210122_P1471_JS_LD_RBD1_control_R2	RBD1_control	511.75	2	511.751	1021.49	-0.30213	-0.00015462	0.34823	0.00017821	0.046098	2.3591e-05	511.751	42.158	0.50372	42.158	41.961	42.465	7.1054e-15					86	32	4	0	0	0	0.013799
	81	AAIDWFDGK	9	Unmodified	_AAIDWFDGK_					0	0	0	0	Q92804;A0A075B7D9;P35637;H3BPE7	Q92804;P35637	Q92804	TAF15;FUS	TATA-binding protein-associated factor 2N;RNA-binding protein FUS	MULTI-MSMS	Lara_210122_P1471_JS_LD_RBD2_10d4C_R2	RBD2_10d4C	511.75	2	511.751	1021.49	-1.2623	-0.000646	0.16725	8.5592e-05	-1.0951	-0.00056041	511.751	41.654	0.2486	41.654	41.518	41.767	0					69	28	3	0	0	0	0.014328
	82	AAIDWFDGK	9	Unmodified	_AAIDWFDGK_					0	0	0	0	Q92804;A0A075B7D9;P35637;H3BPE7	Q92804;P35637	Q92804	TAF15;FUS	TATA-binding protein-associated factor 2N;RNA-binding protein FUS	MULTI-MSMS	Lara_210122_P1471_JS_LD_RBD2_20d37C_R2	RBD2_20d37C	511.75	2	511.751	1021.49	-0.96583	-0.00049426	0.019039	9.7434e-06	-0.94679	-0.00048452	511.751	41.714	0.27457	41.714	41.544	41.819	0					37	15	3	0	0	0	0.0037993
	83	AAIDWFDGK	9	Unmodified	_AAIDWFDGK_					0	0	0	0	Q92804;A0A075B7D9;P35637;H3BPE7	Q92804;P35637	Q92804	TAF15;FUS	TATA-binding protein-associated factor 2N;RNA-binding protein FUS	MULTI-MSMS	Lara_210122_P1471_JS_LD_RBD2_20d4C_R2	RBD2_20d4C	511.75	2	511.751	1021.49	-1.1722	-0.00059985	0.031972	1.6362e-05	-1.1402	-0.00058349	511.751	41.663	0.32414	41.663	41.494	41.818	0					74	36	3	0	0	0	0.014328
	84	AAIDWFDGK	9	Unmodified	_AAIDWFDGK_					0	0	0	0	Q92804;A0A075B7D9;P35637;H3BPE7	Q92804;P35637	Q92804	TAF15;FUS	TATA-binding protein-associated factor 2N;RNA-binding protein FUS	MULTI-MSMS	Lara_210122_P1471_JS_LD_RBD2_30d4C_R2	RBD2_30d4C	511.749	2	511.751	1021.49	-1.1772	-0.00060244	-1.141	-0.00058392	-2.3182	-0.0011864	511.75	41.611	0.26385	41.611	41.465	41.729	0					50	28	2	0	0	0	0.00020542
	85	AAIDWFDGK	9	Unmodified	_AAIDWFDGK_					0	0	0	0	Q92804;A0A075B7D9;P35637;H3BPE7	Q92804;P35637	Q92804	TAF15;FUS	TATA-binding protein-associated factor 2N;RNA-binding protein FUS	MSMS	Zelda_201009_P1421_JS_LD_Control_GluCTry	RBD3_control	511.751	2	511.751	1021.49	NaN	NaN	NaN	NaN	NaN	NaN	NaN	42.702	1	42.702	42.202	43.202	0								0	0	0	0.0053051
	86	AAIDWFDGKE	10	Unmodified	_AAIDWFDGKE_					0	0	0	1	Q92804;A0A075B7D9;P35637;H3BPE7	Q92804;P35637	Q92804	TAF15;FUS	TATA-binding protein-associated factor 2N;RNA-binding protein FUS	MULTI-MSMS	Lara_210122_P1471_JS_LD_RBD1_10d4C_R2	RBD1_10d4C	576.271	2	576.272	1150.53	-0.63885	-0.00036815	-1.2663	-0.00072975	-1.9052	-0.0010979	576.271	42.512	0.25648	42.512	42.417	42.673	0					53	18	4	0	0	0	0.023101
	87	AAIDWFDGKE	10	Unmodified	_AAIDWFDGKE_					0	0	0	1	Q92804;A0A075B7D9;P35637;H3BPE7	Q92804;P35637	Q92804	TAF15;FUS	TATA-binding protein-associated factor 2N;RNA-binding protein FUS	MULTI-MSMS	Lara_210122_P1471_JS_LD_RBD1_20d37C_R2	RBD1_20d37C	576.271	2	576.272	1150.53	-0.6406	-0.00036916	-1.0343	-0.00059603	-1.6749	-0.00096519	576.271	42.302	0.23807	42.302	42.158	42.396	0					28	9	4	0	0	0	0.025393
	88	AAIDWFDGKE	10	Unmodified	_AAIDWFDGKE_					0	0	0	1	Q92804;A0A075B7D9;P35637;H3BPE7	Q92804;P35637	Q92804	TAF15;FUS	TATA-binding protein-associated factor 2N;RNA-binding protein FUS	MULTI-MSMS	Lara_210122_P1471_JS_LD_RBD2_20d4C_R2	RBD2_20d4C	576.271	2	576.272	1150.53	-1.2642	-0.00072854	0.22819	0.0001315	-1.036	-0.00059704	576.272	42.158	0.20091	42.158	42.055	42.256	0					44	18	3	0	0	0	0.036032
	89	AAIDWFDGKEFHGNIIK	17	Unmodified	_AAIDWFDGKEFHGNIIK_					0	0	0	2	Q92804;A0A075B7D9	Q92804	Q92804	TAF15	TATA-binding protein-associated factor 2N	MULTI-MSMS	Lara_210122_P1471_JS_LD_RBD1_10d37C_R2	RBD1_10d37C	491.253	4	491.003	1959.98	-1.9302	-0.00094774	0.0033594	1.6495e-06	-1.9269	-0.00094609	491.003	45.911	0.18723	45.911	45.82	46.007	0					55	19	4	0	0	0	0.010916
	90	AAIDWFDGKEFHGNIIK	17	Unmodified	_AAIDWFDGKEFHGNIIK_					0	0	0	2	Q92804;A0A075B7D9	Q92804	Q92804	TAF15	TATA-binding protein-associated factor 2N	MULTI-MSMS	Lara_210122_P1471_JS_LD_RBD1_10d4C_R2	RBD1_10d4C	491.254	4	491.003	1959.98	-1.2487	-0.00061314	0.18748	9.2052e-05	-1.0613	-0.00052108	491.254	46.267	0.22842	46.267	46.154	46.383	0					53	16	5	0	0	0	0.010916
	91	AAIDWFDGKEFHGNIIK	17	Unmodified	_AAIDWFDGKEFHGNIIK_					0	0	0	2	Q92804;A0A075B7D9	Q92804	Q92804	TAF15	TATA-binding protein-associated factor 2N	MULTI-MSMS	Lara_210122_P1471_JS_LD_RBD1_10d4C_R2	RBD1_10d4C	654.333	3	654.335	1959.98	-0.73565	-0.00048136	-1.7943	-0.001174	-2.5299	-0.0016554	654.669	46.259	0.15888	46.259	46.187	46.346	0					31	11	4	0	0	0	0.0082853
	92	AAIDWFDGKEFHGNIIK	17	Unmodified	_AAIDWFDGKEFHGNIIK_					0	0	0	2	Q92804;A0A075B7D9	Q92804	Q92804	TAF15	TATA-binding protein-associated factor 2N	MULTI-MSMS	Lara_210122_P1471_JS_LD_RBD1_20d37C_R2	RBD1_20d37C	491.003	4	491.003	1959.98	-1.3335	-0.00065476	-0.024827	-1.219e-05	-1.3583	-0.00066695	491.003	45.633	0.19649	45.633	45.543	45.74	0					44	19	3	0	0	0	0.010436
	93	AAIDWFDGKEFHGNIIK	17	Unmodified	_AAIDWFDGKEFHGNIIK_					0	0	0	2	Q92804;A0A075B7D9	Q92804	Q92804	TAF15	TATA-binding protein-associated factor 2N	MULTI-MSMS	Lara_210122_P1471_JS_LD_RBD1_20d4C_R2	RBD1_20d4C	491.001	4	491.003	1959.98	-3.7851	-0.0018585	-0.69802	-0.00034273	-4.4831	-0.0022012	491.254	46.194	0.1942	46.194	46.09	46.284	7.1054e-15					44	16	4	0	0	0	0.010436
	94	AAIDWFDGKEFHGNIIK	17	Unmodified	_AAIDWFDGKEFHGNIIK_					0	0	0	2	Q92804;A0A075B7D9	Q92804	Q92804	TAF15	TATA-binding protein-associated factor 2N	MULTI-MSMS	Lara_210122_P1471_JS_LD_RBD1_30d37C_R2	RBD1_30d37C	491.253	4	491.003	1959.98	-2.6157	-0.0012843	0.30766	0.00015106	-2.3081	-0.0011333	491.254	45.355	0.17027	45.355	45.293	45.464	0					34	16	3	0	0	0	0.021151
	95	AAIDWFDGKEFHGNIIK	17	Unmodified	_AAIDWFDGKEFHGNIIK_					0	0	0	2	Q92804;A0A075B7D9	Q92804	Q92804	TAF15	TATA-binding protein-associated factor 2N	MULTI-MSMS	Lara_210122_P1471_JS_LD_RBD1_30d4C_R2	RBD1_30d4C	491.253	4	491.003	1959.98	-2.0282	-0.00099586	-0.021945	-1.0775e-05	-2.0502	-0.0010066	491.254	46.184	0.21654	46.184	46.072	46.289	0					46	15	5	0	0	0	0.010916
	96	AAIDWFDGKEFHGNIIK	17	Unmodified	_AAIDWFDGKEFHGNIIK_					0	0	0	2	Q92804;A0A075B7D9	Q92804	Q92804	TAF15	TATA-binding protein-associated factor 2N	MULTI-MSMS	Lara_210122_P1471_JS_LD_RBD1_control_R2	RBD1_control	491.002	4	491.003	1959.98	-1.1525	-0.00056588	-0.84264	-0.00041374	-1.9951	-0.00097962	491.504	46.606	0.181	46.606	46.496	46.677	0					47	19	3	0	0	0	0.0014867
	97	AAIDWFDGKEFHGNIIK	17	Unmodified	_AAIDWFDGKEFHGNIIK_					0	0	0	2	Q92804;A0A075B7D9	Q92804	Q92804	TAF15	TATA-binding protein-associated factor 2N	MULTI-MSMS	Lara_210122_P1471_JS_LD_RBD2_10d37C_R2	RBD2_10d37C	491.253	4	491.003	1959.98	-2.1561	-0.0010587	-0.93355	-0.00045837	-3.0897	-0.001517	491.003	45.972	0.20325	45.972	45.874	46.077	-7.1054e-15					52	19	4	0	0	0	0.0097695
	98	AAIDWFDGKEFHGNIIK	17	Unmodified	_AAIDWFDGKEFHGNIIK_					0	0	0	2	Q92804;A0A075B7D9	Q92804	Q92804	TAF15	TATA-binding protein-associated factor 2N	MULTI-MSMS	Lara_210122_P1471_JS_LD_RBD2_10d4C_R2	RBD2_10d4C	491.002	4	491.003	1959.98	-1.3094	-0.00064293	-0.29038	-0.00014258	-1.5998	-0.0007855	491.254	45.688	0.1912	45.688	45.611	45.803	0					57	20	4	0	0	0	0.0063722
	99	AAIDWFDGKEFHGNIIK	17	Unmodified	_AAIDWFDGKEFHGNIIK_					0	0	0	2	Q92804;A0A075B7D9	Q92804	Q92804	TAF15	TATA-binding protein-associated factor 2N	MULTI-MSMS	Lara_210122_P1471_JS_LD_RBD2_20d37C_R2	RBD2_20d37C	491.253	4	491.003	1959.98	-1.6667	-0.00081833	0.15569	7.6446e-05	-1.511	-0.00074189	491.254	45.641	0.20306	45.641	45.537	45.74	0					61	21	4	0	0	0	0.019547
	100	AAIDWFDGKEFHGNIIK	17	Unmodified	_AAIDWFDGKEFHGNIIK_					0	0	0	2	Q92804;A0A075B7D9	Q92804	Q92804	TAF15	TATA-binding protein-associated factor 2N	MULTI-MSMS	Lara_210122_P1471_JS_LD_RBD2_20d4C_R2	RBD2_20d4C	491.003	4	491.003	1959.98	-1.3082	-0.00064234	0.070438	3.4586e-05	-1.2378	-0.00060775	491.254	45.711	0.20267	45.711	45.598	45.8	0					69	23	4	0	0	0	0.0047314
	101	AAIDWFDGKEFHGNIIK	17	Unmodified	_AAIDWFDGKEFHGNIIK_					0	0	0	2	Q92804;A0A075B7D9	Q92804	Q92804	TAF15	TATA-binding protein-associated factor 2N	MULTI-MSMS	Lara_210122_P1471_JS_LD_RBD2_30d4C_R2	RBD2_30d4C	491.003	4	491.003	1959.98	-1.383	-0.00067905	-0.068559	-3.3663e-05	-1.4515	-0.00071271	491.003	45.57	0.19794	45.57	45.479	45.677	0					65	21	4	0	0	0	0.01019
	102	AAIDWFDGKEFHGNIIK	17	Unmodified	_AAIDWFDGKEFHGNIIK_					0	0	0	2	Q92804;A0A075B7D9	Q92804	Q92804	TAF15	TATA-binding protein-associated factor 2N	MULTI-MSMS	Zelda_201009_P1421_JS_LD_10d37C_GluCTry	RBD3_10d37C	491.254	4	491.003	1959.98	-0.19148	-9.4019e-05	-0.11739	-5.7638e-05	-0.30887	-0.00015166	491.003	46.439	0.20101	46.439	46.308	46.509	0					28	7	5	0	0	0	0.0030732
	103	AAIDWFDGKEFHGNIIK	17	Unmodified	_AAIDWFDGKEFHGNIIK_					0	0	0	2	Q92804;A0A075B7D9	Q92804	Q92804	TAF15	TATA-binding protein-associated factor 2N	MULTI-MSMS	Zelda_201009_P1421_JS_LD_10d4C_GluCTry	RBD3_10d4C	491.003	4	491.003	1959.98	-1.0679	-0.00052436	0.20773	0.000102	-0.86021	-0.00042237	491.254	46.458	0.27359	46.458	46.337	46.61	0					33	12	4	0	0	0	0.00061916
	104	AAIDWFDGKEFHGNIIK	17	Unmodified	_AAIDWFDGKEFHGNIIK_					0	0	0	2	Q92804;A0A075B7D9	Q92804	Q92804	TAF15	TATA-binding protein-associated factor 2N	MULTI-MSMS	Zelda_201009_P1421_JS_LD_20d37C_GluCTry	RBD3_20d37C	491.003	4	491.003	1959.98	-1.179	-0.00057888	0.74527	0.00036593	-0.43372	-0.00021296	491.254	46.257	0.21578	46.257	46.156	46.372	0					20	7	3	0	0	0	0.0030732
	105	AAIDWFDGKEFHGNIIK	17	Unmodified	_AAIDWFDGKEFHGNIIK_					0	0	0	2	Q92804;A0A075B7D9	Q92804	Q92804	TAF15	TATA-binding protein-associated factor 2N	MULTI-MSMS	Zelda_201009_P1421_JS_LD_20d4C_GluCTry	RBD3_20d4C	491.253	4	491.003	1959.98	-1.5307	-0.00075156	-0.23456	-0.00011517	-1.7652	-0.00086673	491.254	46.357	0.20931	46.357	46.259	46.468	0					25	11	5	0	0	0	0.0010115
	106	AAIDWFDGKEFHGNIIK	17	Unmodified	_AAIDWFDGKEFHGNIIK_					0	0	0	2	Q92804;A0A075B7D9	Q92804	Q92804	TAF15	TATA-binding protein-associated factor 2N	MULTI-MSMS	Zelda_201009_P1421_JS_LD_Control_GluCTry	RBD3_control	491.254	4	491.003	1959.98	0.30989	0.00015216	0.28418	0.00013953	0.59407	0.00029169	491.003	46.501	0.24716	46.501	46.392	46.639	-7.1054e-15					27	9	4	0	0	0	0.0010115
	107	AAIDWFDGKEFSGNPIK	17	Unmodified	_AAIDWFDGKEFSGNPIK_					0	0	0	2	P35637;H3BPE7	P35637	P35637	FUS	RNA-binding protein FUS	MULTI-MSMS	Lara_210122_P1471_JS_LD_RBD1_10d37C_R2	RBD1_10d37C	632.651	3	632.316	1893.93	-0.67767	-0.0004285	-0.132	-8.3467e-05	-0.80967	-0.00051197	632.651	47.546	0.35077	47.546	47.357	47.708	0					27	12	4	0	0	0	0.0022121
	108	AAIDWFDGKEFSGNPIK	17	Unmodified	_AAIDWFDGKEFSGNPIK_					0	0	0	2	P35637;H3BPE7	P35637	P35637	FUS	RNA-binding protein FUS	MULTI-MSMS	Lara_210122_P1471_JS_LD_RBD1_20d4C_R2	RBD1_20d4C	632.648	3	632.316	1893.93	-3.623	-0.0022909	-0.18425	-0.0001165	-3.8072	-0.0024074	632.651	47.619	0.28	47.619	47.525	47.805	0					28	9	4	0	0	0	0.0059309
	109	AAIDWFDGKEFSGNPIK	17	Unmodified	_AAIDWFDGKEFSGNPIK_					0	0	0	2	P35637;H3BPE7	P35637	P35637	FUS	RNA-binding protein FUS	MULTI-MSMS	Lara_210122_P1471_JS_LD_RBD1_30d37C_R2	RBD1_30d37C	632.65	3	632.316	1893.93	-1.2348	-0.00078077	-1.3463	-0.00085129	-2.5811	-0.0016321	632.65	47.397	0.34701	47.397	47.235	47.582	0					23	13	4	0	0	0	0.0024023
	110	AAIDWFDGKEFSGNPIK	17	Unmodified	_AAIDWFDGKEFSGNPIK_					0	0	0	2	P35637;H3BPE7	P35637	P35637	FUS	RNA-binding protein FUS	MULTI-MSMS	Lara_210122_P1471_JS_LD_RBD1_30d4C_R2	RBD1_30d4C	632.65	3	632.316	1893.93	-1.2574	-0.00079506	0.85674	0.00054173	-0.40064	-0.00025333	632.651	47.588	0.20906	47.588	47.527	47.736	0					22	7	4	0	0	0	0.0083342
	111	AAIDWFDGKEFSGNPIK	17	Unmodified	_AAIDWFDGKEFSGNPIK_					0	0	0	2	P35637;H3BPE7	P35637	P35637	FUS	RNA-binding protein FUS	MULTI-MSMS	Lara_210122_P1471_JS_LD_RBD1_control_R2	RBD1_control	632.65	3	632.316	1893.93	-0.7885	-0.00049858	0.32483	0.0002054	-0.46367	-0.00029319	632.65	47.64	0.30806	47.64	47.473	47.782	0					32	13	4	0	0	0	0.00027015
	112	AAIDWFDGKEFSGNPIK	17	Unmodified	_AAIDWFDGKEFSGNPIK_					0	0	0	2	P35637;H3BPE7	P35637	P35637	FUS	RNA-binding protein FUS	MULTI-MSMS	Lara_210122_P1471_JS_LD_RBD2_10d4C_R2	RBD2_10d4C	632.315	3	632.316	1893.93	-1.4718	-0.00093067	-0.25148	-0.00015901	-1.7233	-0.0010897	632.65	47.394	0.14531	47.394	47.306	47.451	0					39	11	4	0	0	0	0.0022088
	113	AAIDWFDGKEFSGNPIK	17	Unmodified	_AAIDWFDGKEFSGNPIK_					0	0	0	2	P35637;H3BPE7	P35637	P35637	FUS	RNA-binding protein FUS	MULTI-MSMS	Lara_210122_P1471_JS_LD_RBD2_20d37C_R2	RBD2_20d37C	632.316	3	632.316	1893.93	-1.0046	-0.0006352	-0.065723	-4.1558e-05	-1.0703	-0.00067675	632.65	47.396	0.18505	47.396	47.292	47.477	0					28	10	4	0	0	0	0.0066743
	114	AAIDWFDGKEFSGNPIK	17	Unmodified	_AAIDWFDGKEFSGNPIK_					0	0	0	2	P35637;H3BPE7	P35637	P35637	FUS	RNA-binding protein FUS	MULTI-MSMS	Lara_210122_P1471_JS_LD_RBD2_30d4C_R2	RBD2_30d4C	632.65	3	632.316	1893.93	-1.1386	-0.00071995	-0.34081	-0.0002155	-1.4794	-0.00093545	632.315	47.4	0.27331	47.4	47.316	47.59	7.1054e-15					38	16	4	0	0	0	0.030409
	115	AALAGHPR	8	Unmodified	_AALAGHPR_					0	0	0	0	Q15102;M0R1K3	Q15102	Q15102	PAFAH1B3	Platelet-activating factor acetylhydrolase IB subunit gamma	MULTI-MSMS	Lara_210122_P1471_JS_LD_RBD1_10d4C_R2	RBD1_10d4C	396.727	2	396.727	791.44	-0.58316	-0.00023136	-0.09738	-3.8633e-05	-0.68054	-0.00026999	396.727	12.939	0.46561	12.939	12.823	13.288	0					30	13	4	0	0	0	0.0016184
	116	AALAGHPR	8	Unmodified	_AALAGHPR_					0	0	0	0	Q15102;M0R1K3	Q15102	Q15102	PAFAH1B3	Platelet-activating factor acetylhydrolase IB subunit gamma	MULTI-MSMS	Lara_210122_P1471_JS_LD_RBD1_control_R2	RBD1_control	396.727	2	396.727	791.44	-0.4206	-0.00016686	0.09193	3.6471e-05	-0.32867	-0.00013039	396.727	12.92	0.33536	12.92	12.869	13.204	0					15	9	2	0	0	0	0.0070489
	117	AALAGHPR	8	Unmodified	_AALAGHPR_					0	0	0	0	Q15102;M0R1K3	Q15102	Q15102	PAFAH1B3	Platelet-activating factor acetylhydrolase IB subunit gamma	MSMS	Lara_210122_P1471_JS_LD_RBD2_10d4C_R2	RBD2_10d4C	396.727	2	396.727	791.44	NaN	NaN	NaN	NaN	NaN	NaN	NaN	12.9	1	12.9	12.4	13.4	0								0	0	0	0.00043082
	118	AALAGHPR	8	Unmodified	_AALAGHPR_					0	0	0	0	Q15102;M0R1K3	Q15102	Q15102	PAFAH1B3	Platelet-activating factor acetylhydrolase IB subunit gamma	MULTI-MSMS	Lara_210122_P1471_JS_LD_RBD2_20d4C_R2	RBD2_20d4C	396.725	2	396.727	791.44	-7.5078	-0.0029786	0.25631	0.00010168	-7.2515	-0.0028769	396.727	12.872	0.33167	12.872	12.795	13.126	0					17	9	3	0	0	0	0.0033488
	119	AALIQYLTNEEAR	13	Unmodified	_AALIQYLTNEEAR_					0	0	0	2	Q9P2N5;U3KPZ7	Q9P2N5	Q9P2N5	RBM27	RNA-binding protein 27	MULTI-MSMS	Lara_210122_P1471_JS_LD_RBD1_10d37C_R2	RBD1_10d37C	746.393	2	746.394	1490.77	-0.29521	-0.00022034	-0.39394	-0.00029403	-0.68915	-0.00051437	746.393	45.335	0.33541	45.335	45.191	45.526	0					31	11	4	0	0	0	6.6323e-20
	120	AALIQYLTNEEAR	13	Unmodified	_AALIQYLTNEEAR_					0	0	0	2	Q9P2N5;U3KPZ7	Q9P2N5	Q9P2N5	RBM27	RNA-binding protein 27	MULTI-MSMS	Lara_210122_P1471_JS_LD_RBD1_10d4C_R2	RBD1_10d4C	746.394	2	746.394	1490.77	-0.74255	-0.00055424	0.89197	0.00066576	0.14942	0.00011153	746.394	45.579	0.27741	45.579	45.424	45.702	0					40	13	4	0	0	0	0.0051997
	121	AALIQYLTNEEAR	13	Unmodified	_AALIQYLTNEEAR_					0	0	0	2	Q9P2N5;U3KPZ7	Q9P2N5	Q9P2N5	RBM27	RNA-binding protein 27	MULTI-MSMS	Lara_210122_P1471_JS_LD_RBD1_20d37C_R2	RBD1_20d37C	746.394	2	746.394	1490.77	-0.90886	-0.00067837	1.1125	0.0008304	0.20369	0.00015203	746.394	45.16	0.36201	45.16	44.999	45.361	0					33	10	5	0	0	0	1.284e-07
	122	AALIQYLTNEEAR	13	Unmodified	_AALIQYLTNEEAR_					0	0	0	2	Q9P2N5;U3KPZ7	Q9P2N5	Q9P2N5	RBM27	RNA-binding protein 27	MULTI-MSMS	Lara_210122_P1471_JS_LD_RBD1_20d4C_R2	RBD1_20d4C	746.392	2	746.394	1490.77	-3.2781	-0.0024468	-0.58638	-0.00043767	-3.8645	-0.0028844	746.393	45.597	0.29069	45.597	45.441	45.732	0					48	18	4	0	0	0	7.7904e-08
	123	AALIQYLTNEEAR	13	Unmodified	_AALIQYLTNEEAR_					0	0	0	2	Q9P2N5;U3KPZ7	Q9P2N5	Q9P2N5	RBM27	RNA-binding protein 27	MULTI-MSMS	Lara_210122_P1471_JS_LD_RBD1_30d37C_R2	RBD1_30d37C	746.393	2	746.394	1490.77	-2.3507	-0.0017545	1.0585	0.00079006	-1.2922	-0.00096447	746.394	44.907	0.33325	44.907	44.756	45.09	0					28	9	4	0	0	0	8.4683e-13
	124	AALIQYLTNEEAR	13	Unmodified	_AALIQYLTNEEAR_					0	0	0	2	Q9P2N5;U3KPZ7	Q9P2N5	Q9P2N5	RBM27	RNA-binding protein 27	MULTI-MSMS	Lara_210122_P1471_JS_LD_RBD1_30d4C_R2	RBD1_30d4C	746.393	2	746.394	1490.77	-1.3595	-0.0010147	-0.23042	-0.00017198	-1.5899	-0.0011867	746.394	45.638	0.25817	45.638	45.49	45.748	-7.1054e-15					38	13	4	0	0	0	0.0083744
	125	AALIQYLTNEEAR	13	Unmodified	_AALIQYLTNEEAR_					0	0	0	2	Q9P2N5;U3KPZ7	Q9P2N5	Q9P2N5	RBM27	RNA-binding protein 27	MULTI-MSMS	Lara_210122_P1471_JS_LD_RBD1_control_R2	RBD1_control	746.394	2	746.394	1490.77	-0.45071	-0.00033641	0.87788	0.00065525	0.42717	0.00031884	746.394	45.715	0.27869	45.715	45.574	45.853	0					54	15	5	0	0	0	0.0095054
	126	AALIQYLTNEEAR	13	Unmodified	_AALIQYLTNEEAR_					0	0	0	2	Q9P2N5;U3KPZ7	Q9P2N5	Q9P2N5	RBM27	RNA-binding protein 27	MULTI-MSMS	Lara_210122_P1471_JS_LD_RBD2_10d37C_R2	RBD2_10d37C	746.392	2	746.394	1490.77	-1.5589	-0.0011636	0.071773	5.3571e-05	-1.4871	-0.00111	746.394	45.399	0.26688	45.399	45.281	45.548	0					60	21	4	0	0	0	0.032223
	127	AALIQYLTNEEAR	13	Unmodified	_AALIQYLTNEEAR_					0	0	0	2	Q9P2N5;U3KPZ7	Q9P2N5	Q9P2N5	RBM27	RNA-binding protein 27	MULTI-MSMS	Lara_210122_P1471_JS_LD_RBD2_20d37C_R2	RBD2_20d37C	746.394	2	746.394	1490.77	-1.2124	-0.00090495	0.74173	0.00055362	-0.47069	-0.00035132	746.394	45.118	0.29433	45.118	44.983	45.277	0					50	17	4	0	0	0	0.0062424
	128	AALIQYLTNEEAR	13	Unmodified	_AALIQYLTNEEAR_					0	0	0	2	Q9P2N5;U3KPZ7	Q9P2N5	Q9P2N5	RBM27	RNA-binding protein 27	MULTI-MSMS	Lara_210122_P1471_JS_LD_RBD2_30d37C_R2	RBD2_30d37C	746.394	2	746.394	1490.77	-0.99779	-0.00074474	0.80585	0.00060148	-0.19194	-0.00014326	746.394	45.389	0.30246	45.389	45.25	45.553	-7.1054e-15					48	18	4	0	0	0	0.004139
	129	AALIQYLTNEEAR	13	Unmodified	_AALIQYLTNEEAR_					0	0	0	2	Q9P2N5;U3KPZ7	Q9P2N5	Q9P2N5	RBM27	RNA-binding protein 27	MULTI-MSMS	Lara_210122_P1471_JS_LD_RBD2_30d4C_R2	RBD2_30d4C	746.394	2	746.394	1490.77	-0.72122	-0.00053831	0.036713	2.7402e-05	-0.68451	-0.00051091	746.394	45.12	0.23035	45.12	44.985	45.215	0					59	23	3	0	0	0	0.0072401
	130	AALIQYLTNEEARK	14	Unmodified	_AALIQYLTNEEARK_					0	0	0	3	Q9P2N5;U3KPZ7	Q9P2N5	Q9P2N5	RBM27	RNA-binding protein 27	MSMS	Lara_210122_P1471_JS_LD_RBD1_10d37C_R2	RBD1_10d37C	540.63	3	540.63	1618.87	NaN	NaN	NaN	NaN	NaN	NaN	NaN	40.666	1	40.666	40.166	41.166	0								0	0	0	0.00089165
	131	AALIQYLTNEEARK	14	Unmodified	_AALIQYLTNEEARK_					0	0	0	3	Q9P2N5;U3KPZ7	Q9P2N5	Q9P2N5	RBM27	RNA-binding protein 27	MULTI-MSMS	Lara_210122_P1471_JS_LD_RBD1_20d37C_R2	RBD1_20d37C	540.63	3	540.63	1618.87	0.67644	0.0003657	-1.4395	-0.00077825	-0.76309	-0.00041255	540.629	40.606	0.28797	40.606	40.494	40.782	0					29	11	4	0	0	0	0.016375
	132	AALIQYLTNEEARK	14	Unmodified	_AALIQYLTNEEARK_					0	0	0	3	Q9P2N5;U3KPZ7	Q9P2N5	Q9P2N5	RBM27	RNA-binding protein 27	MULTI-MSMS	Lara_210122_P1471_JS_LD_RBD1_30d37C_R2	RBD1_30d37C	540.629	3	540.63	1618.87	-1.6065	-0.00086851	-0.38251	-0.0002068	-1.989	-0.0010753	540.63	40.389	0.23785	40.389	40.283	40.521	0					18	10	2	0	0	0	0.017087
	133	AALPEGLPEASR	12	Unmodified	_AALPEGLPEASR_					0	0	0	2	Q99988	Q99988	Q99988	GDF15	Growth/differentiation factor 15	MULTI-MSMS	Zelda_201009_P1421_JS_LD_10d37C_GluCTry	RBD3_10d37C	605.825	2	605.825	1209.64	-0.88281	-0.00053483	0.51444	0.00031166	-0.36837	-0.00022317	605.825	31.504	0.26669	31.504	31.412	31.679	-3.5527e-15					35	21	2	0	0	0	0.012658
	134	AALPEGLPEASR	12	Unmodified	_AALPEGLPEASR_					0	0	0	2	Q99988	Q99988	Q99988	GDF15	Growth/differentiation factor 15	MULTI-MSMS	Zelda_201009_P1421_JS_LD_10d4C_GluCTry	RBD3_10d4C	605.825	2	605.825	1209.64	-0.32914	-0.0001994	0.29349	0.0001778	-0.035646	-2.1595e-05	605.825	31.658	0.31063	31.658	31.512	31.822	0					22	12	2	0	0	0	0.021064
	135	AALPEGLPEASR	12	Unmodified	_AALPEGLPEASR_					0	0	0	2	Q99988	Q99988	Q99988	GDF15	Growth/differentiation factor 15	MULTI-MSMS	Zelda_201009_P1421_JS_LD_20d4C_GluCTry	RBD3_20d4C	605.823	2	605.825	1209.64	-2.3	-0.0013934	0.24193	0.00014657	-2.0581	-0.0012468	605.825	31.592	0.2286	31.592	31.517	31.745	0					23	14	2	0	0	0	0.0077878
	136	AALPEGLPEASR	12	Unmodified	_AALPEGLPEASR_					0	0	0	2	Q99988	Q99988	Q99988	GDF15	Growth/differentiation factor 15	MULTI-MSMS	Zelda_201009_P1421_JS_LD_Control_GluCTry	RBD3_control	605.825	2	605.825	1209.64	0.7783	0.00047151	0.32668	0.00019791	1.105	0.00066942	605.825	31.608	0.37051	31.608	31.442	31.813	3.5527e-15					42	15	4	0	0	0	0.0071638
	137	AALRPAVSSSDQQSLIR	17	Unmodified	_AALRPAVSSSDQQSLIR_					0	0	0	1	Q8IZA0;C9JVB2;B4DYG9;B1AN15;E7EN73;H0Y4S8	Q8IZA0	Q8IZA0	KIAA0319L	Dyslexia-associated protein KIAA0319-like protein	MULTI-MSMS	Lara_210122_P1471_JS_LD_RBD1_control_R2	RBD1_control	600.664	3	600.331	1797.97	-0.6718	-0.0004033	-0.5288	-0.00031745	-1.2006	-0.00072076	600.664	27.473	0.13873	27.473	27.385	27.523	0					24	9	3	0	0	0	2.4416e-05
	138	AALRPAVSSSDQQSLIR	17	Unmodified	_AALRPAVSSSDQQSLIR_					0	0	0	1	Q8IZA0;C9JVB2;B4DYG9;B1AN15;E7EN73;H0Y4S8	Q8IZA0	Q8IZA0	KIAA0319L	Dyslexia-associated protein KIAA0319-like protein	MULTI-MSMS	Zelda_201009_P1421_JS_LD_10d37C_GluCTry	RBD3_10d37C	601	3	600.331	1797.97	0.74766	0.00044884	-1.1355	-0.0006817	-0.38788	-0.00023286	600.33	27.796	0.19867	27.796	27.713	27.911	0					19	11	3	0	0	0	0.0027369
	139	AALRPAVSSSDQQSLIR	17	Unmodified	_AALRPAVSSSDQQSLIR_					0	0	0	1	Q8IZA0;C9JVB2;B4DYG9;B1AN15;E7EN73;H0Y4S8	Q8IZA0	Q8IZA0	KIAA0319L	Dyslexia-associated protein KIAA0319-like protein	MULTI-MSMS	Zelda_201009_P1421_JS_LD_10d4C_GluCTry	RBD3_10d4C	600.33	3	600.331	1797.97	-0.11641	-6.9885e-05	-0.13355	-8.0172e-05	-0.24996	-0.00015006	600.33	27.952	0.17301	27.952	27.888	28.061	3.5527e-15					27	12	3	0	0	0	1.9807e-05
	140	AALRPAVSSSDQQSLIR	17	Unmodified	_AALRPAVSSSDQQSLIR_					0	0	0	1	Q8IZA0;C9JVB2;B4DYG9;B1AN15;E7EN73;H0Y4S8	Q8IZA0	Q8IZA0	KIAA0319L	Dyslexia-associated protein KIAA0319-like protein	MULTI-MSMS	Zelda_201009_P1421_JS_LD_20d4C_GluCTry	RBD3_20d4C	600.33	3	600.331	1797.97	-1.3272	-0.00079678	-0.29887	-0.00017942	-1.6261	-0.0009762	600.665	27.898	0.16511	27.898	27.846	28.011	0					26	11	3	0	0	0	2.9823e-05
	141	AALRPAVSSSDQQSLIR	17	Unmodified	_AALRPAVSSSDQQSLIR_					0	0	0	1	Q8IZA0;C9JVB2;B4DYG9;B1AN15;E7EN73;H0Y4S8	Q8IZA0	Q8IZA0	KIAA0319L	Dyslexia-associated protein KIAA0319-like protein	MULTI-MSMS	Zelda_201009_P1421_JS_LD_Control_GluCTry	RBD3_control	600.331	3	600.331	1797.97	0.95765	0.00057491	-0.076028	-4.5642e-05	0.88162	0.00052926	600.33	27.898	0.22289	27.898	27.775	27.998	0					36	16	3	0	0	0	2.5078e-05
	142	AAMAIASLNGYR	12	Unmodified	_AAMAIASLNGYR_					0	0	0	0	Q15717;A0A494C1D9;Q12926;Q14576;A0A0R4J2E6;A0A0A0MRX1;A0A494C147;P26378;B1APY9;A0A494C0F8	Q15717	Q15717	ELAVL1;ELAVL2;ELAVL3;ELAVL4	ELAV-like protein 1;ELAV-like protein 2;ELAV-like protein 3;ELAV-like protein;ELAV-like protein 4	MSMS	Lara_210122_P1471_JS_LD_RBD1_30d37C_R2	RBD1_30d37C	619.319	2	619.322	1236.63	NaN	NaN	NaN	NaN	NaN	NaN	NaN	36.12	1	36.12	35.62	36.62	0								0	0	0	0.0024178
	143	AAMAIASLNGYR	12	Unmodified	_AAMAIASLNGYR_					0	0	0	0	Q15717;A0A494C1D9;Q12926;Q14576;A0A0R4J2E6;A0A0A0MRX1;A0A494C147;P26378;B1APY9;A0A494C0F8	Q15717	Q15717	ELAVL1;ELAVL2;ELAVL3;ELAVL4	ELAV-like protein 1;ELAV-like protein 2;ELAV-like protein 3;ELAV-like protein;ELAV-like protein 4	MSMS	Lara_210122_P1471_JS_LD_RBD1_control_R2	RBD1_control	619.32	2	619.322	1236.63	NaN	NaN	NaN	NaN	NaN	NaN	NaN	36.452	1	36.452	35.952	36.952	0								0	0	0	2.5491e-08
	144	AAMAIASLNGYR	12	Unmodified	_AAMAIASLNGYR_					0	0	0	0	Q15717;A0A494C1D9;Q12926;Q14576;A0A0R4J2E6;A0A0A0MRX1;A0A494C147;P26378;B1APY9;A0A494C0F8	Q15717	Q15717	ELAVL1;ELAVL2;ELAVL3;ELAVL4	ELAV-like protein 1;ELAV-like protein 2;ELAV-like protein 3;ELAV-like protein;ELAV-like protein 4	MULTI-MSMS	Lara_210122_P1471_JS_LD_RBD2_20d37C_R2	RBD2_20d37C	619.32	2	619.322	1236.63	-0.72501	-0.00044902	-0.95506	-0.00059149	-1.6801	-0.0010405	619.321	36.278	0.18179	36.278	36.146	36.328	0					28	21	2	0	0	0	0.019261
	145	AAMVTALRK	9	Unmodified	_AAMVTALRK_					0	0	0	1	P09529	P09529	P09529	INHBB	Inhibin beta B chain	MULTI-MSMS	Lara_210122_P1471_JS_LD_RBD1_10d4C_R2	RBD1_10d4C	480.786	2	480.787	959.559	-1.9724	-0.00094832	0.12813	6.1602e-05	-1.8443	-0.00088672	480.787	18.016	0.073061	18.016	17.968	18.041	-3.5527e-15					11	6	2	0	0	0	0.0017939
	146	AANVTGPDGVPVEGSR	16	Unmodified	_AANVTGPDGVPVEGSR_					0	0	0	1	P16989;A0A0D9SEI8	P16989	P16989	YBX3	Y-box-binding protein 3	MULTI-MSMS	Lara_210122_P1471_JS_LD_RBD1_10d37C_R2	RBD1_10d37C	763.382	2	763.384	1524.75	-1.4414	-0.0011003	-0.38714	-0.00029554	-1.8285	-0.0013959	763.384	23.078	0.21342	23.078	23.009	23.222	0					24	10	3	0	0	0	0.00028354
	147	AANVTGPDGVPVEGSR	16	Unmodified	_AANVTGPDGVPVEGSR_					0	0	0	1	P16989;A0A0D9SEI8	P16989	P16989	YBX3	Y-box-binding protein 3	MULTI-MSMS	Lara_210122_P1471_JS_LD_RBD1_10d4C_R2	RBD1_10d4C	763.383	2	763.384	1524.75	-0.77304	-0.00059013	0.28036	0.00021402	-0.49268	-0.0003761	763.384	23.373	0.32925	23.373	23.175	23.504	0					29	11	4	0	0	0	0.00043823
	148	AANVTGPDGVPVEGSR	16	Unmodified	_AANVTGPDGVPVEGSR_					0	0	0	1	P16989;A0A0D9SEI8	P16989	P16989	YBX3	Y-box-binding protein 3	MULTI-MSMS	Lara_210122_P1471_JS_LD_RBD1_20d4C_R2	RBD1_20d4C	763.381	2	763.384	1524.75	-3.9587	-0.003022	-0.35412	-0.00027033	-4.3128	-0.0032923	763.384	23.366	0.28618	23.366	23.179	23.465	0					33	11	4	0	0	0	0.00025374
	149	AANVTGPDGVPVEGSR	16	Unmodified	_AANVTGPDGVPVEGSR_					0	0	0	1	P16989;A0A0D9SEI8	P16989	P16989	YBX3	Y-box-binding protein 3	MULTI-MSMS	Lara_210122_P1471_JS_LD_RBD1_30d4C_R2	RBD1_30d4C	763.383	2	763.384	1524.75	-1.5062	-0.0011498	0.093582	7.1439e-05	-1.4126	-0.0010784	763.384	23.459	0.25876	23.459	23.322	23.581	3.5527e-15					34	12	4	0	0	0	0.00034614
	150	AANVTGPDGVPVEGSR	16	Unmodified	_AANVTGPDGVPVEGSR_					0	0	0	1	P16989;A0A0D9SEI8	P16989	P16989	YBX3	Y-box-binding protein 3	MULTI-MSMS	Lara_210122_P1471_JS_LD_RBD1_control_R2	RBD1_control	763.884	2	763.384	1524.75	-0.50069	-0.00038222	-0.082457	-6.2947e-05	-0.58315	-0.00044516	763.384	23.518	0.33661	23.518	23.37	23.706	0					46	14	4	0	0	0	0.00010167
	151	AANVTGPDGVPVEGSR	16	Unmodified	_AANVTGPDGVPVEGSR_					0	0	0	1	P16989;A0A0D9SEI8	P16989	P16989	YBX3	Y-box-binding protein 3	MULTI-MSMS	Lara_210122_P1471_JS_LD_RBD2_10d37C_R2	RBD2_10d37C	763.382	2	763.384	1524.75	-2.5231	-0.0019261	0.93015	0.00071006	-1.593	-0.001216	763.385	23.472	0.22999	23.472	23.345	23.575	0					32	16	3	0	0	0	0.039218
	152	AANVTGPDGVPVEGSR	16	Unmodified	_AANVTGPDGVPVEGSR_					0	0	0	1	P16989;A0A0D9SEI8	P16989	P16989	YBX3	Y-box-binding protein 3	MULTI-MSMS	Lara_210122_P1471_JS_LD_RBD2_10d4C_R2	RBD2_10d4C	763.383	2	763.384	1524.75	-1.4192	-0.0010834	0.22185	0.00016935	-1.1973	-0.00091403	763.384	23.008	0.22074	23.008	22.898	23.119	0					68	24	4	0	0	0	0.0018158
	153	AANVTGPDGVPVEGSR	16	Unmodified	_AANVTGPDGVPVEGSR_					0	0	0	1	P16989;A0A0D9SEI8	P16989	P16989	YBX3	Y-box-binding protein 3	MULTI-MSMS	Lara_210122_P1471_JS_LD_RBD2_20d37C_R2	RBD2_20d37C	763.383	2	763.384	1524.75	-0.48379	-0.00036932	0.22767	0.0001738	-0.25613	-0.00019552	763.384	22.964	0.13429	22.964	22.908	23.042	0					21	13	2	0	0	0	0.016291
	154	AANVTGPDGVPVEGSR	16	Unmodified	_AANVTGPDGVPVEGSR_					0	0	0	1	P16989;A0A0D9SEI8	P16989	P16989	YBX3	Y-box-binding protein 3	MULTI-MSMS	Lara_210122_P1471_JS_LD_RBD2_20d4C_R2	RBD2_20d4C	763.378	2	763.384	1524.75	-7.98	-0.0060918	0.14174	0.0001082	-7.8382	-0.0059836	763.384	23.163	0.21995	23.163	23.061	23.281	0					64	23	4	0	0	0	0.00013918
	155	AANVTGPDGVPVEGSR	16	Unmodified	_AANVTGPDGVPVEGSR_					0	0	0	1	P16989;A0A0D9SEI8	P16989	P16989	YBX3	Y-box-binding protein 3	MULTI-MSMS	Lara_210122_P1471_JS_LD_RBD2_30d4C_R2	RBD2_30d4C	763.885	2	763.384	1524.75	-1.7571	-0.0013414	0.85694	0.00065418	-0.90018	-0.00068718	763.384	22.935	0.18141	22.935	22.861	23.042	0					50	18	3	0	0	0	0.012373
	156	AANVTGPGGVPVQGSK	16	Unmodified	_AANVTGPGGVPVQGSK_					0	0	0	0	P67809;C9J5V9;H0Y449	P67809	P67809	YBX1	Nuclease-sensitive element-binding protein 1	MSMS	Lara_210122_P1471_JS_LD_RBD1_10d37C_R2	RBD1_10d37C	719.885	2	719.886	1437.76	NaN	NaN	NaN	NaN	NaN	NaN	NaN	19.992	1	19.992	19.492	20.492	0								0	0	0	0.00094214
	157	AANVTGPGGVPVQGSK	16	Unmodified	_AANVTGPGGVPVQGSK_					0	0	0	0	P67809;C9J5V9;H0Y449	P67809	P67809	YBX1	Nuclease-sensitive element-binding protein 1	MULTI-MSMS	Lara_210122_P1471_JS_LD_RBD1_10d4C_R2	RBD1_10d4C	719.885	2	719.886	1437.76	-1.7822	-0.001283	-0.19825	-0.00014272	-1.9804	-0.0014257	719.886	20.329	0.25588	20.329	20.205	20.46	0					79	36	3	0	0	0	0.00043768
	158	AANVTGPGGVPVQGSK	16	Unmodified	_AANVTGPGGVPVQGSK_					0	0	0	0	P67809;C9J5V9;H0Y449	P67809	P67809	YBX1	Nuclease-sensitive element-binding protein 1	MULTI-MSMS	Lara_210122_P1471_JS_LD_RBD1_20d37C_R2	RBD1_20d37C	719.885	2	719.886	1437.76	-1.1235	-0.00080878	-0.31448	-0.00022639	-1.438	-0.0010352	719.886	20.031	0.21876	20.031	19.933	20.151	3.5527e-15					44	20	3	0	0	0	0.00094115
	159	AANVTGPGGVPVQGSK	16	Unmodified	_AANVTGPGGVPVQGSK_					0	0	0	0	P67809;C9J5V9;H0Y449	P67809	P67809	YBX1	Nuclease-sensitive element-binding protein 1	MULTI-MSMS	Lara_210122_P1471_JS_LD_RBD1_20d4C_R2	RBD1_20d4C	719.882	2	719.886	1437.76	-5.6912	-0.004097	0.7986	0.0005749	-4.8926	-0.0035221	719.887	20.348	0.27783	20.348	20.19	20.467	0					91	39	3	0	0	0	5.955e-05
	160	AANVTGPGGVPVQGSK	16	Unmodified	_AANVTGPGGVPVQGSK_					0	0	0	0	P67809;C9J5V9;H0Y449	P67809	P67809	YBX1	Nuclease-sensitive element-binding protein 1	MULTI-MSMS	Lara_210122_P1471_JS_LD_RBD1_30d4C_R2	RBD1_30d4C	720.386	2	719.886	1437.76	-2.8142	-0.0020259	0.40003	0.00028798	-2.4141	-0.0017379	719.886	20.355	0.27539	20.355	20.195	20.47	0					82	37	3	0	0	0	0.0002651
	161	AANVTGPGGVPVQGSK	16	Unmodified	_AANVTGPGGVPVQGSK_					0	0	0	0	P67809;C9J5V9;H0Y449	P67809	P67809	YBX1	Nuclease-sensitive element-binding protein 1	MULTI-MSMS	Lara_210122_P1471_JS_LD_RBD1_control_R2	RBD1_control	719.885	2	719.886	1437.76	-2.0143	-0.00145	0.1625	0.00011698	-1.8518	-0.0013331	719.886	20.277	0.31201	20.277	20.107	20.419	3.5527e-15					63	29	3	0	0	0	0.00038711
	162	AANVTGPGGVPVQGSK	16	Unmodified	_AANVTGPGGVPVQGSK_					0	0	0	0	P67809;C9J5V9;H0Y449	P67809	P67809	YBX1	Nuclease-sensitive element-binding protein 1	MULTI-MSMS	Lara_210122_P1471_JS_LD_RBD2_10d37C_R2	RBD2_10d37C	719.883	2	719.886	1437.76	-2.5324	-0.001823	-0.36591	-0.00026342	-2.8983	-0.0020864	719.886	20.238	0.22069	20.238	20.14	20.36	0					43	26	2	0	0	0	0.01608
	163	AANVTGPGGVPVQGSK	16	Unmodified	_AANVTGPGGVPVQGSK_					0	0	0	0	P67809;C9J5V9;H0Y449	P67809	P67809	YBX1	Nuclease-sensitive element-binding protein 1	MULTI-MSMS	Lara_210122_P1471_JS_LD_RBD2_10d4C_R2	RBD2_10d4C	719.885	2	719.886	1437.76	-1.8238	-0.001313	0.045963	3.3088e-05	-1.7779	-0.0012799	719.886	19.903	0.31246	19.903	19.796	20.108	0					95	40	3	0	0	0	0.021211
	164	AANVTGPGGVPVQGSK	16	Unmodified	_AANVTGPGGVPVQGSK_					0	0	0	0	P67809;C9J5V9;H0Y449	P67809	P67809	YBX1	Nuclease-sensitive element-binding protein 1	MULTI-MSMS	Lara_210122_P1471_JS_LD_RBD2_20d37C_R2	RBD2_20d37C	719.886	2	719.886	1437.76	-0.95976	-0.00069092	0.53954	0.00038841	-0.42023	-0.00030251	719.887	20.061	0.25145	20.061	19.939	20.19	0					39	23	2	0	0	0	0.012307
	165	AANVTGPGGVPVQGSK	16	Unmodified	_AANVTGPGGVPVQGSK_					0	0	0	0	P67809;C9J5V9;H0Y449	P67809	P67809	YBX1	Nuclease-sensitive element-binding protein 1	MULTI-MSMS	Lara_210122_P1471_JS_LD_RBD2_20d4C_R2	RBD2_20d4C	719.879	2	719.886	1437.76	-8.8296	-0.0063563	0.068221	4.9111e-05	-8.7614	-0.0063072	719.886	20	0.29843	20	19.886	20.185	0					81	35	3	0	0	0	0.0012314
	166	AANVTGPGGVPVQGSK	16	Unmodified	_AANVTGPGGVPVQGSK_					0	0	0	0	P67809;C9J5V9;H0Y449	P67809	P67809	YBX1	Nuclease-sensitive element-binding protein 1	MULTI-MSMS	Lara_210122_P1471_JS_LD_RBD2_30d4C_R2	RBD2_30d4C	719.884	2	719.886	1437.76	-2.1908	-0.0015772	0.30283	0.00021801	-1.888	-0.0013591	719.886	20.009	0.29062	20.009	19.859	20.149	0					80	34	3	0	0	0	0.00010053
	167	AAPEPLRPR	9	Acetyl (Protein N-term)	_(Acetyl (Protein N-term))AAPEPLRPR_					1	0	0	2	Q15599	Q15599	Q15599	SLC9A3R2	Na(+)/H(+) exchange regulatory cofactor NHE-RF2	MULTI-MSMS	Lara_210122_P1471_JS_LD_RBD1_10d37C_R2	RBD1_10d37C	524.798	2	524.799	1047.58	-1.8331	-0.00096203	0.5041	0.00026455	-1.329	-0.00069748	524.799	23.181	0.23146	23.181	23.044	23.275	0					40	10	5	0	0	0	0.00017996
	168	AAPEPLRPR	9	Acetyl (Protein N-term)	_(Acetyl (Protein N-term))AAPEPLRPR_					1	0	0	2	Q15599	Q15599	Q15599	SLC9A3R2	Na(+)/H(+) exchange regulatory cofactor NHE-RF2	MULTI-MSMS	Lara_210122_P1471_JS_LD_RBD1_10d4C_R2	RBD1_10d4C	524.799	2	524.799	1047.58	-1.0315	-0.00054135	0.38667	0.00020293	-0.64486	-0.00033842	524.799	23.463	0.3302	23.463	23.255	23.585	-3.5527e-15					45	11	6	0	0	0	0.00084075
	169	AAPEPLRPR	9	Acetyl (Protein N-term)	_(Acetyl (Protein N-term))AAPEPLRPR_					1	0	0	2	Q15599	Q15599	Q15599	SLC9A3R2	Na(+)/H(+) exchange regulatory cofactor NHE-RF2	MULTI-MSMS	Lara_210122_P1471_JS_LD_RBD1_20d37C_R2	RBD1_20d37C	524.798	2	524.799	1047.58	-2.0849	-0.0010942	0.4996	0.00026219	-1.5853	-0.00083198	524.799	23.027	0.14281	23.027	22.923	23.066	0					14	5	4	0	0	0	0.0023219
	170	AAPEPLRPR	9	Acetyl (Protein N-term)	_(Acetyl (Protein N-term))AAPEPLRPR_					1	0	0	2	Q15599	Q15599	Q15599	SLC9A3R2	Na(+)/H(+) exchange regulatory cofactor NHE-RF2	MULTI-MSMS	Lara_210122_P1471_JS_LD_RBD1_20d4C_R2	RBD1_20d4C	524.797	2	524.799	1047.58	-4.1712	-0.0021891	-0.23823	-0.00012503	-4.4095	-0.0023141	524.798	23.439	0.29091	23.439	23.266	23.557	0					45	12	5	0	0	0	0.00088113
	171	AAPEPLRPR	9	Acetyl (Protein N-term)	_(Acetyl (Protein N-term))AAPEPLRPR_					1	0	0	2	Q15599	Q15599	Q15599	SLC9A3R2	Na(+)/H(+) exchange regulatory cofactor NHE-RF2	MULTI-MSMS	Lara_210122_P1471_JS_LD_RBD1_30d37C_R2	RBD1_30d37C	524.797	2	524.799	1047.58	-3.293	-0.0017281	0.61198	0.00032117	-2.681	-0.001407	524.799	22.54	0.1103	22.54	22.47	22.581	0					8	4	2	0	0	0	0.00084075
	172	AAPEPLRPR	9	Acetyl (Protein N-term)	_(Acetyl (Protein N-term))AAPEPLRPR_					1	0	0	2	Q15599	Q15599	Q15599	SLC9A3R2	Na(+)/H(+) exchange regulatory cofactor NHE-RF2	MULTI-MSMS	Lara_210122_P1471_JS_LD_RBD1_30d4C_R2	RBD1_30d4C	524.798	2	524.799	1047.58	-2.0133	-0.0010566	0.39647	0.00020806	-1.6168	-0.0008485	524.799	23.509	0.32132	23.509	23.341	23.663	0					58	15	5	0	0	0	0.00018432
	173	AAPEPLRPR	9	Acetyl (Protein N-term)	_(Acetyl (Protein N-term))AAPEPLRPR_					1	0	0	2	Q15599	Q15599	Q15599	SLC9A3R2	Na(+)/H(+) exchange regulatory cofactor NHE-RF2	MULTI-MSMS	Lara_210122_P1471_JS_LD_RBD1_control_R2	RBD1_control	524.798	2	524.799	1047.58	-0.57214	-0.00030026	-0.13614	-7.1446e-05	-0.70828	-0.00037171	524.799	23.547	0.46522	23.547	23.342	23.807	0					77	19	6	0	0	0	0.00088113
	174	AAPEPLRPR	9	Acetyl (Protein N-term)	_(Acetyl (Protein N-term))AAPEPLRPR_					1	0	0	2	Q15599	Q15599	Q15599	SLC9A3R2	Na(+)/H(+) exchange regulatory cofactor NHE-RF2	MULTI-MSMS	Lara_210122_P1471_JS_LD_RBD2_10d37C_R2	RBD2_10d37C	524.797	2	524.799	1047.58	-2.7953	-0.001467	1.0258	0.00053832	-1.7695	-0.00092866	524.799	23.431	0.44486	23.431	23.271	23.715	0					98	32	5	0	0	0	0.0092407
	175	AAPEPLRPR	9	Acetyl (Protein N-term)	_(Acetyl (Protein N-term))AAPEPLRPR_					1	0	0	2	Q15599	Q15599	Q15599	SLC9A3R2	Na(+)/H(+) exchange regulatory cofactor NHE-RF2	MULTI-MSMS	Lara_210122_P1471_JS_LD_RBD2_10d4C_R2	RBD2_10d4C	524.798	2	524.799	1047.58	-1.6846	-0.00088405	0.6373	0.00033446	-1.0473	-0.0005496	524.799	23.033	0.37282	23.033	22.869	23.242	0					143	37	6	0	0	0	0.0034889
	176	AAPEPLRPR	9	Acetyl (Protein N-term)	_(Acetyl (Protein N-term))AAPEPLRPR_					1	0	0	2	Q15599	Q15599	Q15599	SLC9A3R2	Na(+)/H(+) exchange regulatory cofactor NHE-RF2	MULTI-MSMS	Lara_210122_P1471_JS_LD_RBD2_20d37C_R2	RBD2_20d37C	524.798	2	524.799	1047.58	-0.51684	-0.00027124	0.25812	0.00013546	-0.25871	-0.00013577	524.799	23.065	0.22652	23.065	22.915	23.142	0					55	18	4	0	0	0	0.013048
	177	AAPEPLRPR	9	Acetyl (Protein N-term)	_(Acetyl (Protein N-term))AAPEPLRPR_					1	0	0	2	Q15599	Q15599	Q15599	SLC9A3R2	Na(+)/H(+) exchange regulatory cofactor NHE-RF2	MULTI-MSMS	Lara_210122_P1471_JS_LD_RBD2_20d4C_R2	RBD2_20d4C	524.795	2	524.799	1047.58	-8.1332	-0.0042683	0.34182	0.00017939	-7.7913	-0.0040889	524.799	23.182	0.39439	23.182	23.015	23.409	-3.5527e-15					126	40	4	0	0	0	0.0087738
	178	AAPEPLRPR	9	Acetyl (Protein N-term)	_(Acetyl (Protein N-term))AAPEPLRPR_					1	0	0	2	Q15599	Q15599	Q15599	SLC9A3R2	Na(+)/H(+) exchange regulatory cofactor NHE-RF2	MULTI-MSMS	Lara_210122_P1471_JS_LD_RBD2_30d37C_R2	RBD2_30d37C	524.799	2	524.799	1047.58	-0.91807	-0.0004818	0.44566	0.00023388	-0.47241	-0.00024792	524.799	23.348	0.32945	23.348	23.209	23.539	0					49	17	4	0	0	0	0.005393
	179	AAPEPLRPR	9	Acetyl (Protein N-term)	_(Acetyl (Protein N-term))AAPEPLRPR_					1	0	0	2	Q15599	Q15599	Q15599	SLC9A3R2	Na(+)/H(+) exchange regulatory cofactor NHE-RF2	MULTI-MSMS	Lara_210122_P1471_JS_LD_RBD2_30d4C_R2	RBD2_30d4C	524.798	2	524.799	1047.58	-1.9049	-0.00099967	0.95121	0.0004992	-0.95365	-0.00050047	524.799	23.03	0.23455	23.03	22.868	23.103	0					71	20	5	0	0	0	0.0089206
	180	AAPEPLRPR	9	Acetyl (Protein N-term)	_(Acetyl (Protein N-term))AAPEPLRPR_					1	0	0	2	Q15599	Q15599	Q15599	SLC9A3R2	Na(+)/H(+) exchange regulatory cofactor NHE-RF2	MULTI-MSMS	Zelda_201009_P1421_JS_LD_10d37C_GluCTry	RBD3_10d37C	524.798	2	524.799	1047.58	-1.2315	-0.00064631	0.66268	0.00034778	-0.56886	-0.00029853	524.799	23.682	0.38807	23.682	23.48	23.868	-3.5527e-15					33	11	4	0	0	0	2.3485e-06
	181	AAPEPLRPR	9	Acetyl (Protein N-term)	_(Acetyl (Protein N-term))AAPEPLRPR_					1	0	0	2	Q15599	Q15599	Q15599	SLC9A3R2	Na(+)/H(+) exchange regulatory cofactor NHE-RF2	MULTI-MSMS	Zelda_201009_P1421_JS_LD_10d4C_GluCTry	RBD3_10d4C	525.3	2	524.799	1047.58	-1.1018	-0.00057823	0.4009	0.00021039	-0.70092	-0.00036784	524.799	23.752	0.44207	23.752	23.58	24.022	0					43	17	4	0	0	0	0.022262
	182	AAPEPLRPR	9	Acetyl (Protein N-term)	_(Acetyl (Protein N-term))AAPEPLRPR_					1	0	0	2	Q15599	Q15599	Q15599	SLC9A3R2	Na(+)/H(+) exchange regulatory cofactor NHE-RF2	MULTI-MSMS	Zelda_201009_P1421_JS_LD_20d37C_GluCTry	RBD3_20d37C	524.798	2	524.799	1047.58	-0.85716	-0.00044983	0.83683	0.00043917	-0.020326	-1.0667e-05	524.799	23.627	0.41504	23.627	23.431	23.846	-3.5527e-15					31	12	4	0	0	0	0.0007396
	183	AAPEPLRPR	9	Acetyl (Protein N-term)	_(Acetyl (Protein N-term))AAPEPLRPR_					1	0	0	2	Q15599	Q15599	Q15599	SLC9A3R2	Na(+)/H(+) exchange regulatory cofactor NHE-RF2	MULTI-MSMS	Zelda_201009_P1421_JS_LD_20d4C_GluCTry	RBD3_20d4C	524.798	2	524.799	1047.58	-1.7613	-0.00092432	0.11417	5.9917e-05	-1.6471	-0.0008644	524.799	23.697	0.43403	23.697	23.507	23.941	0					32	13	4	0	0	0	8.0901e-05
	184	AAPEPLRPR	9	Acetyl (Protein N-term)	_(Acetyl (Protein N-term))AAPEPLRPR_					1	0	0	2	Q15599	Q15599	Q15599	SLC9A3R2	Na(+)/H(+) exchange regulatory cofactor NHE-RF2	MULTI-MSMS	Zelda_201009_P1421_JS_LD_Control_GluCTry	RBD3_control	524.799	2	524.799	1047.58	0.52014	0.00027297	0.040265	2.1131e-05	0.56041	0.0002941	524.799	23.648	0.43988	23.648	23.412	23.851	3.5527e-15					43	16	4	0	0	0	0.00088113
	185	AAPGAEFAPNKR	12	Unmodified	_AAPGAEFAPNKR_					0	0	0	2	Q15233	Q15233	Q15233	NONO	Non-POU domain-containing octamer-binding protein	MULTI-MSMS	Lara_210122_P1471_JS_LD_RBD1_10d4C_R2	RBD1_10d4C	410.219	3	410.219	1227.64	-0.90724	-0.00037217	0.4379	0.00017964	-0.46934	-0.00019253	410.219	17.276	0.23576	17.276	17.153	17.389	0					19	6	4	0	0	0	0.0016056
	186	AAPGAEFAPNKR	12	Unmodified	_AAPGAEFAPNKR_					0	0	0	2	Q15233	Q15233	Q15233	NONO	Non-POU domain-containing octamer-binding protein	MULTI-MSMS	Lara_210122_P1471_JS_LD_RBD1_20d4C_R2	RBD1_20d4C	410.218	3	410.219	1227.64	-4.0062	-0.0016434	0.073458	3.0134e-05	-3.9328	-0.0016133	410.219	17.285	0.20154	17.285	17.167	17.369	0					18	5	4	0	0	0	0.0005028
	187	AAPGAEFAPNKR	12	Unmodified	_AAPGAEFAPNKR_					0	0	0	2	Q15233	Q15233	Q15233	NONO	Non-POU domain-containing octamer-binding protein	MULTI-MSMS	Lara_210122_P1471_JS_LD_RBD1_30d4C_R2	RBD1_30d4C	410.219	3	410.219	1227.64	-1.3087	-0.00053683	0.68102	0.00027937	-0.62763	-0.00025747	410.22	17.37	0.35998	17.37	17.115	17.475	3.5527e-15					25	10	4	0	0	0	0.00072592
	188	AAPGAEFAPNKR	12	Unmodified	_AAPGAEFAPNKR_					0	0	0	2	Q15233	Q15233	Q15233	NONO	Non-POU domain-containing octamer-binding protein	MULTI-MSMS	Lara_210122_P1471_JS_LD_RBD1_control_R2	RBD1_control	410.219	3	410.219	1227.64	-1.2216	-0.00050114	0.80193	0.00032897	-0.41972	-0.00017218	410.22	17.351	0.23536	17.351	17.2	17.435	0					20	6	4	0	0	0	0.043675
	189	AAPGAEFAPNKR	12	Unmodified	_AAPGAEFAPNKR_					0	0	0	2	Q15233	Q15233	Q15233	NONO	Non-POU domain-containing octamer-binding protein	MULTI-MSMS	Lara_210122_P1471_JS_LD_RBD2_10d4C_R2	RBD2_10d4C	410.219	3	410.219	1227.64	-1.0933	-0.00044851	-0.4779	-0.00019605	-1.5712	-0.00064455	410.219	16.946	0.64313	16.946	16.417	17.06	0					37	19	4	0	0	0	0.0005028
	190	AAPGAEFAPNKR	12	Unmodified	_AAPGAEFAPNKR_					0	0	0	2	Q15233	Q15233	Q15233	NONO	Non-POU domain-containing octamer-binding protein	MULTI-MSMS	Lara_210122_P1471_JS_LD_RBD2_20d4C_R2	RBD2_20d4C	410.216	3	410.219	1227.64	-7.9429	-0.0032583	0.41626	0.00017076	-7.5267	-0.0030876	410.219	17.09	0.64358	17.09	16.557	17.201	0					34	19	4	0	0	0	0.0043432
	191	AAPGAEFAPNKR	12	Unmodified	_AAPGAEFAPNKR_					0	0	0	2	Q15233	Q15233	Q15233	NONO	Non-POU domain-containing octamer-binding protein	MSMS	Lara_210122_P1471_JS_LD_RBD2_30d4C_R2	RBD2_30d4C	410.219	3	410.219	1227.64	NaN	NaN	NaN	NaN	NaN	NaN	NaN	16.99	1	16.99	16.49	17.49	0								0	0	0	0.00053277
	192	AAPGQEPPEHMAELQR	16	Unmodified	_AAPGQEPPEHMAELQR_					0	0	0	3	O00391	O00391	O00391	QSOX1	Sulfhydryl oxidase 1	MULTI-MSMS	Lara_210122_P1471_JS_LD_RBD1_10d37C_R2	RBD1_10d37C	587.617	3	587.618	1759.83	-1.607	-0.00094433	-0.36378	-0.00021376	-1.9708	-0.0011581	587.617	22.241	0.29277	22.241	22.086	22.378	0					50	32	2	0	0	0	0.0017901
	193	AAPGQEPPEHMAELQR	16	Unmodified	_AAPGQEPPEHMAELQR_					0	0	0	3	O00391	O00391	O00391	QSOX1	Sulfhydryl oxidase 1	MULTI-MSMS	Lara_210122_P1471_JS_LD_RBD1_control_R2	RBD1_control	587.616	3	587.618	1759.83	-1.4192	-0.00083395	-0.56254	-0.00033056	-1.9817	-0.0011645	587.618	22.681	0.39783	22.681	22.458	22.856	0					99	47	3	0	0	0	0.0059588
	194	AAPGQEPPEHMAELQR	16	Unmodified	_AAPGQEPPEHMAELQR_					0	0	0	3	O00391	O00391	O00391	QSOX1	Sulfhydryl oxidase 1	MULTI-MSMS	Lara_210122_P1471_JS_LD_RBD2_10d4C_R2	RBD2_10d4C	587.951	3	587.618	1759.83	-0.24994	-0.00014687	-0.59868	-0.00035179	-0.84861	-0.00049866	587.617	22.125	0.55827	22.125	21.949	22.507	0					194	57	5	0	0	0	0.0045527
	195	AAPGQEPPEHMAELQR	16	Unmodified	_AAPGQEPPEHMAELQR_					0	0	0	3	O00391	O00391	O00391	QSOX1	Sulfhydryl oxidase 1	MULTI-MSMS	Lara_210122_P1471_JS_LD_RBD2_20d4C_R2	RBD2_20d4C	587.613	3	587.618	1759.83	-7.4827	-0.004397	-1.1293	-0.0006636	-8.612	-0.0050606	587.617	22.252	0.42619	22.252	22.097	22.524	0					133	45	4	0	0	0	0.0051293
	196	AAPGQEPPEHMAELQR	16	Unmodified	_AAPGQEPPEHMAELQR_					0	0	0	3	O00391	O00391	O00391	QSOX1	Sulfhydryl oxidase 1	MULTI-MSMS	Lara_210122_P1471_JS_LD_RBD2_30d4C_R2	RBD2_30d4C	587.617	3	587.618	1759.83	-0.056057	-3.294e-05	-0.94455	-0.00055503	-1.0006	-0.00058797	587.617	22.156	0.51541	22.156	21.965	22.481	0					152	49	5	0	0	0	0.00067349
	197	AAPPDVGEERR	11	Unmodified	_AAPPDVGEERR_					0	0	0	3	Q7L2J0	Q7L2J0	Q7L2J0	MEPCE	7SK snRNA methylphosphate capping enzyme	MULTI-MSMS	Lara_210122_P1471_JS_LD_RBD1_control_R2	RBD1_control	399.538	3	399.539	1195.59	-1.3772	-0.00055025	0.27947	0.00011166	-1.0977	-0.00043859	399.539	14.151	0.50469	14.151	13.941	14.445	0					25	14	3	0	0	0	0.0010046
	198	AAPSDGFKPR	10	Acetyl (Protein N-term)	_(Acetyl (Protein N-term))AAPSDGFKPR_					1	0	0	1	Q92979	Q92979	Q92979	EMG1	Ribosomal RNA small subunit methyltransferase NEP1	MULTI-MSMS	Lara_210122_P1471_JS_LD_RBD1_10d4C_R2	RBD1_10d4C	544.28	2	544.28	1086.55	-1.4138	-0.00076953	-0.033798	-1.8396e-05	-1.4476	-0.00078792	544.28	21.035	0.15464	21.035	20.937	21.092	0					26	16	2	0	0	0	0.00096566
	199	AAPSDGFKPR	10	Acetyl (Protein N-term)	_(Acetyl (Protein N-term))AAPSDGFKPR_					1	0	0	1	Q92979	Q92979	Q92979	EMG1	Ribosomal RNA small subunit methyltransferase NEP1	MULTI-MSMS	Lara_210122_P1471_JS_LD_RBD1_20d4C_R2	RBD1_20d4C	544.278	2	544.28	1086.55	-4.0826	-0.0022221	-0.46067	-0.00025074	-4.5433	-0.0024728	544.28	21.014	0.20254	21.014	20.933	21.136	0					31	19	2	0	0	0	0.00052271
	200	AAPSDGFKPR	10	Acetyl (Protein N-term)	_(Acetyl (Protein N-term))AAPSDGFKPR_					1	0	0	1	Q92979	Q92979	Q92979	EMG1	Ribosomal RNA small subunit methyltransferase NEP1	MULTI-MSMS	Lara_210122_P1471_JS_LD_RBD1_control_R2	RBD1_control	544.279	2	544.28	1086.55	-1.6358	-0.00089034	0.12218	6.6501e-05	-1.5136	-0.00082384	544.28	20.988	0.1532	20.988	20.918	21.071	0					31	17	2	0	0	0	0.00096566
	201	AAPSDGFKPR	10	Acetyl (Protein N-term)	_(Acetyl (Protein N-term))AAPSDGFKPR_					1	0	0	1	Q92979	Q92979	Q92979	EMG1	Ribosomal RNA small subunit methyltransferase NEP1	MULTI-MSMS	Lara_210122_P1471_JS_LD_RBD2_10d4C_R2	RBD2_10d4C	544.28	2	544.28	1086.55	-0.86063	-0.00046842	-0.57372	-0.00031227	-1.4344	-0.00078069	544.28	20.63	0.22465	20.63	20.545	20.77	0					48	23	3	0	0	0	0.0051125
	202	AAPSDGFKPR	10	Acetyl (Protein N-term)	_(Acetyl (Protein N-term))AAPSDGFKPR_					1	0	0	1	Q92979	Q92979	Q92979	EMG1	Ribosomal RNA small subunit methyltransferase NEP1	MULTI-MSMS	Lara_210122_P1471_JS_LD_RBD2_20d4C_R2	RBD2_20d4C	544.276	2	544.28	1086.55	-7.9772	-0.0043419	-0.0075717	-4.1211e-06	-7.9848	-0.004346	544.28	20.71	0.16647	20.71	20.652	20.818	0					29	15	2	0	0	0	0.0082098
	203	AAPSDGFKPR	10	Acetyl (Protein N-term)	_(Acetyl (Protein N-term))AAPSDGFKPR_					1	0	0	1	Q92979	Q92979	Q92979	EMG1	Ribosomal RNA small subunit methyltransferase NEP1	MULTI-MSMS	Lara_210122_P1471_JS_LD_RBD2_30d4C_R2	RBD2_30d4C	544.28	2	544.28	1086.55	-1.0727	-0.00058384	-0.34689	-0.00018881	-1.4196	-0.00077265	544.28	20.697	0.19002	20.697	20.606	20.796	0					40	17	3	0	0	0	0.00076723
	204	AAQVAQDEEIAR	12	Unmodified	_AAQVAQDEEIAR_					0	0	0	2	Q8IVM0	Q8IVM0	Q8IVM0	CCDC50	Coiled-coil domain-containing protein 50	MULTI-MSMS	Lara_210122_P1471_JS_LD_RBD1_10d4C_R2	RBD1_10d4C	650.828	2	650.828	1299.64	-0.77657	-0.00050541	-0.6266	-0.00040781	-1.4032	-0.00091322	650.828	18.004	0.17291	18.004	17.881	18.054	0					41	17	3	0	0	0	0.004304
	205	AAQVAQDEEIAR	12	Unmodified	_AAQVAQDEEIAR_					0	0	0	2	Q8IVM0	Q8IVM0	Q8IVM0	CCDC50	Coiled-coil domain-containing protein 50	MSMS	Lara_210122_P1471_JS_LD_RBD1_20d4C_R2	RBD1_20d4C	650.825	2	650.828	1299.64	NaN	NaN	NaN	NaN	NaN	NaN	NaN	17.942	1	17.942	17.442	18.442	0								0	0	0	3.3533e-12
	206	AAQVAQDEEIAR	12	Unmodified	_AAQVAQDEEIAR_					0	0	0	2	Q8IVM0	Q8IVM0	Q8IVM0	CCDC50	Coiled-coil domain-containing protein 50	MULTI-MSMS	Lara_210122_P1471_JS_LD_RBD1_30d4C_R2	RBD1_30d4C	650.826	2	650.828	1299.64	-0.83528	-0.00054362	-0.76502	-0.0004979	-1.6003	-0.0010415	650.828	18.078	0.19917	18.078	17.967	18.166	0					47	15	4	0	0	0	0.0029619
	207	AAQVAQDEEIAR	12	Unmodified	_AAQVAQDEEIAR_					0	0	0	2	Q8IVM0	Q8IVM0	Q8IVM0	CCDC50	Coiled-coil domain-containing protein 50	MULTI-MSMS	Lara_210122_P1471_JS_LD_RBD1_control_R2	RBD1_control	650.828	2	650.828	1299.64	-1.1403	-0.00074213	-0.15763	-0.00010259	-1.2979	-0.00084471	650.828	18.049	0.21092	18.049	17.943	18.154	0					36	11	4	0	0	0	9.5691e-08
	208	AAQVAQDEEIAR	12	Unmodified	_AAQVAQDEEIAR_					0	0	0	2	Q8IVM0	Q8IVM0	Q8IVM0	CCDC50	Coiled-coil domain-containing protein 50	MULTI-MSMS	Lara_210122_P1471_JS_LD_RBD2_10d4C_R2	RBD2_10d4C	651.329	2	650.828	1299.64	-2.2415	-0.0014588	0.45559	0.00029651	-1.7859	-0.0011623	650.828	17.67	0.21383	17.67	17.518	17.732	3.5527e-15					36	25	2	0	0	0	0.0012761
	209	AAQVAQDEEIAR	12	Unmodified	_AAQVAQDEEIAR_					0	0	0	2	Q8IVM0	Q8IVM0	Q8IVM0	CCDC50	Coiled-coil domain-containing protein 50	MULTI-MSMS	Lara_210122_P1471_JS_LD_RBD2_20d4C_R2	RBD2_20d4C	650.823	2	650.828	1299.64	-8.589	-0.00559	0.3447	0.00022434	-8.2443	-0.0053656	650.828	17.827	0.17498	17.827	17.704	17.879	0					62	22	4	0	0	0	0.004304
	210	AAQVAQDEEIAR	12	Unmodified	_AAQVAQDEEIAR_					0	0	0	2	Q8IVM0	Q8IVM0	Q8IVM0	CCDC50	Coiled-coil domain-containing protein 50	MULTI-MSMS	Lara_210122_P1471_JS_LD_RBD2_30d4C_R2	RBD2_30d4C	650.827	2	650.828	1299.64	-1.9301	-0.0012562	-0.19323	-0.00012576	-2.1234	-0.0013819	650.828	17.841	0.16358	17.841	17.728	17.891	0					31	25	2	0	0	0	5.2635e-08
	211	AAQVAQDEEIAR	12	Unmodified	_AAQVAQDEEIAR_					0	0	0	2	Q8IVM0	Q8IVM0	Q8IVM0	CCDC50	Coiled-coil domain-containing protein 50	MULTI-MSMS	Zelda_201009_P1421_JS_LD_10d4C_GluCTry	RBD3_10d4C	650.828	2	650.828	1299.64	-0.27971	-0.00018204	-0.15081	-9.8151e-05	-0.43052	-0.00028019	650.828	18.442	0.1506	18.442	18.336	18.487	0					11	5	3	0	0	0	5.4695e-08
	212	AAQVAQDEEIAR	12	Unmodified	_AAQVAQDEEIAR_					0	0	0	2	Q8IVM0	Q8IVM0	Q8IVM0	CCDC50	Coiled-coil domain-containing protein 50	MULTI-MSMS	Zelda_201009_P1421_JS_LD_20d4C_GluCTry	RBD3_20d4C	650.827	2	650.828	1299.64	-1.8091	-0.0011774	-0.082155	-5.3469e-05	-1.8913	-0.0012309	650.828	18.387	0.092877	18.387	18.305	18.398	0					8	3	3	0	0	0	1.5434e-19
	213	AAQVAQDEEIAR	12	Unmodified	_AAQVAQDEEIAR_					0	0	0	2	Q8IVM0	Q8IVM0	Q8IVM0	CCDC50	Coiled-coil domain-containing protein 50	MULTI-MSMS	Zelda_201009_P1421_JS_LD_Control_GluCTry	RBD3_control	650.829	2	650.828	1299.64	0.63074	0.0004105	-0.0098326	-6.3994e-06	0.62091	0.0004041	650.828	18.356	0.13682	18.356	18.233	18.37	0					8	5	3	0	0	0	0.0055623
	214	AASAPGSGNPCHE	13	Unmodified	_AASAPGSGNPCHE_					0	0	0	0	P81605	P81605	P81605	DCD	Dermcidin;Survival-promoting peptide;DCD-1	MULTI-MSMS	Lara_210122_P1471_JS_LD_RBD1_10d4C_R2	RBD1_10d4C	599.251	2	599.251	1196.49	-0.88598	-0.00053093	0.24636	0.00014763	-0.63962	-0.0003833	599.753	14.047	0.26921	14.047	13.929	14.198	0					16	7	3	0	0	0	0.0023508
	215	AASAPGSGNPCHE	13	Unmodified	_AASAPGSGNPCHE_					0	0	0	0	P81605	P81605	P81605	DCD	Dermcidin;Survival-promoting peptide;DCD-1	MULTI-MSMS	Lara_210122_P1471_JS_LD_RBD2_10d37C_R2	RBD2_10d37C	599.251	2	599.251	1196.49	-2.0133	-0.0012065	0.9043	0.0005419	-1.109	-0.00066458	599.252	14.019	0.26917	14.019	13.901	14.171	0					14	7	3	0	0	0	0.0020595
	216	AASAPGSGNPCHE	13	Unmodified	_AASAPGSGNPCHE_					0	0	0	0	P81605	P81605	P81605	DCD	Dermcidin;Survival-promoting peptide;DCD-1	MULTI-MSMS	Lara_210122_P1471_JS_LD_RBD2_10d4C_R2	RBD2_10d4C	599.251	2	599.251	1196.49	-1.4668	-0.00087896	0.38682	0.0002318	-1.0799	-0.00064715	599.252	13.91	0.20186	13.91	13.783	13.985	0					14	5	3	0	0	0	0.002803
	217	AASAPGSGNPCHE	13	Unmodified	_AASAPGSGNPCHE_					0	0	0	0	P81605	P81605	P81605	DCD	Dermcidin;Survival-promoting peptide;DCD-1	MULTI-MSMS	Lara_210122_P1471_JS_LD_RBD2_20d37C_R2	RBD2_20d37C	599.251	2	599.251	1196.49	-0.080095	-4.7997e-05	0.23424	0.00014037	0.15415	9.2372e-05	599.251	13.933	0.16851	13.933	13.849	14.017	0					10	4	3	0	0	0	0.0070098
	218	AASAPGSGNPCHE	13	Unmodified	_AASAPGSGNPCHE_					0	0	0	0	P81605	P81605	P81605	DCD	Dermcidin;Survival-promoting peptide;DCD-1	MULTI-MSMS	Lara_210122_P1471_JS_LD_RBD2_20d4C_R2	RBD2_20d4C	599.247	2	599.251	1196.49	-7.5218	-0.0045074	-0.30274	-0.00018142	-7.8245	-0.0046888	599.251	13.97	1.2473	13.97	13.818	15.065	0					92	36	6	0	0	0	0.0011642
	219	AASAPGSGNPCHEASAAQK	19	Unmodified	_AASAPGSGNPCHEASAAQK_					0	0	0	1	P81605	P81605	P81605	DCD	Dermcidin;Survival-promoting peptide;DCD-1	MULTI-MSMS	Lara_210122_P1471_JS_LD_RBD2_20d4C_R2	RBD2_20d4C	585.599	3	585.269	1752.78	-7.4906	-0.004384	-0.41059	-0.00024031	-7.9012	-0.0046243	585.603	13.576	0.30158	13.576	13.449	13.75	0					24	8	4	0	0	0	7.8435e-05
	220	AASAPGSGNPCHEASAAQKE	20	Unmodified	_AASAPGSGNPCHEASAAQKE_					0	0	0	2	P81605	P81605	P81605	DCD	Dermcidin;Survival-promoting peptide;DCD-1	MULTI-MSMS	Lara_210122_P1471_JS_LD_RBD2_20d4C_R2	RBD2_20d4C	628.279	3	628.283	1881.83	-7.7971	-0.0048988	0.9369	0.00058864	-6.8602	-0.0043101	628.618	14.138	0.53831	14.138	13.886	14.424	0					30	15	4	0	0	0	0.006732
	221	AASLGTVIKPLVE	13	Unmodified	_AASLGTVIKPLVE_					0	0	0	1	Q9NYV4;J3QSD7	Q9NYV4	Q9NYV4	CDK12	Cyclin-dependent kinase 12	MULTI-MSMS	Lara_210122_P1471_JS_LD_RBD1_control_R2	RBD1_control	649.389	2	649.39	1296.77	0.31901	0.00020716	0.037149	2.4124e-05	0.35616	0.00023129	649.39	45.605	0.27676	45.605	45.472	45.749	0					50	16	4	0	0	0	0.0055092
	222	AATALKDVVK	10	Unmodified	_AATALKDVVK_					0	0	0	1	Q15084	Q15084	Q15084	PDIA6	Protein disulfide-isomerase A6	MULTI-MSMS	Zelda_201009_P1421_JS_LD_Control_GluCTry	RBD3_control	508.311	2	508.311	1014.61	-0.26086	-0.0001326	0.369	0.00018757	0.10815	5.4972e-05	508.311	20.63	0.1392	20.63	20.562	20.701	0					11	7	2	0	0	0	0.00045261
	223	AAVLLEQER	9	Unmodified	_AAVLLEQER_					0	0	0	2	Q13435;E9PJ04;E9PJT3;H0YCG1	Q13435	Q13435	SF3B2	Splicing factor 3B subunit 2	MSMS	Lara_210122_P1471_JS_LD_RBD1_10d4C_R2	RBD1_10d4C	514.79	2	514.79	1027.57	NaN	NaN	NaN	NaN	NaN	NaN	NaN	24.769	1	24.769	24.269	25.269	0								0	0	0	4.9033e-06
	224	AAVLLEQER	9	Unmodified	_AAVLLEQER_					0	0	0	2	Q13435;E9PJ04;E9PJT3;H0YCG1	Q13435	Q13435	SF3B2	Splicing factor 3B subunit 2	MULTI-MSMS	Lara_210122_P1471_JS_LD_RBD1_20d4C_R2	RBD1_20d4C	514.787	2	514.79	1027.57	-4.9882	-0.0025679	-0.28405	-0.00014623	-5.2723	-0.0027141	514.79	24.762	0.16985	24.762	24.71	24.88	0					41	24	2	0	0	0	7.8979e-06
	225	AAVLLEQER	9	Unmodified	_AAVLLEQER_					0	0	0	2	Q13435;E9PJ04;E9PJT3;H0YCG1	Q13435	Q13435	SF3B2	Splicing factor 3B subunit 2	MULTI-MSMS	Lara_210122_P1471_JS_LD_RBD1_30d4C_R2	RBD1_30d4C	514.789	2	514.79	1027.57	-2.1916	-0.0011282	-0.59576	-0.00030669	-2.7874	-0.0014349	514.79	24.915	0.14985	24.915	24.859	25.009	0					30	21	2	0	0	0	2.0934e-07
	226	AAVLLEQER	9	Unmodified	_AAVLLEQER_					0	0	0	2	Q13435;E9PJ04;E9PJT3;H0YCG1	Q13435	Q13435	SF3B2	Splicing factor 3B subunit 2	MULTI-MSMS	Lara_210122_P1471_JS_LD_RBD1_control_R2	RBD1_control	514.789	2	514.79	1027.57	-2.2791	-0.0011733	-0.13194	-6.7921e-05	-2.4111	-0.0012412	514.79	24.986	0.19376	24.986	24.913	25.106	0					43	27	2	0	0	0	0.0033537
	227	AAVLLEQER	9	Unmodified	_AAVLLEQER_					0	0	0	2	Q13435;E9PJ04;E9PJT3;H0YCG1	Q13435	Q13435	SF3B2	Splicing factor 3B subunit 2	MULTI-MSMS	Lara_210122_P1471_JS_LD_RBD2_10d4C_R2	RBD2_10d4C	514.789	2	514.79	1027.57	-2.0771	-0.0010693	-0.38871	-0.00020011	-2.4658	-0.0012694	514.79	24.516	0.22797	24.516	24.405	24.633	0					49	29	2	0	0	0	0.00061808
	228	AAVLLEQER	9	Unmodified	_AAVLLEQER_					0	0	0	2	Q13435;E9PJ04;E9PJT3;H0YCG1	Q13435	Q13435	SF3B2	Splicing factor 3B subunit 2	MULTI-MSMS	Lara_210122_P1471_JS_LD_RBD2_20d4C_R2	RBD2_20d4C	514.786	2	514.79	1027.57	-8.525	-0.0043886	-0.10838	-5.5792e-05	-8.6334	-0.0044444	514.79	24.716	0.18965	24.716	24.626	24.815	0					41	22	2	0	0	0	0.0033537
	229	AAVLLEQER	9	Unmodified	_AAVLLEQER_					0	0	0	2	Q13435;E9PJ04;E9PJT3;H0YCG1	Q13435	Q13435	SF3B2	Splicing factor 3B subunit 2	MULTI-MSMS	Lara_210122_P1471_JS_LD_RBD2_30d4C_R2	RBD2_30d4C	514.789	2	514.79	1027.57	-2.276	-0.0011717	0.087555	4.5072e-05	-2.1885	-0.0011266	514.79	24.355	0.18874	24.355	24.278	24.467	0					43	27	2	0	0	0	0.011026
	230	AAVPIVNLK	9	Unmodified	_AAVPIVNLK_					0	0	0	0	P39060;H7BXV5;H7C457	P39060	P39060	COL18A1	Collagen alpha-1(XVIII) chain;Endostatin	MSMS	Lara_210122_P1471_JS_LD_RBD1_10d37C_R2	RBD1_10d37C	462.796	2	462.797	923.58	NaN	NaN	NaN	NaN	NaN	NaN	NaN	34.684	1	34.684	34.184	35.184	0								0	0	0	6.861e-06
	231	AAVPIVNLK	9	Unmodified	_AAVPIVNLK_					0	0	0	0	P39060;H7BXV5;H7C457	P39060	P39060	COL18A1	Collagen alpha-1(XVIII) chain;Endostatin	MULTI-MSMS	Lara_210122_P1471_JS_LD_RBD1_10d4C_R2	RBD1_10d4C	462.796	2	462.797	923.58	-1.2264	-0.00056756	-1.0545	-0.00048802	-2.2809	-0.0010556	462.797	34.851	0.098068	34.851	34.795	34.893	0					13	10	2	0	0	0	0.0019415
	232	AAVPIVNLK	9	Unmodified	_AAVPIVNLK_					0	0	0	0	P39060;H7BXV5;H7C457	P39060	P39060	COL18A1	Collagen alpha-1(XVIII) chain;Endostatin	MULTI-MSMS	Lara_210122_P1471_JS_LD_RBD1_20d37C_R2	RBD1_20d37C	462.796	2	462.797	923.58	-0.85259	-0.00039458	-1.161	-0.00053732	-2.0136	-0.0009319	462.797	34.67	0.11348	34.67	34.604	34.717	0					19	11	2	0	0	0	0.0024728
	233	AAVPIVNLK	9	Unmodified	_AAVPIVNLK_					0	0	0	0	P39060;H7BXV5;H7C457	P39060	P39060	COL18A1	Collagen alpha-1(XVIII) chain;Endostatin	MULTI-MSMS	Lara_210122_P1471_JS_LD_RBD1_20d4C_R2	RBD1_20d4C	462.795	2	462.797	923.58	-4.4257	-0.0020482	-0.68124	-0.00031528	-5.1069	-0.0023635	462.797	34.851	0.074047	34.851	34.829	34.903	0					14	10	2	0	0	0	0.0013944
	234	AAVPIVNLK	9	Unmodified	_AAVPIVNLK_					0	0	0	0	P39060;H7BXV5;H7C457	P39060	P39060	COL18A1	Collagen alpha-1(XVIII) chain;Endostatin	MULTI-MSMS	Lara_210122_P1471_JS_LD_RBD1_30d37C_R2	RBD1_30d37C	462.796	2	462.797	923.58	-2.2759	-0.0010533	-0.064988	-3.0076e-05	-2.3409	-0.0010833	462.797	34.55	0.15179	34.55	34.463	34.614	0					17	12	2	0	0	0	0.0029608
	235	AAVPIVNLK	9	Unmodified	_AAVPIVNLK_					0	0	0	0	P39060;H7BXV5;H7C457	P39060	P39060	COL18A1	Collagen alpha-1(XVIII) chain;Endostatin	MULTI-MSMS	Lara_210122_P1471_JS_LD_RBD1_30d4C_R2	RBD1_30d4C	462.796	2	462.797	923.58	-1.9421	-0.00089881	-1.3044	-0.00060366	-3.2465	-0.0015025	462.797	35.007	0.10289	35.007	34.957	35.06	0					16	13	2	0	0	0	0.0054274
	236	AAVPIVNLK	9	Unmodified	_AAVPIVNLK_					0	0	0	0	P39060;H7BXV5;H7C457	P39060	P39060	COL18A1	Collagen alpha-1(XVIII) chain;Endostatin	MSMS	Lara_210122_P1471_JS_LD_RBD1_control_R2	RBD1_control	462.797	2	462.797	923.58	NaN	NaN	NaN	NaN	NaN	NaN	NaN	35.04	1	35.04	34.54	35.54	0								0	0	0	0.0029876
	237	AAVPIVNLK	9	Unmodified	_AAVPIVNLK_					0	0	0	0	P39060;H7BXV5;H7C457	P39060	P39060	COL18A1	Collagen alpha-1(XVIII) chain;Endostatin	MULTI-MSMS	Lara_210122_P1471_JS_LD_RBD2_10d37C_R2	RBD2_10d37C	462.796	2	462.797	923.58	-2.2112	-0.0010233	-0.85514	-0.00039576	-3.0663	-0.0014191	462.797	35.228	0.13447	35.228	35.162	35.296	0					18	15	2	0	0	0	0.0028764
	238	AAVPIVNLK	9	Unmodified	_AAVPIVNLK_					0	0	0	0	P39060;H7BXV5;H7C457	P39060	P39060	COL18A1	Collagen alpha-1(XVIII) chain;Endostatin	MULTI-MSMS	Lara_210122_P1471_JS_LD_RBD2_10d4C_R2	RBD2_10d4C	462.797	2	462.797	923.58	-1.1647	-0.00053901	-1.1436	-0.00052927	-2.3083	-0.0010683	462.797	34.54	0.09206	34.54	34.485	34.577	0					14	9	2	0	0	0	0.0029608
	239	AAVPIVNLK	9	Unmodified	_AAVPIVNLK_					0	0	0	0	P39060;H7BXV5;H7C457	P39060	P39060	COL18A1	Collagen alpha-1(XVIII) chain;Endostatin	MULTI-MSMS	Lara_210122_P1471_JS_LD_RBD2_20d37C_R2	RBD2_20d37C	462.797	2	462.797	923.58	-0.57472	-0.00026598	-0.87559	-0.00040522	-1.4503	-0.0006712	462.797	34.885	0.097517	34.885	34.83	34.927	0					15	9	2	0	0	0	0.0041101
	240	AAVPIVNLK	9	Unmodified	_AAVPIVNLK_					0	0	0	0	P39060;H7BXV5;H7C457	P39060	P39060	COL18A1	Collagen alpha-1(XVIII) chain;Endostatin	MSMS	Lara_210122_P1471_JS_LD_RBD2_20d4C_R2	RBD2_20d4C	462.793	2	462.797	923.58	NaN	NaN	NaN	NaN	NaN	NaN	NaN	34.66	1	34.66	34.16	35.16	0								0	0	0	0.0055396
	241	AAVPIVNLK	9	Unmodified	_AAVPIVNLK_					0	0	0	0	P39060;H7BXV5;H7C457	P39060	P39060	COL18A1	Collagen alpha-1(XVIII) chain;Endostatin	MULTI-MSMS	Lara_210122_P1471_JS_LD_RBD2_30d37C_R2	RBD2_30d37C	462.796	2	462.797	923.58	-0.75928	-0.00035139	-1.353	-0.00062618	-2.1123	-0.00097757	462.797	35.267	0.091721	35.267	35.231	35.323	0					16	11	2	0	0	0	0.0039098
	242	AAVPIVNLK	9	Unmodified	_AAVPIVNLK_					0	0	0	0	P39060;H7BXV5;H7C457	P39060	P39060	COL18A1	Collagen alpha-1(XVIII) chain;Endostatin	MULTI-MSMS	Lara_210122_P1471_JS_LD_RBD2_30d4C_R2	RBD2_30d4C	462.716	2	462.797	923.58	-1.2881	-0.00059613	-1.346	-0.00062293	-2.6341	-0.0012191	462.797	34.349	0.11228	34.349	34.296	34.408	0					16	11	2	0	0	0	0.0059526
	243	AAVPIVNLKDE	11	Unmodified	_AAVPIVNLKDE_					0	0	0	1	P39060;H7BXV5;H7C457	P39060	P39060	COL18A1	Collagen alpha-1(XVIII) chain;Endostatin	MULTI-MSMS	Lara_210122_P1471_JS_LD_RBD1_10d4C_R2	RBD1_10d4C	585.333	2	584.832	1167.65	-1.3598	-0.00079523	-0.79063	-0.00046239	-2.1504	-0.0012576	584.832	34.879	0.17779	34.879	34.795	34.972	0					32	23	2	0	0	0	0.0011974
	244	AAVPIVNLKDE	11	Unmodified	_AAVPIVNLKDE_					0	0	0	1	P39060;H7BXV5;H7C457	P39060	P39060	COL18A1	Collagen alpha-1(XVIII) chain;Endostatin	MULTI-MSMS	Lara_210122_P1471_JS_LD_RBD1_20d4C_R2	RBD1_20d4C	584.83	2	584.832	1167.65	-4.4989	-0.0026311	-0.44819	-0.00026212	-4.9471	-0.0028932	584.832	34.902	0.2221	34.902	34.811	35.033	0					46	32	2	0	0	0	0.0022696
	245	AAVPIVNLKDE	11	Unmodified	_AAVPIVNLKDE_					0	0	0	1	P39060;H7BXV5;H7C457	P39060	P39060	COL18A1	Collagen alpha-1(XVIII) chain;Endostatin	MSMS	Lara_210122_P1471_JS_LD_RBD1_30d4C_R2	RBD1_30d4C	584.83	2	584.832	1167.65	NaN	NaN	NaN	NaN	NaN	NaN	NaN	35.02	1	35.02	34.52	35.52	0								0	0	0	0.0047106
	246	AAVPIVNLKDE	11	Unmodified	_AAVPIVNLKDE_					0	0	0	1	P39060;H7BXV5;H7C457	P39060	P39060	COL18A1	Collagen alpha-1(XVIII) chain;Endostatin	MULTI-MSMS	Lara_210122_P1471_JS_LD_RBD1_control_R2	RBD1_control	584.831	2	584.832	1167.65	-0.92854	-0.00054304	-1.1464	-0.00067046	-2.075	-0.0012135	584.832	35.074	0.20774	35.074	34.984	35.192	0					44	27	2	0	0	0	0.00092669
	247	AAVPIVNLKDE	11	Unmodified	_AAVPIVNLKDE_					0	0	0	1	P39060;H7BXV5;H7C457	P39060	P39060	COL18A1	Collagen alpha-1(XVIII) chain;Endostatin	MSMS	Lara_210122_P1471_JS_LD_RBD2_30d4C_R2	RBD2_30d4C	584.83	2	584.832	1167.65	NaN	NaN	NaN	NaN	NaN	NaN	NaN	34.399	1	34.399	33.899	34.899	0								0	0	0	0.0017365
	248	AAVPIVNLKDELLFPSWE	18	Unmodified	_AAVPIVNLKDELLFPSWE_					0	0	0	2	P39060;H7BXV5;H7C457	P39060	P39060	COL18A1	Collagen alpha-1(XVIII) chain;Endostatin	MULTI-MSMS	Lara_210122_P1471_JS_LD_RBD1_10d37C_R2	RBD1_10d37C	1021.55	2	1021.05	2040.09	-0.1025	-0.00010466	-0.29025	-0.00029636	-0.39275	-0.00040102	1021.56	52.943	0.26526	52.943	52.86	53.125	0					26	7	6	0	0	0	2.6317e-05
	249	AAVPIVNLKDELLFPSWE	18	Unmodified	_AAVPIVNLKDELLFPSWE_					0	0	0	2	P39060;H7BXV5;H7C457	P39060	P39060	COL18A1	Collagen alpha-1(XVIII) chain;Endostatin	MULTI-MSMS	Lara_210122_P1471_JS_LD_RBD1_10d4C_R2	RBD1_10d4C	1021.55	2	1021.05	2040.09	-1.0083	-0.0010296	0.56048	0.00057228	-0.44787	-0.0004573	1021.56	53.039	0.5241	53.039	52.696	53.22	0					31	15	4	0	0	0	9.0618e-05
	250	AAVPIVNLKDELLFPSWE	18	Unmodified	_AAVPIVNLKDELLFPSWE_					0	0	0	2	P39060;H7BXV5;H7C457	P39060	P39060	COL18A1	Collagen alpha-1(XVIII) chain;Endostatin	MULTI-MSMS	Lara_210122_P1471_JS_LD_RBD1_20d4C_R2	RBD1_20d4C	1021.55	2	1021.05	2040.09	-4.1397	-0.0042268	0.69071	0.00070526	-3.449	-0.0035216	1021.56	53.018	0.62825	53.018	52.607	53.235	0					34	18	4	0	0	0	0.0013791
	251	AAVPIVNLKDELLFPSWE	18	Unmodified	_AAVPIVNLKDELLFPSWE_					0	0	0	2	P39060;H7BXV5;H7C457	P39060	P39060	COL18A1	Collagen alpha-1(XVIII) chain;Endostatin	MULTI-MSMS	Lara_210122_P1471_JS_LD_RBD1_30d37C_R2	RBD1_30d37C	1021.05	2	1021.05	2040.09	-1.5795	-0.0016127	-0.03152	-3.2184e-05	-1.611	-0.0016449	1021.56	52.867	0.32047	52.867	52.715	53.035	0					27	10	6	0	0	0	0.00017761
	252	AAVPIVNLKDELLFPSWE	18	Unmodified	_AAVPIVNLKDELLFPSWE_					0	0	0	2	P39060;H7BXV5;H7C457	P39060	P39060	COL18A1	Collagen alpha-1(XVIII) chain;Endostatin	MULTI-MSMS	Lara_210122_P1471_JS_LD_RBD1_30d4C_R2	RBD1_30d4C	1021.55	2	1021.05	2040.09	-1.4793	-0.0015104	0.39471	0.00040302	-1.0846	-0.0011074	1021.56	52.989	0.39581	52.989	52.71	53.106	0					30	11	5	0	0	0	0.00035755
	253	AAVPIVNLKDELLFPSWE	18	Unmodified	_AAVPIVNLKDELLFPSWE_					0	0	0	2	P39060;H7BXV5;H7C457	P39060	P39060	COL18A1	Collagen alpha-1(XVIII) chain;Endostatin	MULTI-MSMS	Lara_210122_P1471_JS_LD_RBD1_control_R2	RBD1_control	1021.56	2	1021.05	2040.09	0.059625	6.088e-05	-0.56681	-0.00057875	-0.50719	-0.00051787	1021.55	53.057	0.26456	53.057	52.94	53.205	0					30	7	6	0	0	0	1.6723e-05
	254	AAVPIVNLKDELLFPSWE	18	Unmodified	_AAVPIVNLKDELLFPSWE_					0	0	0	2	P39060;H7BXV5;H7C457	P39060	P39060	COL18A1	Collagen alpha-1(XVIII) chain;Endostatin	MULTI-MSMS	Lara_210122_P1471_JS_LD_RBD2_20d37C_R2	RBD2_20d37C	1021.55	2	1021.05	2040.09	0.27263	0.00027837	-1.3345	-0.0013626	-1.0618	-0.0010842	1021.55	52.895	0.20596	52.895	52.812	53.018	0					27	8	5	0	0	0	0.0013791
	255	AAVPIVNLKDELLFPSWE	18	Unmodified	_AAVPIVNLKDELLFPSWE_					0	0	0	2	P39060;H7BXV5;H7C457	P39060	P39060	COL18A1	Collagen alpha-1(XVIII) chain;Endostatin	MULTI-MSMS	Lara_210122_P1471_JS_LD_RBD2_20d4C_R2	RBD2_20d4C	1021.55	2	1021.05	2040.09	-1.072	-0.0010946	0.25241	0.00025773	-0.81961	-0.00083687	1021.56	52.905	0.17026	52.905	52.811	52.982	0					37	9	5	0	0	0	0.037641
	256	AAVPIVNLKDELLFPSWE	18	Unmodified	_AAVPIVNLKDELLFPSWE_					0	0	0	2	P39060;H7BXV5;H7C457	P39060	P39060	COL18A1	Collagen alpha-1(XVIII) chain;Endostatin	MULTI-MSMS	Lara_210122_P1471_JS_LD_RBD2_30d4C_R2	RBD2_30d4C	1021.56	2	1021.05	2040.09	-0.94509	-0.00096498	0.30686	0.00031332	-0.63823	-0.00065166	1021.56	52.904	0.21785	52.904	52.796	53.014	0					35	10	5	0	0	0	0.006764
	257	AAVPSGASTGIYEALELR	18	Unmodified	_AAVPSGASTGIYEALELR_					0	0	0	2	P06733;A0A2R8Y6G6;K7EM90;A0A2R8YEM5;K7ERS8;A0A2R8Y879;A0A2R8YEG5;A0A2R8Y798;P09104;P13929;F5H0C8;E5RGZ4;K7EKN2;K7EPM1;E5RI09;F5H1C3;E5RG95	P06733	P06733	ENO1;ENO2;ENO3	Alpha-enolase;Enolase;Gamma-enolase;Beta-enolase	MULTI-MSMS	Lara_210122_P1471_JS_LD_RBD1_10d4C_R2	RBD1_10d4C	902.972	2	902.976	1803.94	-2.1643	-0.0019543	-0.0004833	-4.3641e-07	-2.1647	-0.0019547	902.975	48.17	0.14867	48.17	48.078	48.227	7.1054e-15					13	5	3	0	0	0	7.0396e-05
	258	AAVPSGASTGIYEALELR	18	Unmodified	_AAVPSGASTGIYEALELR_					0	0	0	2	P06733;A0A2R8Y6G6;K7EM90;A0A2R8YEM5;K7ERS8;A0A2R8Y879;A0A2R8YEG5;A0A2R8Y798;P09104;P13929;F5H0C8;E5RGZ4;K7EKN2;K7EPM1;E5RI09;F5H1C3;E5RG95	P06733	P06733	ENO1;ENO2;ENO3	Alpha-enolase;Enolase;Gamma-enolase;Beta-enolase	MSMS	Lara_210122_P1471_JS_LD_RBD1_30d4C_R2	RBD1_30d4C	902.973	2	902.976	1803.94	NaN	NaN	NaN	NaN	NaN	NaN	NaN	48.191	1	48.191	47.691	48.691	0								0	0	0	0.0056315
	259	AAVPSGASTGIYEALELR	18	Unmodified	_AAVPSGASTGIYEALELR_					0	0	0	2	P06733;A0A2R8Y6G6;K7EM90;A0A2R8YEM5;K7ERS8;A0A2R8Y879;A0A2R8YEG5;A0A2R8Y798;P09104;P13929;F5H0C8;E5RGZ4;K7EKN2;K7EPM1;E5RI09;F5H1C3;E5RG95	P06733	P06733	ENO1;ENO2;ENO3	Alpha-enolase;Enolase;Gamma-enolase;Beta-enolase	MULTI-MSMS	Lara_210122_P1471_JS_LD_RBD1_control_R2	RBD1_control	902.973	2	902.976	1803.94	-1.9845	-0.001792	-0.090649	-8.1854e-05	-2.0752	-0.0018738	902.976	48.173	0.1649	48.173	48.085	48.25	0					18	5	4	0	0	0	0.00011064
	260	AAVPSGASTGIYEALELR	18	Unmodified	_AAVPSGASTGIYEALELR_					0	0	0	2	P06733;A0A2R8Y6G6;K7EM90;A0A2R8YEM5;K7ERS8;A0A2R8Y879;A0A2R8YEG5;A0A2R8Y798;P09104;P13929;F5H0C8;E5RGZ4;K7EKN2;K7EPM1;E5RI09;F5H1C3;E5RG95	P06733	P06733	ENO1;ENO2;ENO3	Alpha-enolase;Enolase;Gamma-enolase;Beta-enolase	MULTI-MSMS	Lara_210122_P1471_JS_LD_RBD2_10d37C_R2	RBD2_10d37C	903.475	2	902.976	1803.94	-1.7837	-0.0016106	-0.36813	-0.00033242	-2.1518	-0.0019431	903.477	48.084	0.13852	48.084	48.039	48.177	0					16	7	3	0	0	0	0.00056975
	261	AAVPSGASTGIYEALELR	18	Unmodified	_AAVPSGASTGIYEALELR_					0	0	0	2	P06733;A0A2R8Y6G6;K7EM90;A0A2R8YEM5;K7ERS8;A0A2R8Y879;A0A2R8YEG5;A0A2R8Y798;P09104;P13929;F5H0C8;E5RGZ4;K7EKN2;K7EPM1;E5RI09;F5H1C3;E5RG95	P06733	P06733	ENO1;ENO2;ENO3	Alpha-enolase;Enolase;Gamma-enolase;Beta-enolase	MULTI-MSMS	Lara_210122_P1471_JS_LD_RBD2_10d4C_R2	RBD2_10d4C	902.974	2	902.976	1803.94	-2.0986	-0.001895	0.35786	0.00032314	-1.7407	-0.0015718	902.976	48.001	0.10358	48.001	47.942	48.045	0					9	5	2	0	0	0	0.02493
	262	AAVPSGASTGIYEALELR	18	Unmodified	_AAVPSGASTGIYEALELR_					0	0	0	2	P06733;A0A2R8Y6G6;K7EM90;A0A2R8YEM5;K7ERS8;A0A2R8Y879;A0A2R8YEG5;A0A2R8Y798;P09104;P13929;F5H0C8;E5RGZ4;K7EKN2;K7EPM1;E5RI09;F5H1C3;E5RG95	P06733	P06733	ENO1;ENO2;ENO3	Alpha-enolase;Enolase;Gamma-enolase;Beta-enolase	MULTI-MSMS	Lara_210122_P1471_JS_LD_RBD2_20d4C_R2	RBD2_20d4C	902.974	2	902.976	1803.94	-1.4236	-0.0012855	0.12217	0.00011031	-1.3015	-0.0011752	902.976	47.994	0.12497	47.994	47.936	48.061	0					11	6	2	0	0	0	0.0028354
	263	AAVPSGASTGIYEALELR	18	Unmodified	_AAVPSGASTGIYEALELR_					0	0	0	2	P06733;A0A2R8Y6G6;K7EM90;A0A2R8YEM5;K7ERS8;A0A2R8Y879;A0A2R8YEG5;A0A2R8Y798;P09104;P13929;F5H0C8;E5RGZ4;K7EKN2;K7EPM1;E5RI09;F5H1C3;E5RG95	P06733	P06733	ENO1;ENO2;ENO3	Alpha-enolase;Enolase;Gamma-enolase;Beta-enolase	MULTI-MSMS	Lara_210122_P1471_JS_LD_RBD2_30d37C_R2	RBD2_30d37C	902.975	2	902.976	1803.94	-1.3676	-0.0012349	-0.69149	-0.0006244	-2.0591	-0.0018593	902.975	48.107	0.097187	48.107	48.072	48.17	-7.1054e-15					9	5	2	0	0	0	0.0096271
	264	AAVPSGASTGIYEALELR	18	Unmodified	_AAVPSGASTGIYEALELR_					0	0	0	2	P06733;A0A2R8Y6G6;K7EM90;A0A2R8YEM5;K7ERS8;A0A2R8Y879;A0A2R8YEG5;A0A2R8Y798;P09104;P13929;F5H0C8;E5RGZ4;K7EKN2;K7EPM1;E5RI09;F5H1C3;E5RG95	P06733	P06733	ENO1;ENO2;ENO3	Alpha-enolase;Enolase;Gamma-enolase;Beta-enolase	MULTI-MSMS	Zelda_201009_P1421_JS_LD_10d4C_GluCTry	RBD3_10d4C	903.477	2	902.976	1803.94	-0.61399	-0.00055441	0.10827	9.7763e-05	-0.50572	-0.00045665	903.477	50.149	0.11702	50.149	50.066	50.183	0					6	3	2	0	0	0	0.00012635
	265	AAVPSGASTGIYEALELR	18	Unmodified	_AAVPSGASTGIYEALELR_					0	0	0	2	P06733;A0A2R8Y6G6;K7EM90;A0A2R8YEM5;K7ERS8;A0A2R8Y879;A0A2R8YEG5;A0A2R8Y798;P09104;P13929;F5H0C8;E5RGZ4;K7EKN2;K7EPM1;E5RI09;F5H1C3;E5RG95	P06733	P06733	ENO1;ENO2;ENO3	Alpha-enolase;Enolase;Gamma-enolase;Beta-enolase	MSMS	Zelda_201009_P1421_JS_LD_Control_GluCTry	RBD3_control	902.976	2	902.976	1803.94	NaN	NaN	NaN	NaN	NaN	NaN	NaN	50.253	1	50.253	49.753	50.753	0								0	0	0	9.6759e-05
	266	AAVQAAEVKVDGSEPK	16	Acetyl (Protein N-term)	_(Acetyl (Protein N-term))AAVQAAEVKVDGSEPK_					1	0	0	3	Q15046;H3BRC9	Q15046	Q15046	KARS	Lysine--tRNA ligase	MULTI-MSMS	Lara_210122_P1471_JS_LD_RBD1_10d4C_R2	RBD1_10d4C	821.429	2	820.928	1639.84	-1.1931	-0.00097944	0.10221	8.3904e-05	-1.0909	-0.00089554	820.928	31.582	0.048691	31.582	31.539	31.588	0					6	3	2	0	0	0	0.0069447
	267	AAVQAAEVKVDGSEPK	16	Acetyl (Protein N-term)	_(Acetyl (Protein N-term))AAVQAAEVKVDGSEPK_					1	0	0	3	Q15046;H3BRC9	Q15046	Q15046	KARS	Lysine--tRNA ligase	MSMS	Lara_210122_P1471_JS_LD_RBD1_30d4C_R2	RBD1_30d4C	820.926	2	820.928	1639.84	NaN	NaN	NaN	NaN	NaN	NaN	NaN	31.631	1	31.631	31.131	32.131	0								0	0	0	0.0032082
	268	AAVQAAEVKVDGSEPK	16	Acetyl (Protein N-term)	_(Acetyl (Protein N-term))AAVQAAEVKVDGSEPK_					1	0	0	3	Q15046;H3BRC9	Q15046	Q15046	KARS	Lysine--tRNA ligase	MSMS	Lara_210122_P1471_JS_LD_RBD1_control_R2	RBD1_control	820.927	2	820.928	1639.84	NaN	NaN	NaN	NaN	NaN	NaN	NaN	31.749	1	31.749	31.249	32.249	0								0	0	0	0.0042465
	269	AAVQHPSSIIGCR	13	Unmodified	_AAVQHPSSIIGCR_					0	0	0	0	Q67FW5	Q67FW5	Q67FW5	B3GNTL1	UDP-GlcNAc:betaGal beta-1,3-N-acetylglucosaminyltransferase-like protein 1	MULTI-MSMS	Lara_210122_P1471_JS_LD_RBD1_10d4C_R2	RBD1_10d4C	669.849	2	669.851	1337.69	-0.55836	-0.00037402	0.61878	0.00041449	0.06042	4.0472e-05	669.851	23.374	0.25	23.374	23.227	23.477	0					18	8	3	0	0	0	0.015268
	270	AAVQHPSSIIGCR	13	Unmodified	_AAVQHPSSIIGCR_					0	0	0	0	Q67FW5	Q67FW5	Q67FW5	B3GNTL1	UDP-GlcNAc:betaGal beta-1,3-N-acetylglucosaminyltransferase-like protein 1	MULTI-MSMS	Lara_210122_P1471_JS_LD_RBD1_20d4C_R2	RBD1_20d4C	669.849	2	669.851	1337.69	-3.735	-0.0025019	0.22492	0.00015066	-3.5101	-0.0023513	669.851	23.349	0.19971	23.349	23.266	23.465	0					19	8	3	0	0	0	0.033292
	271	AAVQHPSSIIGCR	13	Unmodified	_AAVQHPSSIIGCR_					0	0	0	0	Q67FW5	Q67FW5	Q67FW5	B3GNTL1	UDP-GlcNAc:betaGal beta-1,3-N-acetylglucosaminyltransferase-like protein 1	MULTI-MSMS	Lara_210122_P1471_JS_LD_RBD2_30d4C_R2	RBD2_30d4C	669.851	2	669.851	1337.69	-1.753	-0.0011742	0.76785	0.00051435	-0.98514	-0.0006599	669.852	22.887	0.19433	22.887	22.796	22.99	0					29	19	2	0	0	0	0.037423
	272	ACEPGFSYSEEVCR	14	Unmodified	_ACEPGFSYSEEVCR_					0	0	0	3	P49767	P49767	P49767	VEGFC	Vascular endothelial growth factor C	MSMS	Zelda_201009_P1421_JS_LD_10d37C_GluCTry	RBD3_10d37C	788.824	2	788.824	1575.63	NaN	NaN	NaN	NaN	NaN	NaN	NaN	35.025	1	35.025	34.525	35.525	0								0	0	0	0.0035118
	273	ACFHCETCK	9	Unmodified	_ACFHCETCK_					0	0	0	1	Q14847;F6S2S5;K7ESD6	Q14847	Q14847	LASP1	LIM and SH3 domain protein 1	MULTI-MSMS	Lara_210122_P1471_JS_LD_RBD1_10d37C_R2	RBD1_10d37C	521.2	2	521.201	1040.39	-1.2097	-0.00063049	-0.42581	-0.00022193	-1.6355	-0.00085242	521.201	16.625	0.57438	16.625	16.469	17.044	0					48	18	4	0	0	0	4.715e-06
	274	ACFHCETCK	9	Unmodified	_ACFHCETCK_					0	0	0	1	Q14847;F6S2S5;K7ESD6	Q14847	Q14847	LASP1	LIM and SH3 domain protein 1	MULTI-MSMS	Lara_210122_P1471_JS_LD_RBD1_10d4C_R2	RBD1_10d4C	521.201	2	521.201	1040.39	-1.1267	-0.00058723	-0.61471	-0.00032039	-1.7414	-0.00090762	521.201	16.886	0.72115	16.886	16.668	17.389	0					78	21	5	0	0	0	2.4451e-10
	275	ACFHCETCK	9	Unmodified	_ACFHCETCK_					0	0	0	1	Q14847;F6S2S5;K7ESD6	Q14847	Q14847	LASP1	LIM and SH3 domain protein 1	MULTI-MSMS	Lara_210122_P1471_JS_LD_RBD1_20d37C_R2	RBD1_20d37C	521.201	2	521.201	1040.39	-1.0295	-0.00053655	-0.17165	-8.9465e-05	-1.2011	-0.00062602	521.201	16.536	0.49149	16.536	16.374	16.865	0					36	16	3	0	0	0	4.5307e-11
	276	ACFHCETCK	9	Unmodified	_ACFHCETCK_					0	0	0	1	Q14847;F6S2S5;K7ESD6	Q14847	Q14847	LASP1	LIM and SH3 domain protein 1	MULTI-MSMS	Lara_210122_P1471_JS_LD_RBD1_20d4C_R2	RBD1_20d4C	521.199	2	521.201	1040.39	-4.2362	-0.0022079	-0.57764	-0.00030106	-4.8138	-0.002509	521.201	16.878	0.72296	16.878	16.646	17.369	0					83	23	5	0	0	0	5.8034e-13
	277	ACFHCETCK	9	Unmodified	_ACFHCETCK_					0	0	0	1	Q14847;F6S2S5;K7ESD6	Q14847	Q14847	LASP1	LIM and SH3 domain protein 1	MULTI-MSMS	Lara_210122_P1471_JS_LD_RBD1_30d37C_R2	RBD1_30d37C	521.2	2	521.201	1040.39	-2.1848	-0.0011387	-0.068547	-3.5727e-05	-2.2534	-0.0011745	521.201	16.321	0.403	16.321	16.182	16.585	0					31	13	4	0	0	0	1.3679e-08
	278	ACFHCETCK	9	Unmodified	_ACFHCETCK_					0	0	0	1	Q14847;F6S2S5;K7ESD6	Q14847	Q14847	LASP1	LIM and SH3 domain protein 1	MULTI-MSMS	Lara_210122_P1471_JS_LD_RBD1_30d4C_R2	RBD1_30d4C	521.2	2	521.201	1040.39	-1.2037	-0.00062739	-1.0217	-0.00053249	-2.2254	-0.0011599	521.201	16.894	0.77281	16.894	16.702	17.475	0					94	24	5	0	0	0	5.8034e-13
	279	ACFHCETCK	9	Unmodified	_ACFHCETCK_					0	0	0	1	Q14847;F6S2S5;K7ESD6	Q14847	Q14847	LASP1	LIM and SH3 domain protein 1	MULTI-MSMS	Lara_210122_P1471_JS_LD_RBD1_control_R2	RBD1_control	521.201	2	521.201	1040.39	-0.78967	-0.00041158	-0.80202	-0.00041801	-1.5917	-0.00082959	521.201	16.913	0.80071	16.913	16.668	17.469	0					85	24	5	0	0	0	2.1834e-16
	280	ACFHCETCK	9	Unmodified	_ACFHCETCK_					0	0	0	1	Q14847;F6S2S5;K7ESD6	Q14847	Q14847	LASP1	LIM and SH3 domain protein 1	MULTI-MSMS	Lara_210122_P1471_JS_LD_RBD2_10d37C_R2	RBD2_10d37C	521.2	2	521.201	1040.39	-2.6247	-0.001368	0.89252	0.00046518	-1.7322	-0.0009028	521.202	16.82	0.78619	16.82	16.664	17.45	0					50	26	2	0	0	0	0.00012206
	281	ACFHCETCK	9	Unmodified	_ACFHCETCK_					0	0	0	1	Q14847;F6S2S5;K7ESD6	Q14847	Q14847	LASP1	LIM and SH3 domain protein 1	MULTI-MSMS	Lara_210122_P1471_JS_LD_RBD2_10d4C_R2	RBD2_10d4C	521.201	2	521.201	1040.39	-1.2597	-0.00065655	-0.62703	-0.00032681	-1.8867	-0.00098336	521.201	16.529	0.68921	16.529	16.371	17.06	-3.5527e-15					85	22	5	0	0	0	1.1862e-08
	282	ACFHCETCK	9	Unmodified	_ACFHCETCK_					0	0	0	1	Q14847;F6S2S5;K7ESD6	Q14847	Q14847	LASP1	LIM and SH3 domain protein 1	MULTI-MSMS	Lara_210122_P1471_JS_LD_RBD2_20d37C_R2	RBD2_20d37C	521.201	2	521.201	1040.39	-0.91369	-0.00047622	-0.32958	-0.00017178	-1.2433	-0.00064799	521.202	16.592	0.57323	16.592	16.436	17.009	0					47	17	4	0	0	0	1.6927e-08
	283	ACFHCETCK	9	Unmodified	_ACFHCETCK_					0	0	0	1	Q14847;F6S2S5;K7ESD6	Q14847	Q14847	LASP1	LIM and SH3 domain protein 1	MULTI-MSMS	Lara_210122_P1471_JS_LD_RBD2_20d4C_R2	RBD2_20d4C	521.197	2	521.201	1040.39	-8.0633	-0.0042026	-0.47482	-0.00024748	-8.5381	-0.0044501	521.201	16.669	0.71552	16.669	16.516	17.232	0					77	22	5	0	0	0	8.1651e-06
	284	ACFHCETCK	9	Unmodified	_ACFHCETCK_					0	0	0	1	Q14847;F6S2S5;K7ESD6	Q14847	Q14847	LASP1	LIM and SH3 domain protein 1	MULTI-MSMS	Lara_210122_P1471_JS_LD_RBD2_30d4C_R2	RBD2_30d4C	521.201	2	521.201	1040.39	-1.1067	-0.00057681	-0.73095	-0.00038097	-1.8376	-0.00095778	521.201	16.606	0.60517	16.606	16.455	17.06	0					73	18	5	0	0	0	1.5878e-12
	285	ACFHCETCK	9	Unmodified	_ACFHCETCK_					0	0	0	1	Q14847;F6S2S5;K7ESD6	Q14847	Q14847	LASP1	LIM and SH3 domain protein 1	MULTI-MSMS	Zelda_201009_P1421_JS_LD_10d37C_GluCTry	RBD3_10d37C	521.201	2	521.201	1040.39	-0.98519	-0.00051348	0.30365	0.00015826	-0.68154	-0.00035522	521.201	17.187	0.34232	17.187	17.054	17.396	0					19	11	2	0	0	0	1.3679e-08
	286	ACFHCETCK	9	Unmodified	_ACFHCETCK_					0	0	0	1	Q14847;F6S2S5;K7ESD6	Q14847	Q14847	LASP1	LIM and SH3 domain protein 1	MULTI-MSMS	Zelda_201009_P1421_JS_LD_10d4C_GluCTry	RBD3_10d4C	521.201	2	521.201	1040.39	-0.5062	-0.00026383	-0.55509	-0.00028931	-1.0613	-0.00055314	521.201	17.168	0.48679	17.168	17.032	17.518	0					31	16	3	0	0	0	2.4451e-10
	287	ACFHCETCK	9	Unmodified	_ACFHCETCK_					0	0	0	1	Q14847;F6S2S5;K7ESD6	Q14847	Q14847	LASP1	LIM and SH3 domain protein 1	MULTI-MSMS	Zelda_201009_P1421_JS_LD_20d4C_GluCTry	RBD3_20d4C	521.2	2	521.201	1040.39	-2.3397	-0.0012195	-1.0147	-0.00052884	-3.3544	-0.0017483	521.201	17.132	0.36338	17.132	17.018	17.381	0					30	11	4	0	0	0	3.9691e-16
	288	ACFHCETCK	9	Unmodified	_ACFHCETCK_					0	0	0	1	Q14847;F6S2S5;K7ESD6	Q14847	Q14847	LASP1	LIM and SH3 domain protein 1	MSMS	Zelda_201009_P1421_JS_LD_20d4C_GluCTry	RBD3_20d4C	521.2	2	521.201	1040.39	NaN	NaN	NaN	NaN	NaN	NaN	NaN	17.386	1	17.386	16.886	17.886	0								0	0	0	0.034066
	289	ACFHCETCK	9	Unmodified	_ACFHCETCK_					0	0	0	1	Q14847;F6S2S5;K7ESD6	Q14847	Q14847	LASP1	LIM and SH3 domain protein 1	MULTI-MSMS	Zelda_201009_P1421_JS_LD_Control_GluCTry	RBD3_control	521.201	2	521.201	1040.39	0.20263	0.00010561	-0.045349	-2.3636e-05	0.15728	8.1975e-05	521.201	17.045	0.48851	17.045	16.912	17.401	0					28	17	2	0	0	0	1.6927e-08
	290	ACGVYTPR	8	Unmodified	_ACGVYTPR_					0	0	0	0	P18065	P18065	P18065	IGFBP2	Insulin-like growth factor-binding protein 2	MULTI-MSMS	Zelda_201009_P1421_JS_LD_10d37C_GluCTry	RBD3_10d37C	433.713	2	433.713	865.412	-1.4375	-0.00062345	0.49127	0.00021307	-0.94619	-0.00041038	433.713	18.369	0.087457	18.369	18.305	18.393	0					9	7	2	0	0	0	0.0016184
	291	ACGVYTPR	8	Unmodified	_ACGVYTPR_					0	0	0	0	P18065	P18065	P18065	IGFBP2	Insulin-like growth factor-binding protein 2	MSMS	Zelda_201009_P1421_JS_LD_10d4C_GluCTry	RBD3_10d4C	433.713	2	433.713	865.412	NaN	NaN	NaN	NaN	NaN	NaN	NaN	18.486	1	18.486	17.986	18.986	0								0	0	0	6.8896e-06
	292	ACGVYTPR	8	Unmodified	_ACGVYTPR_					0	0	0	0	P18065	P18065	P18065	IGFBP2	Insulin-like growth factor-binding protein 2	MULTI-MSMS	Zelda_201009_P1421_JS_LD_20d37C_GluCTry	RBD3_20d37C	433.713	2	433.713	865.412	-0.60129	-0.00026079	-0.34554	-0.00014987	-0.94683	-0.00041065	433.713	18.308	0.10028	18.308	18.226	18.326	0					8	4	3	0	0	0	0.0025638
	293	ACVQVLDPK	9	Unmodified	_ACVQVLDPK_					0	0	0	0	Q9BWS9;E9PPA0;H0YEA3	Q9BWS9	Q9BWS9	CHID1	Chitinase domain-containing protein 1	MULTI-MSMS	Zelda_201009_P1421_JS_LD_10d4C_GluCTry	RBD3_10d4C	486.763	2	486.763	971.511	-0.76424	-0.000372	0.17862	8.6945e-05	-0.58562	-0.00028506	486.763	26.779	0.36883	26.779	26.524	26.893	-3.5527e-15					49	26	3	0	0	0	0.0014462
	294	ACVQVLDPK	9	Unmodified	_ACVQVLDPK_					0	0	0	0	Q9BWS9;E9PPA0;H0YEA3	Q9BWS9	Q9BWS9	CHID1	Chitinase domain-containing protein 1	MULTI-MSMS	Zelda_201009_P1421_JS_LD_20d4C_GluCTry	RBD3_20d4C	486.762	2	486.763	971.511	-2.3846	-0.0011608	-0.022669	-1.1034e-05	-2.4073	-0.0011718	486.763	26.694	0.39644	26.694	26.432	26.829	0					55	27	3	0	0	0	0.0050082
	295	ACVQVLDPK	9	Unmodified	_ACVQVLDPK_					0	0	0	0	Q9BWS9;E9PPA0;H0YEA3	Q9BWS9	Q9BWS9	CHID1	Chitinase domain-containing protein 1	MULTI-MSMS	Zelda_201009_P1421_JS_LD_Control_GluCTry	RBD3_control	486.763	2	486.763	971.511	0.39457	0.00019206	0.09018	4.3896e-05	0.48475	0.00023596	486.763	26.658	0.36726	26.658	26.407	26.774	0					61	29	3	0	0	0	0.0024488
	296	ADAGHAGVSANMMK	14	Oxidation (M)	_ADAGHAGVSANM(Oxidation (M))MK_		ADAGHAGVSANM(0.5)M(0.5)K		ADAGHAGVSANM(0)M(0)K	0	0	1	0	Q9Y657	Q9Y657	Q9Y657	SPIN1	Spindlin-1	MULTI-MSMS	Lara_210122_P1471_JS_LD_RBD1_control_R2	RBD1_control	688.308	2	688.308	1374.6	-1.5992	-0.0011007	0.66527	0.00045791	-0.93389	-0.00064281	688.309	18.108	0.10973	18.108	18.024	18.134	0					13	6	3	0	0	0	0.019012
	297	ADDILASPPR	10	Unmodified	_ADDILASPPR_					0	0	0	0	P39060;H7BXV5;H7C457	P39060	P39060	COL18A1	Collagen alpha-1(XVIII) chain;Endostatin	MULTI-MSMS	Lara_210122_P1471_JS_LD_RBD1_10d37C_R2	RBD1_10d37C	527.78	2	527.78	1053.55	-1.869	-0.00098644	0.83403	0.00044019	-1.035	-0.00054625	527.78	26.712	0.33509	26.712	26.511	26.846	-3.5527e-15					38	18	3	0	0	0	0.013637
	298	ADDILASPPR	10	Unmodified	_ADDILASPPR_					0	0	0	0	P39060;H7BXV5;H7C457	P39060	P39060	COL18A1	Collagen alpha-1(XVIII) chain;Endostatin	MULTI-MSMS	Lara_210122_P1471_JS_LD_RBD1_10d4C_R2	RBD1_10d4C	527.779	2	527.78	1053.55	-0.88704	-0.00046816	-0.10464	-5.5227e-05	-0.99168	-0.00052339	527.78	27.073	0.42399	27.073	26.845	27.269	-3.5527e-15					48	27	2	0	0	0	0.0038737
	299	ADDILASPPR	10	Unmodified	_ADDILASPPR_					0	0	0	0	P39060;H7BXV5;H7C457	P39060	P39060	COL18A1	Collagen alpha-1(XVIII) chain;Endostatin	MULTI-MSMS	Lara_210122_P1471_JS_LD_RBD1_20d37C_R2	RBD1_20d37C	527.78	2	527.78	1053.55	-1.5823	-0.00083509	0.39856	0.00021035	-1.1837	-0.00062474	527.78	26.681	0.2318	26.681	26.49	26.721	0					16	9	2	0	0	0	0.0010844
	300	ADDILASPPR	10	Unmodified	_ADDILASPPR_					0	0	0	0	P39060;H7BXV5;H7C457	P39060	P39060	COL18A1	Collagen alpha-1(XVIII) chain;Endostatin	MULTI-MSMS	Lara_210122_P1471_JS_LD_RBD1_20d4C_R2	RBD1_20d4C	527.778	2	527.78	1053.55	-4.085	-0.002156	-0.15296	-8.0729e-05	-4.2379	-0.0022367	527.78	27.031	0.43155	27.031	26.822	27.253	-3.5527e-15					54	26	3	0	0	0	0.014414
	301	ADDILASPPR	10	Unmodified	_ADDILASPPR_					0	0	0	0	P39060;H7BXV5;H7C457	P39060	P39060	COL18A1	Collagen alpha-1(XVIII) chain;Endostatin	MULTI-MSMS	Lara_210122_P1471_JS_LD_RBD1_30d37C_R2	RBD1_30d37C	527.779	2	527.78	1053.55	-2.1265	-0.0011223	0.71941	0.00037969	-1.4071	-0.00074264	527.78	26.264	0.17937	26.264	26.101	26.28	0					11	5	3	0	0	0	7.2518e-05
	302	ADDILASPPR	10	Unmodified	_ADDILASPPR_					0	0	0	0	P39060;H7BXV5;H7C457	P39060	P39060	COL18A1	Collagen alpha-1(XVIII) chain;Endostatin	MULTI-MSMS	Lara_210122_P1471_JS_LD_RBD1_30d4C_R2	RBD1_30d4C	527.779	2	527.78	1053.55	-1.8989	-0.0010022	0.23463	0.00012383	-1.6643	-0.00087836	527.78	27.13	0.45177	27.13	26.88	27.332	0					52	27	3	0	0	0	0.0023466
	303	ADDILASPPR	10	Unmodified	_ADDILASPPR_					0	0	0	0	P39060;H7BXV5;H7C457	P39060	P39060	COL18A1	Collagen alpha-1(XVIII) chain;Endostatin	MULTI-MSMS	Lara_210122_P1471_JS_LD_RBD1_control_R2	RBD1_control	527.779	2	527.78	1053.55	-1.8165	-0.0009587	0.57387	0.00030288	-1.2426	-0.00065582	527.78	27.112	0.39938	27.112	26.9	27.299	0					49	25	3	0	0	0	0.0085373
	304	ADDILASPPR	10	Unmodified	_ADDILASPPR_					0	0	0	0	P39060;H7BXV5;H7C457	P39060	P39060	COL18A1	Collagen alpha-1(XVIII) chain;Endostatin	MULTI-MSMS	Lara_210122_P1471_JS_LD_RBD2_10d4C_R2	RBD2_10d4C	527.78	2	527.78	1053.55	-1.081	-0.00057052	-0.36595	-0.00019314	-1.4469	-0.00076366	527.78	26.619	0.26606	26.619	26.467	26.733	-3.5527e-15					55	29	2	0	0	0	0.026383
	305	ADDILASPPR	10	Unmodified	_ADDILASPPR_					0	0	0	0	P39060;H7BXV5;H7C457	P39060	P39060	COL18A1	Collagen alpha-1(XVIII) chain;Endostatin	MULTI-MSMS	Lara_210122_P1471_JS_LD_RBD2_20d37C_R2	RBD2_20d37C	527.78	2	527.78	1053.55	-0.069133	-3.6487e-05	0.15613	8.24e-05	0.086992	4.5913e-05	527.78	26.593	0.27266	26.593	26.4	26.673	0					37	20	2	0	0	0	0.027792
	306	ADDILASPPR	10	Unmodified	_ADDILASPPR_					0	0	0	0	P39060;H7BXV5;H7C457	P39060	P39060	COL18A1	Collagen alpha-1(XVIII) chain;Endostatin	MULTI-MSMS	Lara_210122_P1471_JS_LD_RBD2_20d4C_R2	RBD2_20d4C	527.776	2	527.78	1053.55	-7.8543	-0.0041453	0.0076378	4.0311e-06	-7.8466	-0.0041413	527.78	26.727	0.29926	26.727	26.56	26.859	-3.5527e-15					58	32	2	0	0	0	0.016243
	307	ADDILASPPR	10	Unmodified	_ADDILASPPR_					0	0	0	0	P39060;H7BXV5;H7C457	P39060	P39060	COL18A1	Collagen alpha-1(XVIII) chain;Endostatin	MULTI-MSMS	Lara_210122_P1471_JS_LD_RBD2_30d4C_R2	RBD2_30d4C	527.78	2	527.78	1053.55	-1.1499	-0.00060692	-0.05437	-2.8696e-05	-1.2043	-0.00063561	527.78	26.59	0.35165	26.59	26.39	26.742	0					51	29	2	0	0	0	0.025321
	308	ADDILASPPR	10	Unmodified	_ADDILASPPR_					0	0	0	0	P39060;H7BXV5;H7C457	P39060	P39060	COL18A1	Collagen alpha-1(XVIII) chain;Endostatin	MSMS	Zelda_201009_P1421_JS_LD_10d37C_GluCTry	RBD3_10d37C	527.78	2	527.78	1053.55	NaN	NaN	NaN	NaN	NaN	NaN	NaN	27.56	1	27.56	27.06	28.06	0								0	0	0	0.034238
	309	ADDLDFE	7	Acetyl (Protein N-term)	_(Acetyl (Protein N-term))ADDLDFE_					1	0	0	0	P63241;I3L397;I3L504;Q6IS14	P63241	P63241	EIF5A;EIF5AL1	Eukaryotic translation initiation factor 5A-1;Eukaryotic translation initiation factor 5A;Eukaryotic translation initiation factor 5A-1-like	MULTI-SECPEP	Zelda_201009_P1421_JS_LD_Control_GluCTry	RBD3_control	866.728	1	866.341	865.334	0.47685	0.00041312	0.54785	0.00047463	1.0247	0.00088775	866.342	43.27	0.51475	43.27	43.051	43.566	0					37	15	3	0	0	0	0.044131
	310	ADDLDFETGDAGASATFPMQCSALRK	26	Acetyl (Protein N-term)	_(Acetyl (Protein N-term))ADDLDFETGDAGASATFPMQCSALRK_					1	0	0	2	P63241;I3L397;I3L504;Q6IS14	P63241	P63241	EIF5A;EIF5AL1	Eukaryotic translation initiation factor 5A-1;Eukaryotic translation initiation factor 5A;Eukaryotic translation initiation factor 5A-1-like	MULTI-MSMS	Lara_210122_P1471_JS_LD_RBD1_20d4C_R2	RBD1_20d4C	1380.61	2	1380.12	2758.22	-4.4049	-0.0060792	-0.44224	-0.00061035	-4.8471	-0.0066896	1381.12	48.661	0.12443	48.661	48.562	48.686	0					10	3	4	0	0	0	3.4622e-07
	311	ADDLDFETGDAGASATFPMQCSALRK	26	Acetyl (Protein N-term)	_(Acetyl (Protein N-term))ADDLDFETGDAGASATFPMQCSALRK_					1	0	0	2	P63241;I3L397;I3L504;Q6IS14	P63241	P63241	EIF5A;EIF5AL1	Eukaryotic translation initiation factor 5A-1;Eukaryotic translation initiation factor 5A;Eukaryotic translation initiation factor 5A-1-like	MULTI-MSMS	Zelda_201009_P1421_JS_LD_10d4C_GluCTry	RBD3_10d4C	1380.62	2	1380.12	2758.22	-0.62182	-0.00085819	-0.64431	-0.00088923	-1.2661	-0.0017474	1380.62	51.761	0.38773	51.761	51.547	51.935	0					92	26	4	0	0	0	7.7881e-111
	312	ADDLDFETGDAGASATFPMQCSALRK	26	Acetyl (Protein N-term)	_(Acetyl (Protein N-term))ADDLDFETGDAGASATFPMQCSALRK_					1	0	0	2	P63241;I3L397;I3L504;Q6IS14	P63241	P63241	EIF5A;EIF5AL1	Eukaryotic translation initiation factor 5A-1;Eukaryotic translation initiation factor 5A;Eukaryotic translation initiation factor 5A-1-like	MSMS	Zelda_201009_P1421_JS_LD_20d37C_GluCTry	RBD3_20d37C	1380.12	2	1380.12	2758.22	NaN	NaN	NaN	NaN	NaN	NaN	NaN	51.595	1	51.595	51.095	52.095	0								0	0	0	1.0233e-19
	313	ADDLDFETGDAGASATFPMQCSALRK	26	Acetyl (Protein N-term)	_(Acetyl (Protein N-term))ADDLDFETGDAGASATFPMQCSALRK_					1	0	0	2	P63241;I3L397;I3L504;Q6IS14	P63241	P63241	EIF5A;EIF5AL1	Eukaryotic translation initiation factor 5A-1;Eukaryotic translation initiation factor 5A;Eukaryotic translation initiation factor 5A-1-like	MULTI-MSMS	Zelda_201009_P1421_JS_LD_Control_GluCTry	RBD3_control	1380.62	2	1380.12	2758.22	0.43502	0.00060038	-0.37506	-0.00051762	0.059962	8.2755e-05	1380.62	51.87	0.42126	51.87	51.608	52.029	0					72	22	5	0	0	0	5.1786e-79
	314	ADDLDFETGDAGASATFPMQCSALRK	26	Acetyl (Protein N-term)	_(Acetyl (Protein N-term))ADDLDFETGDAGASATFPMQCSALRK_					1	0	0	2	P63241;I3L397;I3L504;Q6IS14	P63241	P63241	EIF5A;EIF5AL1	Eukaryotic translation initiation factor 5A-1;Eukaryotic translation initiation factor 5A;Eukaryotic translation initiation factor 5A-1-like	MSMS	Zelda_201009_P1421_JS_LD_Control_GluCTry	RBD3_control	1380.12	2	1380.12	2758.22	NaN	NaN	NaN	NaN	NaN	NaN	NaN	51.996	1	51.996	51.496	52.496	0								0	0	0	1.3535e-95
	315	ADDPFKDR	8	Unmodified	_ADDPFKDR_					0	0	0	1	Q9H4F8	Q9H4F8	Q9H4F8	SMOC1	SPARC-related modular calcium-binding protein 1	MULTI-MSMS	Lara_210122_P1471_JS_LD_RBD1_control_R2	RBD1_control	482.23	2	482.23	962.446	-0.88115	-0.00042492	0.48735	0.00023501	-0.3938	-0.0001899	482.23	17.317	0.33617	17.317	17.132	17.469	0					15	9	2	0	0	0	0.02616
	316	ADDPFKDR	8	Unmodified	_ADDPFKDR_					0	0	0	1	Q9H4F8	Q9H4F8	Q9H4F8	SMOC1	SPARC-related modular calcium-binding protein 1	MULTI-MSMS	Lara_210122_P1471_JS_LD_RBD2_10d37C_R2	RBD2_10d37C	482.229	2	482.23	962.446	-2.1599	-0.0010416	1.1314	0.0005456	-1.0285	-0.00049598	482.23	17.26	0.40531	17.26	17.077	17.482	0					29	13	4	0	0	0	0.043127
	317	ADDPFKDR	8	Unmodified	_ADDPFKDR_					0	0	0	1	Q9H4F8	Q9H4F8	Q9H4F8	SMOC1	SPARC-related modular calcium-binding protein 1	MULTI-MSMS	Lara_210122_P1471_JS_LD_RBD2_20d37C_R2	RBD2_20d37C	482.23	2	482.23	962.446	-0.78285	-0.00037751	-0.59045	-0.00028473	-1.3733	-0.00066225	482.23	16.966	0.29889	16.966	16.71	17.009	0					32	8	7	0	0	0	0.0030963
	318	ADDPFKDR	8	Unmodified	_ADDPFKDR_					0	0	0	1	Q9H4F8	Q9H4F8	Q9H4F8	SMOC1	SPARC-related modular calcium-binding protein 1	MULTI-MSMS	Lara_210122_P1471_JS_LD_RBD2_30d37C_R2	RBD2_30d37C	482.23	2	482.23	962.446	-1.1745	-0.00056637	0.93239	0.00044963	-0.24209	-0.00011674	482.23	17.163	0.29829	17.163	16.982	17.28	0					24	8	4	0	0	0	0.025776
	319	ADEVVSASVGSGDLWIPVK	19	Unmodified	_ADEVVSASVGSGDLWIPVK_					0	0	0	1	O43184;Q5JRP2	O43184	O43184	ADAM12	Disintegrin and metalloproteinase domain-containing protein 12	MULTI-MSMS	Lara_210122_P1471_JS_LD_RBD1_10d4C_R2	RBD1_10d4C	965.503	2	965.002	1927.99	-0.96778	-0.00093391	1.1211	0.0010819	0.15334	0.00014798	965.003	48.607	0.13358	48.607	48.539	48.672	7.1054e-15					11	3	4	0	0	0	1.7452e-06
	320	ADEVVSASVGSGDLWIPVK	19	Unmodified	_ADEVVSASVGSGDLWIPVK_					0	0	0	1	O43184;Q5JRP2	O43184	O43184	ADAM12	Disintegrin and metalloproteinase domain-containing protein 12	MULTI-MSMS	Lara_210122_P1471_JS_LD_RBD1_20d4C_R2	RBD1_20d4C	965.502	2	965.002	1927.99	-3.7777	-0.0036455	0.49439	0.00047708	-3.2833	-0.0031684	965.002	48.59	0.1237	48.59	48.53	48.654	0					11	3	4	0	0	0	1.5597e-06
	321	ADEVVSASVGSGDLWIPVK	19	Unmodified	_ADEVVSASVGSGDLWIPVK_					0	0	0	1	O43184;Q5JRP2	O43184	O43184	ADAM12	Disintegrin and metalloproteinase domain-containing protein 12	MULTI-MSMS	Lara_210122_P1471_JS_LD_RBD1_30d4C_R2	RBD1_30d4C	965.001	2	965.002	1927.99	-1.8852	-0.0018192	0.3441	0.00033206	-1.5411	-0.0014871	965.002	48.586	0.1321	48.586	48.504	48.636	0					9	3	3	0	0	0	0.00068978
	322	ADEVVSASVGSGDLWIPVK	19	Unmodified	_ADEVVSASVGSGDLWIPVK_					0	0	0	1	O43184;Q5JRP2	O43184	O43184	ADAM12	Disintegrin and metalloproteinase domain-containing protein 12	MULTI-MSMS	Lara_210122_P1471_JS_LD_RBD1_control_R2	RBD1_control	965.505	2	965.002	1927.99	-0.92464	-0.00089228	1.2026	0.0011605	0.27795	0.00026822	965.003	48.636	0.1676	48.636	48.518	48.686	0					12	4	4	0	0	0	1.3326e-06
	323	ADEVVSASVGSGDLWIPVK	19	Unmodified	_ADEVVSASVGSGDLWIPVK_					0	0	0	1	O43184;Q5JRP2	O43184	O43184	ADAM12	Disintegrin and metalloproteinase domain-containing protein 12	MULTI-MSMS	Lara_210122_P1471_JS_LD_RBD2_10d4C_R2	RBD2_10d4C	965.499	2	965.002	1927.99	-1.671	-0.0016126	-0.13228	-0.00012765	-1.8033	-0.0017402	965.503	48.471	0.11399	48.471	48.401	48.515	0					8	5	2	0	0	0	0.00058602
	324	ADEVVSASVGSGDLWIPVK	19	Unmodified	_ADEVVSASVGSGDLWIPVK_					0	0	0	1	O43184;Q5JRP2	O43184	O43184	ADAM12	Disintegrin and metalloproteinase domain-containing protein 12	MULTI-MSMS	Lara_210122_P1471_JS_LD_RBD2_20d4C_R2	RBD2_20d4C	965.502	2	965.002	1927.99	-0.78645	-0.00075893	0.33095	0.00031937	-0.4555	-0.00043956	965.503	48.46	0.10492	48.46	48.416	48.521	-7.1054e-15					7	4	2	0	0	0	0.010022
	325	ADEVVSASVGSGDLWIPVK	19	Unmodified	_ADEVVSASVGSGDLWIPVK_					0	0	0	1	O43184;Q5JRP2	O43184	O43184	ADAM12	Disintegrin and metalloproteinase domain-containing protein 12	MULTI-MSMS	Lara_210122_P1471_JS_LD_RBD2_30d4C_R2	RBD2_30d4C	965.001	2	965.002	1927.99	-1.1629	-0.0011222	0.11816	0.00011403	-1.0447	-0.0010081	965.002	48.445	0.12986	48.445	48.354	48.484	0					7	4	2	0	0	0	0.002299
	326	ADEVVSASVGSGDLWIPVK	19	Unmodified	_ADEVVSASVGSGDLWIPVK_					0	0	0	1	O43184;Q5JRP2	O43184	O43184	ADAM12	Disintegrin and metalloproteinase domain-containing protein 12	MSMS	Zelda_201009_P1421_JS_LD_Control_GluCTry	RBD3_control	965.001	2	965.002	1927.99	NaN	NaN	NaN	NaN	NaN	NaN	NaN	51.341	1	51.341	50.841	51.841	0								0	0	0	0.010328
	327	ADLINNLGTIAK	12	Unmodified	_ADLINNLGTIAK_					0	0	0	0	P07900;Q14568;Q58FF8;P08238	P07900;P08238	P07900	HSP90AA1;HSP90AA2P;HSP90AB2P;HSP90AB1	Heat shock protein HSP 90-alpha;Heat shock protein HSP 90-alpha A2;Putative heat shock protein HSP 90-beta 2;Heat shock protein HSP 90-beta	MULTI-MSMS	Lara_210122_P1471_JS_LD_RBD2_20d37C_R2	RBD2_20d37C	621.856	2	621.856	1241.7	-0.63064	-0.00039217	0.68385	0.00042525	0.053202	3.3084e-05	621.857	41.029	0.20088	41.029	40.915	41.116	-7.1054e-15					23	13	2	0	0	0	0.022247
	328	ADSGEVTSVIVYQGDDPGKVSEK	23	Unmodified	_ADSGEVTSVIVYQGDDPGKVSEK_					0	0	0	3	Q2NKX9	Q2NKX9	Q2NKX9	C2orf68	UPF0561 protein C2orf68	MULTI-MSMS	Lara_210122_P1471_JS_LD_RBD1_30d4C_R2	RBD1_30d4C	794.387	3	794.055	2379.14	-1.9525	-0.0015504	-0.39036	-0.00030997	-2.3428	-0.0018603	794.055	32.59	0.19745	32.59	32.47	32.668	0					31	13	3	0	0	0	0.042026
	329	ADSLLAVVK	9	Unmodified	_ADSLLAVVK_					0	0	0	0	Q15424;Q14151	Q15424;Q14151	Q15424	SAFB;SAFB2	Scaffold attachment factor B1;Scaffold attachment factor B2	MULTI-MSMS	Lara_210122_P1471_JS_LD_RBD1_10d4C_R2	RBD1_10d4C	458.278	2	458.279	914.544	-1.5848	-0.0007263	0.44105	0.00020212	-1.1438	-0.00052417	458.279	37.543	0.29335	37.543	37.405	37.698	0					42	24	2	0	0	0	0.013102
	330	ADSLLAVVK	9	Unmodified	_ADSLLAVVK_					0	0	0	0	Q15424;Q14151	Q15424;Q14151	Q15424	SAFB;SAFB2	Scaffold attachment factor B1;Scaffold attachment factor B2	MULTI-MSMS	Lara_210122_P1471_JS_LD_RBD1_20d4C_R2	RBD1_20d4C	458.277	2	458.279	914.544	-4.5197	-0.0020713	0.06484	2.9715e-05	-4.4549	-0.0020416	458.279	37.573	0.30689	37.573	37.448	37.755	0					70	29	3	0	0	0	0.011788
	331	ADSLLAVVK	9	Unmodified	_ADSLLAVVK_					0	0	0	0	Q15424;Q14151	Q15424;Q14151	Q15424	SAFB;SAFB2	Scaffold attachment factor B1;Scaffold attachment factor B2	MULTI-MSMS	Lara_210122_P1471_JS_LD_RBD1_30d4C_R2	RBD1_30d4C	458.278	2	458.279	914.544	-2.1034	-0.00096392	0.15959	7.3139e-05	-1.9438	-0.00089078	458.279	37.693	0.28471	37.693	37.588	37.873	0					55	26	3	0	0	0	0.011788
	332	ADSLLAVVK	9	Unmodified	_ADSLLAVVK_					0	0	0	0	Q15424;Q14151	Q15424;Q14151	Q15424	SAFB;SAFB2	Scaffold attachment factor B1;Scaffold attachment factor B2	MULTI-MSMS	Lara_210122_P1471_JS_LD_RBD1_control_R2	RBD1_control	458.279	2	458.279	914.544	-1.3077	-0.00059928	0.022432	1.028e-05	-1.2852	-0.000589	458.279	37.715	0.29026	37.715	37.593	37.883	0					46	27	2	0	0	0	0.0066553
	333	AEAAAPYTVLAQSAPR	16	Unmodified	_AEAAAPYTVLAQSAPR_					0	0	0	1	Q8N2S1;A0A0C4DH07	Q8N2S1	Q8N2S1	LTBP4	Latent-transforming growth factor beta-binding protein 4	MULTI-MSMS	Lara_210122_P1471_JS_LD_RBD1_10d4C_R2	RBD1_10d4C	808.423	2	808.426	1614.84	-1.6096	-0.0013012	0.32486	0.00026263	-1.2847	-0.0010386	808.927	37.41	0.24495	37.41	37.307	37.552	0					54	22	3	0	0	0	0.0010806
	334	AEAAAPYTVLAQSAPR	16	Unmodified	_AEAAAPYTVLAQSAPR_					0	0	0	1	Q8N2S1;A0A0C4DH07	Q8N2S1	Q8N2S1	LTBP4	Latent-transforming growth factor beta-binding protein 4	MULTI-MSMS	Lara_210122_P1471_JS_LD_RBD1_20d4C_R2	RBD1_20d4C	808.924	2	808.426	1614.84	-4.4766	-0.003619	0.25935	0.00020967	-4.2173	-0.0034093	808.927	37.507	0.26085	37.507	37.368	37.629	0					58	24	3	0	0	0	0.0048647
	335	AEAAAPYTVLAQSAPR	16	Unmodified	_AEAAAPYTVLAQSAPR_					0	0	0	1	Q8N2S1;A0A0C4DH07	Q8N2S1	Q8N2S1	LTBP4	Latent-transforming growth factor beta-binding protein 4	MULTI-MSMS	Lara_210122_P1471_JS_LD_RBD1_30d4C_R2	RBD1_30d4C	808.926	2	808.426	1614.84	-2.101	-0.0016985	0.09753	7.8846e-05	-2.0035	-0.0016197	808.927	37.516	0.19576	37.516	37.435	37.63	0					25	14	2	0	0	0	0.0030126
	336	AEAAAPYTVLAQSAPR	16	Unmodified	_AEAAAPYTVLAQSAPR_					0	0	0	1	Q8N2S1;A0A0C4DH07	Q8N2S1	Q8N2S1	LTBP4	Latent-transforming growth factor beta-binding protein 4	MULTI-MSMS	Lara_210122_P1471_JS_LD_RBD1_control_R2	RBD1_control	808.424	2	808.426	1614.84	-1.8426	-0.0014896	0.44013	0.00035581	-1.4024	-0.0011338	808.426	37.55	0.22111	37.55	37.439	37.66	0					58	21	3	0	0	0	0.00016905
	337	AEAAAPYTVLAQSAPR	16	Unmodified	_AEAAAPYTVLAQSAPR_					0	0	0	1	Q8N2S1;A0A0C4DH07	Q8N2S1	Q8N2S1	LTBP4	Latent-transforming growth factor beta-binding protein 4	MULTI-MSMS	Lara_210122_P1471_JS_LD_RBD2_10d4C_R2	RBD2_10d4C	808.426	2	808.426	1614.84	-1.2833	-0.0010375	0.62174	0.00050263	-0.66159	-0.00053485	808.927	37.13	0.20865	37.13	37.021	37.229	0					40	20	3	0	0	0	0.018978
	338	AEAAAPYTVLAQSAPR	16	Unmodified	_AEAAAPYTVLAQSAPR_					0	0	0	1	Q8N2S1;A0A0C4DH07	Q8N2S1	Q8N2S1	LTBP4	Latent-transforming growth factor beta-binding protein 4	MULTI-MSMS	Lara_210122_P1471_JS_LD_RBD2_20d4C_R2	RBD2_20d4C	808.921	2	808.426	1614.84	-8.1745	-0.0066085	0.32038	0.000259	-7.8541	-0.0063495	808.426	37.133	0.23125	37.133	37.022	37.253	0					50	25	3	0	0	0	0.0061094
	339	AEAAAPYTVLAQSAPR	16	Unmodified	_AEAAAPYTVLAQSAPR_					0	0	0	1	Q8N2S1;A0A0C4DH07	Q8N2S1	Q8N2S1	LTBP4	Latent-transforming growth factor beta-binding protein 4	MULTI-MSMS	Lara_210122_P1471_JS_LD_RBD2_30d4C_R2	RBD2_30d4C	808.426	2	808.426	1614.84	-1.2904	-0.0010432	1.1137	0.00090034	-0.17667	-0.00014283	808.426	37.149	0.15691	37.149	37.052	37.209	0					28	13	3	0	0	0	0.0066288
	340	AEAAAPYTVLAQSAPR	16	Unmodified	_AEAAAPYTVLAQSAPR_					0	0	0	1	Q8N2S1;A0A0C4DH07	Q8N2S1	Q8N2S1	LTBP4	Latent-transforming growth factor beta-binding protein 4	MSMS	Zelda_201009_P1421_JS_LD_Control_GluCTry	RBD3_control	808.427	2	808.426	1614.84	NaN	NaN	NaN	NaN	NaN	NaN	NaN	38.523	1	38.523	38.023	39.023	0								0	0	0	0.012937
	341	AEAASPLCVNAR	12	Unmodified	_AEAASPLCVNAR_					0	0	0	1	Q8N2S1;A0A0C4DH07;F8WAA0;A0A087WVR1;A0A087WXJ2	Q8N2S1	Q8N2S1	LTBP4	Latent-transforming growth factor beta-binding protein 4	MULTI-MSMS	Lara_210122_P1471_JS_LD_RBD1_10d37C_R2	RBD1_10d37C	601.302	2	601.303	1200.59	-0.63502	-0.00038184	-1.4029	-0.00084357	-2.0379	-0.0012254	601.303	25.228	0.34338	25.228	25.19	25.534	0					52	32	2	0	0	0	0.010278
	342	AEAASPLCVNAR	12	Unmodified	_AEAASPLCVNAR_					0	0	0	1	Q8N2S1;A0A0C4DH07;F8WAA0;A0A087WVR1;A0A087WXJ2	Q8N2S1	Q8N2S1	LTBP4	Latent-transforming growth factor beta-binding protein 4	MULTI-MSMS	Lara_210122_P1471_JS_LD_RBD1_20d37C_R2	RBD1_20d37C	601.302	2	601.303	1200.59	-0.50307	-0.0003025	-0.86404	-0.00051955	-1.3671	-0.00082205	601.303	25.225	0.36192	25.225	25.128	25.49	-3.5527e-15					55	34	2	0	0	0	0.0057816
	343	AEAASPLCVNAR	12	Unmodified	_AEAASPLCVNAR_					0	0	0	1	Q8N2S1;A0A0C4DH07;F8WAA0;A0A087WVR1;A0A087WXJ2	Q8N2S1	Q8N2S1	LTBP4	Latent-transforming growth factor beta-binding protein 4	MULTI-MSMS	Lara_210122_P1471_JS_LD_RBD1_30d37C_R2	RBD1_30d37C	601.302	2	601.303	1200.59	-1.2306	-0.00073993	-1.118	-0.00067224	-2.3485	-0.0014122	601.303	24.973	0.29852	24.973	24.836	25.134	0					49	24	3	0	0	0	0.0046102
	344	AEAASPLCVNAR	12	Unmodified	_AEAASPLCVNAR_					0	0	0	1	Q8N2S1;A0A0C4DH07;F8WAA0;A0A087WVR1;A0A087WXJ2	Q8N2S1	Q8N2S1	LTBP4	Latent-transforming growth factor beta-binding protein 4	MULTI-MSMS	Lara_210122_P1471_JS_LD_RBD2_10d37C_R2	RBD2_10d37C	601.303	2	601.303	1200.59	-2.2516	-0.0013539	0.248	0.00014913	-2.0036	-0.0012047	601.303	25.518	0.24982	25.518	25.359	25.609	-3.5527e-15					40	28	2	0	0	0	0.017223
	345	AEAVFFTTPPCSALKGK	17	Unmodified	_AEAVFFTTPPCSALKGK_					0	0	0	2	P23352	P23352	P23352	KAL1	Anosmin-1	MULTI-MSMS	Lara_210122_P1471_JS_LD_RBD1_30d37C_R2	RBD1_30d37C	589.643	3	589.643	1765.91	-0.51926	-0.00030618	-0.59207	-0.00034911	-1.1113	-0.00065529	589.643	42.21	0.69315	42.21	42.061	42.754	0					48	23	3	0	0	0	0.018654
	346	AEDFPSLNPEYER	13	Unmodified	_AEDFPSLNPEYER_					0	0	0	3	Q86WP2;D4PHA4	Q86WP2	Q86WP2	GPBP1	Vasculin	MSMS	Lara_210122_P1471_JS_LD_RBD1_20d4C_R2	RBD1_20d4C	783.854	2	783.857	1565.7	NaN	NaN	NaN	NaN	NaN	NaN	NaN	37.583	1	37.583	37.083	38.083	0								0	0	0	0.011867
	347	AEDKENQQATSGPNQPSVR	19	Unmodified	_AEDKENQQATSGPNQPSVR_					0	0	0	3	P16989	P16989	P16989	YBX3	Y-box-binding protein 3	MULTI-MSMS	Lara_210122_P1471_JS_LD_RBD1_10d4C_R2	RBD1_10d4C	685.994	3	685.995	2054.96	-1.5445	-0.0010595	0.18793	0.00012892	-1.3566	-0.00093062	686.329	13.486	0.13834	13.486	13.457	13.596	-1.7764e-15					15	7	3	0	0	0	8.5474e-05
	348	AEDKENQQATSGPNQPSVR	19	Unmodified	_AEDKENQQATSGPNQPSVR_					0	0	0	3	P16989	P16989	P16989	YBX3	Y-box-binding protein 3	MULTI-MSMS	Lara_210122_P1471_JS_LD_RBD1_20d4C_R2	RBD1_20d4C	685.992	3	685.995	2054.96	-4.6436	-0.0031855	0.47458	0.00032556	-4.1691	-0.00286	686.329	13.553	0.092095	13.553	13.527	13.619	0					10	4	3	0	0	0	8.6735e-07
	349	AEDKENQQATSGPNQPSVR	19	Unmodified	_AEDKENQQATSGPNQPSVR_					0	0	0	3	P16989	P16989	P16989	YBX3	Y-box-binding protein 3	MULTI-MSMS	Lara_210122_P1471_JS_LD_RBD1_30d4C_R2	RBD1_30d4C	686.328	3	685.995	2054.96	-1.6337	-0.0011207	0.025133	1.7241e-05	-1.6085	-0.0011034	685.994	13.52	0.13819	13.52	13.495	13.633	0					17	6	4	0	0	0	0.00067612
	350	AEDKENQQATSGPNQPSVR	19	Unmodified	_AEDKENQQATSGPNQPSVR_					0	0	0	3	P16989	P16989	P16989	YBX3	Y-box-binding protein 3	MSMS	Lara_210122_P1471_JS_LD_RBD1_control_R2	RBD1_control	685.993	3	685.995	2054.96	NaN	NaN	NaN	NaN	NaN	NaN	NaN	13.524	1	13.524	13.024	14.024	0								0	0	0	9.2848e-06
	351	AEDKENQQATSGPNQPSVR	19	Unmodified	_AEDKENQQATSGPNQPSVR_					0	0	0	3	P16989	P16989	P16989	YBX3	Y-box-binding protein 3	MULTI-MSMS	Lara_210122_P1471_JS_LD_RBD2_20d4C_R2	RBD2_20d4C	685.988	3	685.995	2054.96	-7.9385	-0.0054458	-0.70424	-0.0004831	-8.6428	-0.0059289	685.994	13.412	0.094357	13.412	13.387	13.481	-1.7764e-15					9	5	2	0	0	0	0.0033922
	352	AEDKENQQATSGPNQPSVR	19	Unmodified	_AEDKENQQATSGPNQPSVR_					0	0	0	3	P16989	P16989	P16989	YBX3	Y-box-binding protein 3	MULTI-MSMS	Lara_210122_P1471_JS_LD_RBD2_30d4C_R2	RBD2_30d4C	686.328	3	685.995	2054.96	-1.8522	-0.0012706	0.14397	9.8765e-05	-1.7082	-0.0011718	685.995	13.429	0.10524	13.429	13.412	13.518	1.7764e-15					9	5	2	0	0	0	2.6071e-05
	353	AEFPSYLLGGR	11	Unmodified	_AEFPSYLLGGR_					0	0	0	1	Q6KC79;A0A590UJS4	Q6KC79	Q6KC79	NIPBL	Nipped-B-like protein	MULTI-MSMS	Lara_210122_P1471_JS_LD_RBD1_10d4C_R2	RBD1_10d4C	605.317	2	605.317	1208.62	-0.46243	-0.00027992	-0.01741	-1.0538e-05	-0.47984	-0.00029046	605.317	45.771	0.72676	45.771	45.404	46.131	0					97	38	3	0	0	0	0.0024191
	354	AEFPSYLLGGR	11	Unmodified	_AEFPSYLLGGR_					0	0	0	1	Q6KC79;A0A590UJS4	Q6KC79	Q6KC79	NIPBL	Nipped-B-like protein	MULTI-MSMS	Lara_210122_P1471_JS_LD_RBD1_20d4C_R2	RBD1_20d4C	605.816	2	605.317	1208.62	-3.0871	-0.0018686	-0.24979	-0.0001512	-3.3368	-0.0020198	605.317	45.762	0.64911	45.762	45.398	46.047	0					70	37	2	0	0	0	0.0091145
	355	AEFPSYLLGGR	11	Unmodified	_AEFPSYLLGGR_					0	0	0	1	Q6KC79;A0A590UJS4	Q6KC79	Q6KC79	NIPBL	Nipped-B-like protein	MULTI-MSMS	Lara_210122_P1471_JS_LD_RBD1_30d4C_R2	RBD1_30d4C	605.316	2	605.317	1208.62	-1.4856	-0.00089926	0.27958	0.00016923	-1.206	-0.00073002	605.317	45.814	0.57028	45.814	45.478	46.049	7.1054e-15					54	31	2	0	0	0	0.0049601
	356	AEFPSYLLGGR	11	Unmodified	_AEFPSYLLGGR_					0	0	0	1	Q6KC79;A0A590UJS4	Q6KC79	Q6KC79	NIPBL	Nipped-B-like protein	MULTI-MSMS	Lara_210122_P1471_JS_LD_RBD1_control_R2	RBD1_control	605.818	2	605.317	1208.62	-0.55409	-0.0003354	0.22565	0.00013659	-0.32844	-0.00019881	605.317	45.897	0.83862	45.897	45.508	46.346	0					99	42	3	0	0	0	0.0049601
	357	AEFPSYLLGGR	11	Unmodified	_AEFPSYLLGGR_					0	0	0	1	Q6KC79;A0A590UJS4	Q6KC79	Q6KC79	NIPBL	Nipped-B-like protein	MULTI-MSMS	Lara_210122_P1471_JS_LD_RBD2_10d4C_R2	RBD2_10d4C	605.818	2	605.317	1208.62	-0.9679	-0.00058589	0.32967	0.00019956	-0.63823	-0.00038633	605.317	45.417	0.47819	45.417	45.097	45.576	0					88	49	2	0	0	0	0.0053404
	358	AEFPSYLLGGR	11	Unmodified	_AEFPSYLLGGR_					0	0	0	1	Q6KC79;A0A590UJS4	Q6KC79	Q6KC79	NIPBL	Nipped-B-like protein	MULTI-MSMS	Lara_210122_P1471_JS_LD_RBD2_20d4C_R2	RBD2_20d4C	605.317	2	605.317	1208.62	-1.1991	-0.00072585	0.55459	0.0003357	-0.64453	-0.00039014	605.317	45.353	0.42719	45.353	45.138	45.565	7.1054e-15					75	44	2	0	0	0	0.0074392
	359	AEGLLPEQSPAGLLQDK	17	Unmodified	_AEGLLPEQSPAGLLQDK_					0	0	0	2	Q8NBI3	Q8NBI3	Q8NBI3	DRAXIN	Draxin	MULTI-MSMS	Lara_210122_P1471_JS_LD_RBD1_10d4C_R2	RBD1_10d4C	883.971	2	883.47	1764.93	-1.1698	-0.0010335	0.081703	7.2182e-05	-1.0881	-0.00096127	883.47	44.744	0.23041	44.744	44.559	44.79	0					24	9	4	0	0	0	4.4652e-05
	360	AEGLLPEQSPAGLLQDK	17	Unmodified	_AEGLLPEQSPAGLLQDK_					0	0	0	2	Q8NBI3	Q8NBI3	Q8NBI3	DRAXIN	Draxin	MULTI-MSMS	Lara_210122_P1471_JS_LD_RBD1_20d4C_R2	RBD1_20d4C	883.467	2	883.47	1764.93	-4.4574	-0.0039379	0.0059626	5.2677e-06	-4.4514	-0.0039327	883.47	44.761	0.18786	44.761	44.607	44.795	0					15	7	3	0	0	0	0.00025545
	361	AEGLLPEQSPAGLLQDK	17	Unmodified	_AEGLLPEQSPAGLLQDK_					0	0	0	2	Q8NBI3	Q8NBI3	Q8NBI3	DRAXIN	Draxin	MULTI-MSMS	Lara_210122_P1471_JS_LD_RBD1_30d4C_R2	RBD1_30d4C	883.469	2	883.47	1764.93	-2.5108	-0.0022182	0.7488	0.00066154	-1.762	-0.0015566	883.471	44.794	0.17314	44.794	44.656	44.829	0					17	7	4	0	0	0	0.00042589
	362	AEGLLPEQSPAGLLQDK	17	Unmodified	_AEGLLPEQSPAGLLQDK_					0	0	0	2	Q8NBI3	Q8NBI3	Q8NBI3	DRAXIN	Draxin	MULTI-MSMS	Lara_210122_P1471_JS_LD_RBD1_control_R2	RBD1_control	883.47	2	883.47	1764.93	-1.1936	-0.0010545	-0.18025	-0.00015925	-1.3738	-0.0012137	883.47	44.825	0.27444	44.825	44.62	44.894	0					35	13	4	0	0	0	0.00044686
	363	AEGLLPEQSPAGLLQDK	17	Unmodified	_AEGLLPEQSPAGLLQDK_					0	0	0	2	Q8NBI3	Q8NBI3	Q8NBI3	DRAXIN	Draxin	MULTI-MSMS	Lara_210122_P1471_JS_LD_RBD2_10d4C_R2	RBD2_10d4C	883.467	2	883.47	1764.93	-1.7288	-0.0015273	0.18542	0.00016381	-1.5434	-0.0013635	883.972	44.351	0.18174	44.351	44.252	44.434	0					36	16	3	0	0	0	0.01953
	364	AEGLQVGQDAR	11	Unmodified	_AEGLQVGQDAR_					0	0	0	1	Q8WWM7;H3BRB0;A0A0C4DGL7	Q8WWM7	Q8WWM7	ATXN2L	Ataxin-2-like protein	MULTI-MSMS	Lara_210122_P1471_JS_LD_RBD1_10d4C_R2	RBD1_10d4C	572.291	2	572.291	1142.57	-1.8068	-0.001034	0.087841	5.0271e-05	-1.7189	-0.00098372	572.291	18.798	0.29296	18.798	18.669	18.962	0					78	44	2	0	0	0	0.00022997
	365	AEGLQVGQDAR	11	Unmodified	_AEGLQVGQDAR_					0	0	0	1	Q8WWM7;H3BRB0;A0A0C4DGL7	Q8WWM7	Q8WWM7	ATXN2L	Ataxin-2-like protein	MULTI-MSMS	Lara_210122_P1471_JS_LD_RBD1_20d4C_R2	RBD1_20d4C	572.289	2	572.291	1142.57	-5.2742	-0.0030184	0.31165	0.00017835	-4.9625	-0.00284	572.291	18.83	0.34972	18.83	18.686	19.036	0					84	52	2	0	0	0	1.9458e-05
	366	AEGLQVGQDAR	11	Unmodified	_AEGLQVGQDAR_					0	0	0	1	Q8WWM7;H3BRB0;A0A0C4DGL7	Q8WWM7	Q8WWM7	ATXN2L	Ataxin-2-like protein	MULTI-MSMS	Lara_210122_P1471_JS_LD_RBD1_30d4C_R2	RBD1_30d4C	572.29	2	572.291	1142.57	-2.0795	-0.0011901	0.071545	4.0944e-05	-2.008	-0.0011492	572.291	18.831	0.24324	18.831	18.725	18.969	0					60	37	2	0	0	0	2.9822e-05
	367	AEGLQVGQDAR	11	Unmodified	_AEGLQVGQDAR_					0	0	0	1	Q8WWM7;H3BRB0;A0A0C4DGL7	Q8WWM7	Q8WWM7	ATXN2L	Ataxin-2-like protein	MSMS	Lara_210122_P1471_JS_LD_RBD1_30d4C_R2	RBD1_30d4C	571.959	2	572.291	1142.57	NaN	NaN	NaN	NaN	NaN	NaN	NaN	19.085	1	19.085	18.585	19.585	0								0	0	0	0.0054724
	368	AEGLQVGQDAR	11	Unmodified	_AEGLQVGQDAR_					0	0	0	1	Q8WWM7;H3BRB0;A0A0C4DGL7	Q8WWM7	Q8WWM7	ATXN2L	Ataxin-2-like protein	MULTI-MSMS	Lara_210122_P1471_JS_LD_RBD1_control_R2	RBD1_control	572.29	2	572.291	1142.57	-2.5165	-0.0014402	0.76523	0.00043794	-1.7513	-0.0010022	572.292	18.843	0.34303	18.843	18.641	18.984	0					90	53	2	0	0	0	3.0398e-05
	369	AEGLQVGQDAR	11	Unmodified	_AEGLQVGQDAR_					0	0	0	1	Q8WWM7;H3BRB0;A0A0C4DGL7	Q8WWM7	Q8WWM7	ATXN2L	Ataxin-2-like protein	MSMS	Lara_210122_P1471_JS_LD_RBD2_10d37C_R2	RBD2_10d37C	572.29	2	572.291	1142.57	NaN	NaN	NaN	NaN	NaN	NaN	NaN	18.74	1	18.74	18.24	19.24	0								0	0	0	0.0031986
	370	AEGLQVGQDAR	11	Unmodified	_AEGLQVGQDAR_					0	0	0	1	Q8WWM7;H3BRB0;A0A0C4DGL7	Q8WWM7	Q8WWM7	ATXN2L	Ataxin-2-like protein	MULTI-MSMS	Lara_210122_P1471_JS_LD_RBD2_10d4C_R2	RBD2_10d4C	572.29	2	572.291	1142.57	-2.3025	-0.0013177	0.47897	0.00027411	-1.8235	-0.0010436	572.292	18.478	0.32634	18.478	18.383	18.709	0					83	48	2	0	0	0	0.00062931
	371	AEGLQVGQDAR	11	Unmodified	_AEGLQVGQDAR_					0	0	0	1	Q8WWM7;H3BRB0;A0A0C4DGL7	Q8WWM7	Q8WWM7	ATXN2L	Ataxin-2-like protein	MULTI-MSMS	Lara_210122_P1471_JS_LD_RBD2_20d4C_R2	RBD2_20d4C	572.788	2	572.291	1142.57	-9.1933	-0.0052613	0.31739	0.00018164	-8.8759	-0.0050796	572.292	18.628	0.32197	18.628	18.499	18.82	0					89	49	3	0	0	0	0.00022465
	372	AEGLQVGQDAR	11	Unmodified	_AEGLQVGQDAR_					0	0	0	1	Q8WWM7;H3BRB0;A0A0C4DGL7	Q8WWM7	Q8WWM7	ATXN2L	Ataxin-2-like protein	MULTI-MSMS	Lara_210122_P1471_JS_LD_RBD2_30d4C_R2	RBD2_30d4C	572.29	2	572.291	1142.57	-2.6209	-0.0014999	0.92026	0.00052665	-1.7006	-0.00097326	572.292	18.617	0.26408	18.617	18.478	18.743	0					69	38	2	0	0	0	0.00066736
	373	AEGLQVGQDAR	11	Unmodified	_AEGLQVGQDAR_					0	0	0	1	Q8WWM7;H3BRB0;A0A0C4DGL7	Q8WWM7	Q8WWM7	ATXN2L	Ataxin-2-like protein	MULTI-MSMS	Zelda_201009_P1421_JS_LD_10d37C_GluCTry	RBD3_10d37C	572.291	2	572.291	1142.57	-0.62503	-0.0003577	-0.16289	-9.3222e-05	-0.78792	-0.00045092	572.291	19.303	0.1761	19.303	19.199	19.376	0					35	21	2	0	0	0	1.3079e-05
	374	AEGLQVGQDAR	11	Unmodified	_AEGLQVGQDAR_					0	0	0	1	Q8WWM7;H3BRB0;A0A0C4DGL7	Q8WWM7	Q8WWM7	ATXN2L	Ataxin-2-like protein	MULTI-MSMS	Zelda_201009_P1421_JS_LD_10d4C_GluCTry	RBD3_10d4C	572.792	2	572.291	1142.57	-1.1967	-0.00068486	0.49913	0.00028565	-0.69757	-0.00039921	572.292	19.305	0.25936	19.305	19.151	19.41	0					50	33	2	0	0	0	4.322e-05
	375	AEGLQVGQDAR	11	Unmodified	_AEGLQVGQDAR_					0	0	0	1	Q8WWM7;H3BRB0;A0A0C4DGL7	Q8WWM7	Q8WWM7	ATXN2L	Ataxin-2-like protein	MULTI-MSMS	Zelda_201009_P1421_JS_LD_20d37C_GluCTry	RBD3_20d37C	572.291	2	572.291	1142.57	-0.37818	-0.00021643	-0.16416	-9.395e-05	-0.54235	-0.00031038	572.291	19.221	0.14393	19.221	19.152	19.296	0					29	16	2	0	0	0	1.9647e-05
	376	AEGLQVGQDAR	11	Unmodified	_AEGLQVGQDAR_					0	0	0	1	Q8WWM7;H3BRB0;A0A0C4DGL7	Q8WWM7	Q8WWM7	ATXN2L	Ataxin-2-like protein	MULTI-MSMS	Zelda_201009_P1421_JS_LD_20d4C_GluCTry	RBD3_20d4C	572.29	2	572.291	1142.57	-1.9152	-0.0010961	-0.17774	-0.00010172	-2.093	-0.0011978	572.291	19.24	0.211	19.24	19.157	19.368	0					38	24	2	0	0	0	2.1275e-05
	377	AEGLQVGQDAR	11	Unmodified	_AEGLQVGQDAR_					0	0	0	1	Q8WWM7;H3BRB0;A0A0C4DGL7	Q8WWM7	Q8WWM7	ATXN2L	Ataxin-2-like protein	MSMS	Zelda_201009_P1421_JS_LD_20d4C_GluCTry	RBD3_20d4C	572.292	2	572.291	1142.57	NaN	NaN	NaN	NaN	NaN	NaN	NaN	19.414	1	19.414	18.914	19.914	0								0	0	0	0.024471
	378	AEGLQVGQDAR	11	Unmodified	_AEGLQVGQDAR_					0	0	0	1	Q8WWM7;H3BRB0;A0A0C4DGL7	Q8WWM7	Q8WWM7	ATXN2L	Ataxin-2-like protein	MULTI-MSMS	Zelda_201009_P1421_JS_LD_Control_GluCTry	RBD3_control	572.291	2	572.291	1142.57	0.053713	3.074e-05	0.16658	9.5334e-05	0.2203	0.00012607	572.291	19.22	0.22385	19.22	19.09	19.314	0					47	29	2	0	0	0	2.1729e-05
	379	AEHIPSGPLR	10	Unmodified	_AEHIPSGPLR_					0	0	0	1	Q9Y520;E7EPN9	Q9Y520	Q9Y520	PRRC2C	Protein PRRC2C	MULTI-MSMS	Lara_210122_P1471_JS_LD_RBD1_control_R2	RBD1_control	538.796	2	538.796	1075.58	-1.3522	-0.00072857	-0.22538	-0.00012143	-1.5776	-0.00085	538.796	22.02	0.20979	22.02	21.922	22.132	0					31	23	2	0	0	0	0.033307
	380	AEIIADKQSGK	11	Unmodified	_AEIIADKQSGK_					0	0	0	2	Q13151	Q13151	Q13151	HNRNPA0	Heterogeneous nuclear ribonucleoprotein A0	MULTI-MSMS	Lara_210122_P1471_JS_LD_RBD1_10d4C_R2	RBD1_10d4C	580.32	2	580.32	1158.62	-1.2756	-0.00074024	0.81529	0.00047313	-0.46027	-0.00026711	580.32	14.081	0.20194	14.081	13.963	14.165	0					12	5	3	0	0	0	0.00012818
	381	AEIIADKQSGK	11	Unmodified	_AEIIADKQSGK_					0	0	0	2	Q13151	Q13151	Q13151	HNRNPA0	Heterogeneous nuclear ribonucleoprotein A0	MULTI-MSMS	Lara_210122_P1471_JS_LD_RBD1_20d4C_R2	RBD1_20d4C	580.317	2	580.32	1158.62	-4.2419	-0.0024616	0.6845	0.00039723	-3.5574	-0.0020644	580.32	14.173	0.13496	14.173	14.088	14.223	1.7764e-15					10	3	4	0	0	0	0.00986
	382	AEIIADKQSGK	11	Unmodified	_AEIIADKQSGK_					0	0	0	2	Q13151	Q13151	Q13151	HNRNPA0	Heterogeneous nuclear ribonucleoprotein A0	MULTI-MSMS	Lara_210122_P1471_JS_LD_RBD1_control_R2	RBD1_control	580.319	2	580.32	1158.62	-1.067	-0.00061922	0.37423	0.00021717	-0.69281	-0.00040205	580.32	14.122	0.16743	14.122	14.008	14.175	0					10	4	3	0	0	0	0.0086822
	383	AEIIADKQSGK	11	Unmodified	_AEIIADKQSGK_					0	0	0	2	Q13151	Q13151	Q13151	HNRNPA0	Heterogeneous nuclear ribonucleoprotein A0	MULTI-MSMS	Lara_210122_P1471_JS_LD_RBD2_10d4C_R2	RBD2_10d4C	580.319	2	580.32	1158.62	-1.4523	-0.00084278	0.56603	0.00032848	-0.88623	-0.0005143	580.32	13.935	0.16827	13.935	13.85	14.019	0					12	4	4	0	0	0	0.040857
	384	AEIIADKQSGK	11	Unmodified	_AEIIADKQSGK_					0	0	0	2	Q13151	Q13151	Q13151	HNRNPA0	Heterogeneous nuclear ribonucleoprotein A0	MULTI-MSMS	Lara_210122_P1471_JS_LD_RBD2_20d4C_R2	RBD2_20d4C	580.316	2	580.32	1158.62	-7.876	-0.0045706	0.27076	0.00015713	-7.6052	-0.0044135	580.32	14.003	0.13461	14.003	13.919	14.054	0					8	3	3	0	0	0	0.040857
	385	AEKFDCHYCR	10	Acetyl (Protein N-term)	_(Acetyl (Protein N-term))AEKFDCHYCR_					1	0	0	2	Q5JXI8;Q13642;A0A494C0D6;Q5JXI3;Q5JXH7;Q5JXH8;A0A0D9SFZ9;Q5JXH9;A0A0D9SFB0;A0A0D9SFI6;Q5JXI0;A0A0D9SGB2;A0A0D9SGD1;A0A494C0J3;A0A0D9SEY7;A0A494C1G1;A0A0D9SGC5	Q5JXI8	Q5JXI8	FHL1	Four and a half LIM domains protein 1	MULTI-MSMS	Lara_210122_P1471_JS_LD_RBD2_10d4C_R2	RBD2_10d4C	438.518	3	438.518	1312.53	-1.3025	-0.00057117	-0.70463	-0.00030899	-2.0071	-0.00088016	438.518	25.091	0.35842	25.091	24.862	25.22	0					78	45	2	0	0	0	0.0035342
	386	AEKFDCHYCR	10	Acetyl (Protein N-term)	_(Acetyl (Protein N-term))AEKFDCHYCR_					1	0	0	2	Q5JXI8;Q13642;A0A494C0D6;Q5JXI3;Q5JXH7;Q5JXH8;A0A0D9SFZ9;Q5JXH9;A0A0D9SFB0;A0A0D9SFI6;Q5JXI0;A0A0D9SGB2;A0A0D9SGD1;A0A494C0J3;A0A0D9SEY7;A0A494C1G1;A0A0D9SGC5	Q5JXI8	Q5JXI8	FHL1	Four and a half LIM domains protein 1	MULTI-MSMS	Zelda_201009_P1421_JS_LD_10d37C_GluCTry	RBD3_10d37C	438.518	3	438.518	1312.53	-0.35317	-0.00015487	-1.0539	-0.00046217	-1.4071	-0.00061704	438.518	25.612	0.34652	25.612	25.44	25.786	0					48	18	4	0	0	0	0.00056429
	387	AEKFDCHYCR	10	Acetyl (Protein N-term)	_(Acetyl (Protein N-term))AEKFDCHYCR_					1	0	0	2	Q5JXI8;Q13642;A0A494C0D6;Q5JXI3;Q5JXH7;Q5JXH8;A0A0D9SFZ9;Q5JXH9;A0A0D9SFB0;A0A0D9SFI6;Q5JXI0;A0A0D9SGB2;A0A0D9SGD1;A0A494C0J3;A0A0D9SEY7;A0A494C1G1;A0A0D9SGC5	Q5JXI8	Q5JXI8	FHL1	Four and a half LIM domains protein 1	MULTI-MSMS	Zelda_201009_P1421_JS_LD_10d4C_GluCTry	RBD3_10d4C	438.518	3	438.518	1312.53	-0.93995	-0.00041219	-0.11298	-4.9544e-05	-1.0529	-0.00046173	438.518	25.735	0.69742	25.735	25.61	26.308	0					68	42	3	0	0	0	0.0022273
	388	AEKFDCHYCR	10	Acetyl (Protein N-term)	_(Acetyl (Protein N-term))AEKFDCHYCR_					1	0	0	2	Q5JXI8;Q13642;A0A494C0D6;Q5JXI3;Q5JXH7;Q5JXH8;A0A0D9SFZ9;Q5JXH9;A0A0D9SFB0;A0A0D9SFI6;Q5JXI0;A0A0D9SGB2;A0A0D9SGD1;A0A494C0J3;A0A0D9SEY7;A0A494C1G1;A0A0D9SGC5	Q5JXI8	Q5JXI8	FHL1	Four and a half LIM domains protein 1	MULTI-MSMS	Zelda_201009_P1421_JS_LD_20d37C_GluCTry	RBD3_20d37C	438.518	3	438.518	1312.53	-0.48107	-0.00021096	-0.82236	-0.00036062	-1.3034	-0.00057158	438.518	25.539	0.32419	25.539	25.391	25.715	0					47	17	4	0	0	0	0.0010929
	389	AEKFDCHYCR	10	Acetyl (Protein N-term)	_(Acetyl (Protein N-term))AEKFDCHYCR_					1	0	0	2	Q5JXI8;Q13642;A0A494C0D6;Q5JXI3;Q5JXH7;Q5JXH8;A0A0D9SFZ9;Q5JXH9;A0A0D9SFB0;A0A0D9SFI6;Q5JXI0;A0A0D9SGB2;A0A0D9SGD1;A0A494C0J3;A0A0D9SEY7;A0A494C1G1;A0A0D9SGC5	Q5JXI8	Q5JXI8	FHL1	Four and a half LIM domains protein 1	MULTI-MSMS	Zelda_201009_P1421_JS_LD_20d4C_GluCTry	RBD3_20d4C	438.517	3	438.518	1312.53	-2.1716	-0.00095228	-0.4412	-0.00019347	-2.6128	-0.0011458	438.518	25.645	0.34852	25.645	25.495	25.844	0					60	25	4	0	0	0	0.0011362
	390	AEKFDCHYCR	10	Acetyl (Protein N-term)	_(Acetyl (Protein N-term))AEKFDCHYCR_					1	0	0	2	Q5JXI8;Q13642;A0A494C0D6;Q5JXI3;Q5JXH7;Q5JXH8;A0A0D9SFZ9;Q5JXH9;A0A0D9SFB0;A0A0D9SFI6;Q5JXI0;A0A0D9SGB2;A0A0D9SGD1;A0A494C0J3;A0A0D9SEY7;A0A494C1G1;A0A0D9SGC5	Q5JXI8	Q5JXI8	FHL1	Four and a half LIM domains protein 1	MULTI-MSMS	Zelda_201009_P1421_JS_LD_Control_GluCTry	RBD3_control	438.518	3	438.518	1312.53	0.47781	0.00020953	-0.41937	-0.0001839	0.058447	2.563e-05	438.518	25.618	0.5168	25.618	25.462	25.979	-3.5527e-15					62	32	3	0	0	0	0.0011191
	391	AEKFDCHYCRDPLQGK	16	Acetyl (Protein N-term)	_(Acetyl (Protein N-term))AEKFDCHYCRDPLQGK_					1	0	0	3	Q5JXI8;Q13642;A0A494C0D6;Q5JXI3;Q5JXH7;Q5JXH8;A0A0D9SFZ9;Q5JXH9;A0A0D9SFB0;A0A0D9SFI6;Q5JXI0;A0A0D9SGB2;A0A0D9SGD1;A0A494C0J3;A0A0D9SEY7;A0A494C1G1;A0A0D9SGC5	Q5JXI8	Q5JXI8	FHL1	Four and a half LIM domains protein 1	MULTI-MSMS	Zelda_201009_P1421_JS_LD_10d37C_GluCTry	RBD3_10d37C	488.975	4	488.725	1950.87	-0.49405	-0.00024145	-0.48331	-0.00023621	-0.97736	-0.00047766	488.976	33	0.3336	33	32.854	33.188	0					39	14	4	0	0	0	0.003397
	392	AEKFDCHYCRDPLQGK	16	Acetyl (Protein N-term)	_(Acetyl (Protein N-term))AEKFDCHYCRDPLQGK_					1	0	0	3	Q5JXI8;Q13642;A0A494C0D6;Q5JXI3;Q5JXH7;Q5JXH8;A0A0D9SFZ9;Q5JXH9;A0A0D9SFB0;A0A0D9SFI6;Q5JXI0;A0A0D9SGB2;A0A0D9SGD1;A0A494C0J3;A0A0D9SEY7;A0A494C1G1;A0A0D9SGC5	Q5JXI8	Q5JXI8	FHL1	Four and a half LIM domains protein 1	MULTI-MSMS	Zelda_201009_P1421_JS_LD_10d4C_GluCTry	RBD3_10d4C	488.976	4	488.725	1950.87	-0.97376	-0.0004759	-0.46373	-0.00022664	-1.4375	-0.00070254	488.976	33.124	0.32361	33.124	32.941	33.265	0					30	13	3	0	0	0	0.0011787
	393	AEKFDCHYCRDPLQGK	16	Acetyl (Protein N-term)	_(Acetyl (Protein N-term))AEKFDCHYCRDPLQGK_					1	0	0	3	Q5JXI8;Q13642;A0A494C0D6;Q5JXI3;Q5JXH7;Q5JXH8;A0A0D9SFZ9;Q5JXH9;A0A0D9SFB0;A0A0D9SFI6;Q5JXI0;A0A0D9SGB2;A0A0D9SGD1;A0A494C0J3;A0A0D9SEY7;A0A494C1G1;A0A0D9SGC5	Q5JXI8	Q5JXI8	FHL1	Four and a half LIM domains protein 1	MULTI-MSMS	Zelda_201009_P1421_JS_LD_20d4C_GluCTry	RBD3_20d4C	488.975	4	488.725	1950.87	-1.9551	-0.00095553	-0.7666	-0.00037466	-2.7217	-0.0013302	488.976	33.073	0.44185	33.073	32.915	33.357	0					44	20	4	0	0	0	0.00013109
	394	AEKFDCHYCRDPLQGK	16	Acetyl (Protein N-term)	_(Acetyl (Protein N-term))AEKFDCHYCRDPLQGK_					1	0	0	3	Q5JXI8;Q13642;A0A494C0D6;Q5JXI3;Q5JXH7;Q5JXH8;A0A0D9SFZ9;Q5JXH9;A0A0D9SFB0;A0A0D9SFI6;Q5JXI0;A0A0D9SGB2;A0A0D9SGD1;A0A494C0J3;A0A0D9SEY7;A0A494C1G1;A0A0D9SGC5	Q5JXI8	Q5JXI8	FHL1	Four and a half LIM domains protein 1	MULTI-MSMS	Zelda_201009_P1421_JS_LD_Control_GluCTry	RBD3_control	488.725	4	488.725	1950.87	0.31493	0.00015392	-0.057443	-2.8074e-05	0.25749	0.00012584	488.976	33.098	0.38719	33.098	32.959	33.347	0					38	14	3	0	0	0	0.00049792
	395	AELAPNASNHMAVTR	15	Unmodified	_AELAPNASNHMAVTR_					0	0	0	1	Q92766;A0A087X055	Q92766	Q92766	RREB1	Ras-responsive element-binding protein 1	MULTI-MSMS	Lara_210122_P1471_JS_LD_RBD1_10d4C_R2	RBD1_10d4C	527.931	3	527.932	1580.77	-1.6296	-0.00086029	-0.57372	-0.00030288	-2.2033	-0.0011632	527.931	20.994	0.1286	20.994	20.921	21.049	0					22	13	3	0	0	0	0.019493
	396	AELDDTPMR	9	Unmodified	_AELDDTPMR_					0	0	0	1	P23246	P23246	P23246	SFPQ	Splicing factor, proline- and glutamine-rich	MULTI-MSMS	Lara_210122_P1471_JS_LD_RBD1_10d37C_R2	RBD1_10d37C	524.242	2	524.242	1046.47	-2.3792	-0.0012473	0.58141	0.0003048	-1.7978	-0.00094247	524.243	21.746	0.26518	21.746	21.614	21.88	0					66	25	3	0	0	0	0.0016097
	397	AELDDTPMR	9	Unmodified	_AELDDTPMR_					0	0	0	1	P23246	P23246	P23246	SFPQ	Splicing factor, proline- and glutamine-rich	MULTI-MSMS	Lara_210122_P1471_JS_LD_RBD1_10d4C_R2	RBD1_10d4C	524.242	2	524.242	1046.47	-1.6926	-0.00088735	0.20663	0.00010833	-1.486	-0.00077903	524.243	22.01	0.24035	22.01	21.893	22.134	0					49	27	3	0	0	0	7.867e-09
	398	AELDDTPMR	9	Unmodified	_AELDDTPMR_					0	0	0	1	P23246	P23246	P23246	SFPQ	Splicing factor, proline- and glutamine-rich	MULTI-MSMS	Lara_210122_P1471_JS_LD_RBD1_20d37C_R2	RBD1_20d37C	524.242	2	524.242	1046.47	-1.4584	-0.00076455	0.22992	0.00012053	-1.2285	-0.00064401	524.243	21.755	0.25317	21.755	21.622	21.876	0					49	18	3	0	0	0	0.0013357
	399	AELDDTPMR	9	Unmodified	_AELDDTPMR_					0	0	0	1	P23246	P23246	P23246	SFPQ	Splicing factor, proline- and glutamine-rich	MULTI-MSMS	Lara_210122_P1471_JS_LD_RBD1_20d4C_R2	RBD1_20d4C	524.24	2	524.242	1046.47	-5.2796	-0.0027678	0.2845	0.00014915	-4.9951	-0.0026187	524.243	22.046	0.24054	22.046	21.914	22.155	0					43	20	3	0	0	0	0.0011105
	400	AELDDTPMR	9	Unmodified	_AELDDTPMR_					0	0	0	1	P23246	P23246	P23246	SFPQ	Splicing factor, proline- and glutamine-rich	MULTI-MSMS	Lara_210122_P1471_JS_LD_RBD1_30d37C_R2	RBD1_30d37C	524.241	2	524.242	1046.47	-2.8436	-0.0014907	0.38784	0.00020332	-2.4558	-0.0012874	524.243	21.46	0.21704	21.46	21.342	21.559	0					41	18	3	0	0	0	0.00050166
	401	AELDDTPMR	9	Unmodified	_AELDDTPMR_					0	0	0	1	P23246	P23246	P23246	SFPQ	Splicing factor, proline- and glutamine-rich	MULTI-MSMS	Lara_210122_P1471_JS_LD_RBD1_30d4C_R2	RBD1_30d4C	524.242	2	524.242	1046.47	-2.2873	-0.0011991	0.42428	0.00022243	-1.863	-0.00097666	524.243	22.054	0.23248	22.054	21.924	22.156	0					43	22	3	0	0	0	0.00091865
	402	AELDDTPMR	9	Unmodified	_AELDDTPMR_					0	0	0	1	P23246	P23246	P23246	SFPQ	Splicing factor, proline- and glutamine-rich	MULTI-MSMS	Lara_210122_P1471_JS_LD_RBD1_control_R2	RBD1_control	524.241	2	524.242	1046.47	-1.5543	-0.0008148	-0.10999	-5.7663e-05	-1.6642	-0.00087247	524.242	22.02	0.3095	22.02	21.867	22.177	0					68	33	3	0	0	0	0.0011105
	403	AELDDTPMR	9	Unmodified	_AELDDTPMR_					0	0	0	1	P23246	P23246	P23246	SFPQ	Splicing factor, proline- and glutamine-rich	MULTI-MSMS	Lara_210122_P1471_JS_LD_RBD2_10d37C_R2	RBD2_10d37C	524.241	2	524.242	1046.47	-2.4538	-0.0012864	0.75407	0.00039531	-1.6997	-0.00089107	524.243	21.942	0.26126	21.942	21.835	22.096	0					73	25	5	0	0	0	0.0011105
	404	AELDDTPMR	9	Unmodified	_AELDDTPMR_					0	0	0	1	P23246	P23246	P23246	SFPQ	Splicing factor, proline- and glutamine-rich	MULTI-MSMS	Lara_210122_P1471_JS_LD_RBD2_10d4C_R2	RBD2_10d4C	524.744	2	524.242	1046.47	-1.2516	-0.00065613	0.47702	0.00025008	-0.77455	-0.00040605	524.243	21.616	0.20766	21.616	21.505	21.713	0					59	24	3	0	0	0	0.018115
	405	AELDDTPMR	9	Unmodified	_AELDDTPMR_					0	0	0	1	P23246	P23246	P23246	SFPQ	Splicing factor, proline- and glutamine-rich	MULTI-MSMS	Lara_210122_P1471_JS_LD_RBD2_20d37C_R2	RBD2_20d37C	524.243	2	524.242	1046.47	-0.66303	-0.00034759	0.58517	0.00030677	-0.077867	-4.0821e-05	524.243	21.709	0.23631	21.709	21.598	21.834	0					57	22	3	0	0	0	0.00074764
	406	AELDDTPMR	9	Unmodified	_AELDDTPMR_					0	0	0	1	P23246	P23246	P23246	SFPQ	Splicing factor, proline- and glutamine-rich	MULTI-MSMS	Lara_210122_P1471_JS_LD_RBD2_20d4C_R2	RBD2_20d4C	524.239	2	524.242	1046.47	-8.4879	-0.0044497	0.037516	1.9667e-05	-8.4504	-0.0044301	524.243	21.712	0.19669	21.712	21.604	21.801	0					56	21	3	0	0	0	0.007245
	407	AELDDTPMR	9	Unmodified	_AELDDTPMR_					0	0	0	1	P23246	P23246	P23246	SFPQ	Splicing factor, proline- and glutamine-rich	MULTI-MSMS	Lara_210122_P1471_JS_LD_RBD2_30d37C_R2	RBD2_30d37C	524.242	2	524.242	1046.47	-1.249	-0.00065478	0.20142	0.00010559	-1.0476	-0.00054919	524.243	21.898	0.25686	21.898	21.781	22.038	0					51	19	4	0	0	0	0.0047865
	408	AELDDTPMR	9	Unmodified	_AELDDTPMR_					0	0	0	1	P23246	P23246	P23246	SFPQ	Splicing factor, proline- and glutamine-rich	MULTI-MSMS	Lara_210122_P1471_JS_LD_RBD2_30d4C_R2	RBD2_30d4C	524.242	2	524.242	1046.47	-1.5918	-0.00083451	0.23407	0.00012271	-1.3578	-0.0007118	524.243	21.684	0.19569	21.684	21.573	21.769	0					56	20	4	0	0	0	0.0033973
	409	AELGAGGDGHR	11	Acetyl (Protein N-term)	_(Acetyl (Protein N-term))AELGAGGDGHR_					1	0	0	1	Q14244	Q14244	Q14244	MAP7	Ensconsin	MULTI-MSMS	Lara_210122_P1471_JS_LD_RBD1_10d4C_R2	RBD1_10d4C	541.254	2	541.255	1080.49	-0.63212	-0.00034214	0.45784	0.00024781	-0.17427	-9.4325e-05	541.255	17.206	0.2358	17.206	17.12	17.356	0					15	6	3	0	0	0	0.0013501
	410	AELGAGGDGHR	11	Acetyl (Protein N-term)	_(Acetyl (Protein N-term))AELGAGGDGHR_					1	0	0	1	Q14244	Q14244	Q14244	MAP7	Ensconsin	MULTI-MSMS	Lara_210122_P1471_JS_LD_RBD1_20d4C_R2	RBD1_20d4C	541.253	2	541.255	1080.49	-3.7191	-0.002013	0.015799	8.5514e-06	-3.7033	-0.0020044	541.255	17.251	0.23505	17.251	17.134	17.369	0					15	6	3	0	0	0	0.0008246
	411	AELGAGGDGHR	11	Acetyl (Protein N-term)	_(Acetyl (Protein N-term))AELGAGGDGHR_					1	0	0	1	Q14244	Q14244	Q14244	MAP7	Ensconsin	MULTI-MSMS	Lara_210122_P1471_JS_LD_RBD1_30d4C_R2	RBD1_30d4C	541.255	2	541.255	1080.49	-0.74793	-0.00040482	0.51746	0.00028008	-0.23046	-0.00012474	541.255	17.299	0.39342	17.299	17.048	17.441	0					24	11	4	0	0	0	0.0035815
	412	AELGAGGDGHR	11	Acetyl (Protein N-term)	_(Acetyl (Protein N-term))AELGAGGDGHR_					1	0	0	1	Q14244	Q14244	Q14244	MAP7	Ensconsin	MULTI-MSMS	Lara_210122_P1471_JS_LD_RBD1_control_R2	RBD1_control	541.255	2	541.255	1080.49	-0.69533	-0.00037635	0.14482	7.8383e-05	-0.55051	-0.00029797	541.255	17.27	0.36995	17.27	16.998	17.368	0					20	10	4	0	0	0	0.0008246
	413	AELGAGGDGHR	11	Acetyl (Protein N-term)	_(Acetyl (Protein N-term))AELGAGGDGHR_					1	0	0	1	Q14244	Q14244	Q14244	MAP7	Ensconsin	MULTI-MSMS	Lara_210122_P1471_JS_LD_RBD2_10d4C_R2	RBD2_10d4C	541.254	2	541.255	1080.49	-0.85287	-0.00046162	1.3237	0.00071645	0.47081	0.00025483	541.255	16.956	0.68921	16.956	16.371	17.06	3.5527e-15					34	22	3	0	0	0	0.0054273
	414	AELGAGGDGHRGGDGAVR	18	Acetyl (Protein N-term)	_(Acetyl (Protein N-term))AELGAGGDGHRGGDGAVR_					1	0	0	2	Q14244	Q14244	Q14244	MAP7	Ensconsin	MSMS	Lara_210122_P1471_JS_LD_RBD1_20d4C_R2	RBD1_20d4C	565.603	3	565.272	1692.79	NaN	NaN	NaN	NaN	NaN	NaN	NaN	17.697	1	17.697	17.197	18.197	0								0	0	0	8.4946e-06
	415	AELGAGGDGHRGGDGAVR	18	Acetyl (Protein N-term)	_(Acetyl (Protein N-term))AELGAGGDGHRGGDGAVR_					1	0	0	2	Q14244	Q14244	Q14244	MAP7	Ensconsin	MSMS	Lara_210122_P1471_JS_LD_RBD1_30d4C_R2	RBD1_30d4C	565.271	3	565.272	1692.79	NaN	NaN	NaN	NaN	NaN	NaN	NaN	17.662	1	17.662	17.162	18.162	0								0	0	0	0.00068002
	416	AELGAGGDGHRGGDGAVR	18	Acetyl (Protein N-term)	_(Acetyl (Protein N-term))AELGAGGDGHRGGDGAVR_					1	0	0	2	Q14244	Q14244	Q14244	MAP7	Ensconsin	MULTI-MSMS	Lara_210122_P1471_JS_LD_RBD1_control_R2	RBD1_control	565.605	3	565.272	1692.79	-1.4291	-0.00080784	-0.58381	-0.00033001	-2.0129	-0.0011378	565.271	17.85	0.3598	17.85	17.774	18.134	0					51	25	3	0	0	0	0.0013586
	417	AELGAGGDGHRGGDGAVR	18	Acetyl (Protein N-term)	_(Acetyl (Protein N-term))AELGAGGDGHRGGDGAVR_					1	0	0	2	Q14244	Q14244	Q14244	MAP7	Ensconsin	MULTI-MSMS	Zelda_201009_P1421_JS_LD_10d37C_GluCTry	RBD3_10d37C	565.271	3	565.272	1692.79	-0.082969	-4.69e-05	1.5115	0.00085441	1.4285	0.00080751	565.607	17.927	0.22376	17.927	17.719	17.942	0					12	6	2	0	0	0	1.5997e-05
	418	AELGAGGDGHRGGDGAVR	18	Acetyl (Protein N-term)	_(Acetyl (Protein N-term))AELGAGGDGHRGGDGAVR_					1	0	0	2	Q14244	Q14244	Q14244	MAP7	Ensconsin	MULTI-MSMS	Zelda_201009_P1421_JS_LD_20d4C_GluCTry	RBD3_20d4C	565.27	3	565.272	1692.79	-1.5122	-0.00085482	2.5689	0.0014521	1.0567	0.0005973	565.273	17.908	0.2538	17.908	17.688	17.942	0					10	7	2	0	0	0	1.0029e-05
	419	AELGAGGDGHRGGDGAVR	18	Acetyl (Protein N-term)	_(Acetyl (Protein N-term))AELGAGGDGHRGGDGAVR_					1	0	0	2	Q14244	Q14244	Q14244	MAP7	Ensconsin	MULTI-MSMS	Zelda_201009_P1421_JS_LD_Control_GluCTry	RBD3_control	565.607	3	565.272	1692.79	0.28652	0.00016196	-0.34543	-0.00019526	-0.058909	-3.33e-05	565.271	17.883	0.2335	17.883	17.673	17.906	0					10	6	2	0	0	0	0.00011738
	420	AEPPQAMNALMR	12	Unmodified	_AEPPQAMNALMR_					0	0	0	1	Q12906	Q12906	Q12906	ILF3	Interleukin enhancer-binding factor 3	MULTI-MSMS	Lara_210122_P1471_JS_LD_RBD1_10d4C_R2	RBD1_10d4C	665.326	2	664.826	1327.64	-0.52465	-0.0003488	-0.098744	-6.5647e-05	-0.62339	-0.00041445	664.826	34.6	0.39301	34.6	34.402	34.795	0					49	25	2	0	0	0	0.020778
	421	AEPPQAMNALMR	12	Unmodified	_AEPPQAMNALMR_					0	0	0	1	Q12906	Q12906	Q12906	ILF3	Interleukin enhancer-binding factor 3	MULTI-MSMS	Lara_210122_P1471_JS_LD_RBD1_30d4C_R2	RBD1_30d4C	664.825	2	664.826	1327.64	-1.0263	-0.00068229	-0.66479	-0.00044197	-1.6911	-0.0011243	664.826	34.726	0.40481	34.726	34.485	34.889	-7.1054e-15					61	27	3	0	0	0	0.041774
	422	AEPPQAMNALMR	12	Unmodified	_AEPPQAMNALMR_					0	0	0	1	Q12906	Q12906	Q12906	ILF3	Interleukin enhancer-binding factor 3	MULTI-MSMS	Lara_210122_P1471_JS_LD_RBD1_control_R2	RBD1_control	664.826	2	664.826	1327.64	-0.38517	-0.00025607	-0.45898	-0.00030514	-0.84416	-0.00056122	664.826	34.798	0.38769	34.798	34.575	34.963	0					53	24	3	0	0	0	0.022301
	423	AEPTAAPHPVLK	12	Unmodified	_AEPTAAPHPVLK_					0	0	0	1	Q86YP4	Q86YP4	Q86YP4	GATAD2A	Transcriptional repressor p66-alpha	MSMS	Lara_210122_P1471_JS_LD_RBD1_20d4C_R2	RBD1_20d4C	410.897	3	410.9	1229.68	NaN	NaN	NaN	NaN	NaN	NaN	NaN	19.411	1	19.411	18.911	19.911	0								0	0	0	0.019214
	424	AEPTAAPHPVLK	12	Unmodified	_AEPTAAPHPVLK_					0	0	0	1	Q86YP4	Q86YP4	Q86YP4	GATAD2A	Transcriptional repressor p66-alpha	MULTI-MSMS	Lara_210122_P1471_JS_LD_RBD1_control_R2	RBD1_control	410.898	3	410.9	1229.68	-2.0229	-0.00083123	-0.0094092	-3.8662e-06	-2.0324	-0.00083509	410.9	19.414	0.17925	19.414	19.364	19.544	0					32	19	2	0	0	0	0.028809
	425	AEPTAAPHPVLK	12	Unmodified	_AEPTAAPHPVLK_					0	0	0	1	Q86YP4	Q86YP4	Q86YP4	GATAD2A	Transcriptional repressor p66-alpha	MULTI-MSMS	Lara_210122_P1471_JS_LD_RBD2_10d4C_R2	RBD2_10d4C	410.899	3	410.9	1229.68	-2.1466	-0.00088205	0.14769	6.0686e-05	-1.9989	-0.00082137	411.234	19.006	0.17849	19.006	18.927	19.106	0					29	18	2	0	0	0	0.041279
	426	AEPTQNALPFSHSSAISK	18	Unmodified	_AEPTQNALPFSHSSAISK_					0	0	0	1	Q86YM7	Q86YM7	Q86YM7	HOMER1	Homer protein homolog 1	MULTI-MSMS	Lara_210122_P1471_JS_LD_RBD1_control_R2	RBD1_control	628.986	3	628.987	1883.94	-1.1835	-0.00074438	-0.19403	-0.00012204	-1.3775	-0.00086642	629.321	30.901	0.21735	30.901	30.814	31.032	0					45	23	3	0	0	0	0.015438
	427	AESHSTVTVLDLSK	14	Unmodified	_AESHSTVTVLDLSK_					0	0	0	1	Q8WX77	Q8WX77	Q8WX77	IGFBPL1	Insulin-like growth factor-binding protein-like 1	MULTI-MSMS	Lara_210122_P1471_JS_LD_RBD1_10d37C_R2	RBD1_10d37C	496.596	3	496.263	1485.77	-2.0233	-0.0010041	0.068935	3.421e-05	-1.9544	-0.00096988	496.263	29.466	0.47352	29.466	29.259	29.732	0					180	73	4	0	0	0	0.00017438
	428	AESHSTVTVLDLSK	14	Unmodified	_AESHSTVTVLDLSK_					0	0	0	1	Q8WX77	Q8WX77	Q8WX77	IGFBPL1	Insulin-like growth factor-binding protein-like 1	MSMS	Lara_210122_P1471_JS_LD_RBD1_10d37C_R2	RBD1_10d37C	743.89	2	743.891	1485.77	NaN	NaN	NaN	NaN	NaN	NaN	NaN	29.366	1	29.366	28.866	29.866	0								0	0	0	4.9132e-138
	429	AESHSTVTVLDLSK	14	Unmodified	_AESHSTVTVLDLSK_					0	0	0	1	Q8WX77	Q8WX77	Q8WX77	IGFBPL1	Insulin-like growth factor-binding protein-like 1	MULTI-MSMS	Lara_210122_P1471_JS_LD_RBD1_10d4C_R2	RBD1_10d4C	496.597	3	496.263	1485.77	-0.74621	-0.00037032	-1.0239	-0.00050813	-1.7701	-0.00087844	496.263	29.998	0.55201	29.998	29.808	30.36	0					222	82	4	0	0	0	0.00022646
	430	AESHSTVTVLDLSK	14	Unmodified	_AESHSTVTVLDLSK_					0	0	0	1	Q8WX77	Q8WX77	Q8WX77	IGFBPL1	Insulin-like growth factor-binding protein-like 1	MULTI-MSMS	Lara_210122_P1471_JS_LD_RBD1_10d4C_R2	RBD1_10d4C	744.391	2	743.891	1485.77	-0.40483	-0.00030115	-1.1443	-0.00085124	-1.5491	-0.0011524	743.89	29.955	0.30196	29.955	29.87	30.172	-3.5527e-15					76	45	2	0	0	0	1.2037e-66
	431	AESHSTVTVLDLSK	14	Unmodified	_AESHSTVTVLDLSK_					0	0	0	1	Q8WX77	Q8WX77	Q8WX77	IGFBPL1	Insulin-like growth factor-binding protein-like 1	MULTI-MSMS	Lara_210122_P1471_JS_LD_RBD1_20d37C_R2	RBD1_20d37C	496.262	3	496.263	1485.77	-1.7279	-0.00085747	-0.14962	-7.4252e-05	-1.8775	-0.00093172	496.263	29.219	0.40223	29.219	29.043	29.445	0					164	63	3	0	0	0	0.00039785
	432	AESHSTVTVLDLSK	14	Unmodified	_AESHSTVTVLDLSK_					0	0	0	1	Q8WX77	Q8WX77	Q8WX77	IGFBPL1	Insulin-like growth factor-binding protein-like 1	MULTI-MSMS	Lara_210122_P1471_JS_LD_RBD1_20d37C_R2	RBD1_20d37C	743.89	2	743.891	1485.77	-1.5475	-0.0011511	-0.11349	-8.4422e-05	-1.6609	-0.0012356	743.891	29.251	0.21007	29.251	29.119	29.329	3.5527e-15					49	33	2	0	0	0	4.5803e-67
	433	AESHSTVTVLDLSK	14	Unmodified	_AESHSTVTVLDLSK_					0	0	0	1	Q8WX77	Q8WX77	Q8WX77	IGFBPL1	Insulin-like growth factor-binding protein-like 1	MULTI-MSMS	Lara_210122_P1471_JS_LD_RBD1_20d4C_R2	RBD1_20d4C	496.26	3	496.263	1485.77	-4.4106	-0.0021888	-0.62117	-0.00030826	-5.0318	-0.0024971	496.263	29.94	0.45015	29.94	29.737	30.188	0					163	68	4	0	0	0	0.00018904
	434	AESHSTVTVLDLSK	14	Unmodified	_AESHSTVTVLDLSK_					0	0	0	1	Q8WX77	Q8WX77	Q8WX77	IGFBPL1	Insulin-like growth factor-binding protein-like 1	MULTI-MSMS	Lara_210122_P1471_JS_LD_RBD1_20d4C_R2	RBD1_20d4C	744.391	2	743.891	1485.77	-4.0846	-0.0030385	-0.55255	-0.00041104	-4.6372	-0.0034495	743.89	29.974	0.26044	29.974	29.812	30.072	-3.5527e-15					61	39	2	0	0	0	1.4109e-22
	435	AESHSTVTVLDLSK	14	Unmodified	_AESHSTVTVLDLSK_					0	0	0	1	Q8WX77	Q8WX77	Q8WX77	IGFBPL1	Insulin-like growth factor-binding protein-like 1	MULTI-MSMS	Lara_210122_P1471_JS_LD_RBD1_30d37C_R2	RBD1_30d37C	496.597	3	496.263	1485.77	-2.3516	-0.001167	-0.71773	-0.00035618	-3.0694	-0.0015232	496.263	28.691	0.44123	28.691	28.496	28.937	3.5527e-15					157	69	3	0	0	0	0.00026772
	436	AESHSTVTVLDLSK	14	Unmodified	_AESHSTVTVLDLSK_					0	0	0	1	Q8WX77	Q8WX77	Q8WX77	IGFBPL1	Insulin-like growth factor-binding protein-like 1	MULTI-MSMS	Lara_210122_P1471_JS_LD_RBD1_30d37C_R2	RBD1_30d37C	744.39	2	743.891	1485.77	-2.3084	-0.0017172	-0.28237	-0.00021006	-2.5907	-0.0019272	743.891	28.701	0.24032	28.701	28.577	28.818	-3.5527e-15					63	37	2	0	0	0	4.7969e-54
	437	AESHSTVTVLDLSK	14	Unmodified	_AESHSTVTVLDLSK_					0	0	0	1	Q8WX77	Q8WX77	Q8WX77	IGFBPL1	Insulin-like growth factor-binding protein-like 1	MULTI-MSMS	Lara_210122_P1471_JS_LD_RBD1_30d4C_R2	RBD1_30d4C	496.262	3	496.263	1485.77	-1.7155	-0.00085132	-0.63354	-0.0003144	-2.349	-0.0011657	496.263	30.129	0.57804	30.129	29.964	30.542	0					224	81	4	0	0	0	0.00020671
	438	AESHSTVTVLDLSK	14	Unmodified	_AESHSTVTVLDLSK_					0	0	0	1	Q8WX77	Q8WX77	Q8WX77	IGFBPL1	Insulin-like growth factor-binding protein-like 1	MULTI-MSMS	Lara_210122_P1471_JS_LD_RBD1_30d4C_R2	RBD1_30d4C	743.889	2	743.891	1485.77	-1.5743	-0.0011711	-0.52855	-0.00039318	-2.1029	-0.0015643	743.891	30.163	0.32422	30.163	30.019	30.343	3.5527e-15					62	45	2	0	0	0	1.5074e-30
	439	AESHSTVTVLDLSK	14	Unmodified	_AESHSTVTVLDLSK_					0	0	0	1	Q8WX77	Q8WX77	Q8WX77	IGFBPL1	Insulin-like growth factor-binding protein-like 1	MULTI-MSMS	Lara_210122_P1471_JS_LD_RBD1_control_R2	RBD1_control	496.262	3	496.263	1485.77	-1.2899	-0.00064013	-0.46404	-0.00023029	-1.7539	-0.00087042	496.263	30.294	0.85957	30.294	30.126	30.986	0					330	114	4	0	0	0	0.00015909
	440	AESHSTVTVLDLSK	14	Unmodified	_AESHSTVTVLDLSK_					0	0	0	1	Q8WX77	Q8WX77	Q8WX77	IGFBPL1	Insulin-like growth factor-binding protein-like 1	MULTI-MSMS	Lara_210122_P1471_JS_LD_RBD1_control_R2	RBD1_control	743.89	2	743.891	1485.77	-1.2242	-0.00091067	-0.24103	-0.0001793	-1.4652	-0.00109	743.891	30.306	0.39423	30.306	30.151	30.545	-3.5527e-15					122	59	3	0	0	0	5.6123e-22
	441	AESHSTVTVLDLSK	14	Unmodified	_AESHSTVTVLDLSK_					0	0	0	1	Q8WX77	Q8WX77	Q8WX77	IGFBPL1	Insulin-like growth factor-binding protein-like 1	MULTI-MSMS	Lara_210122_P1471_JS_LD_RBD2_10d37C_R2	RBD2_10d37C	743.889	2	743.891	1485.77	-1.8698	-0.001391	-0.57944	-0.00043104	-2.4493	-0.001822	743.891	30.407	0.39948	30.407	30.212	30.611	0					105	42	3	0	0	0	0.00122
	442	AESHSTVTVLDLSK	14	Unmodified	_AESHSTVTVLDLSK_					0	0	0	1	Q8WX77	Q8WX77	Q8WX77	IGFBPL1	Insulin-like growth factor-binding protein-like 1	MULTI-MSMS	Lara_210122_P1471_JS_LD_RBD2_10d37C_R2	RBD2_10d37C	496.262	3	496.263	1485.77	-2.3314	-0.001157	-0.19133	-9.4949e-05	-2.5228	-0.001252	496.263	30.39	0.50801	30.39	30.171	30.679	3.5527e-15					199	52	5	0	0	0	0.00026965
	443	AESHSTVTVLDLSK	14	Unmodified	_AESHSTVTVLDLSK_					0	0	0	1	Q8WX77	Q8WX77	Q8WX77	IGFBPL1	Insulin-like growth factor-binding protein-like 1	MULTI-MSMS	Lara_210122_P1471_JS_LD_RBD2_10d4C_R2	RBD2_10d4C	743.89	2	743.891	1485.77	-1.4694	-0.0010931	-0.33417	-0.00024859	-1.8036	-0.0013417	743.891	29.674	0.41417	29.674	29.501	29.915	3.5527e-15					144	56	3	0	0	0	4.4763e-14
	444	AESHSTVTVLDLSK	14	Unmodified	_AESHSTVTVLDLSK_					0	0	0	1	Q8WX77	Q8WX77	Q8WX77	IGFBPL1	Insulin-like growth factor-binding protein-like 1	MULTI-MSMS	Lara_210122_P1471_JS_LD_RBD2_10d4C_R2	RBD2_10d4C	496.262	3	496.263	1485.77	-1.5985	-0.00079329	-0.53735	-0.00026667	-2.1359	-0.00106	496.263	29.647	0.50668	29.647	29.494	30	0					216	68	4	0	0	0	0.00020597
	445	AESHSTVTVLDLSK	14	Unmodified	_AESHSTVTVLDLSK_					0	0	0	1	Q8WX77	Q8WX77	Q8WX77	IGFBPL1	Insulin-like growth factor-binding protein-like 1	MULTI-MSMS	Lara_210122_P1471_JS_LD_RBD2_20d37C_R2	RBD2_20d37C	496.262	3	496.263	1485.77	-0.78617	-0.00039015	-0.58954	-0.00029257	-1.3757	-0.00068271	496.263	29.432	0.44154	29.432	29.211	29.653	0					157	63	3	0	0	0	0.00051412
	446	AESHSTVTVLDLSK	14	Unmodified	_AESHSTVTVLDLSK_					0	0	0	1	Q8WX77	Q8WX77	Q8WX77	IGFBPL1	Insulin-like growth factor-binding protein-like 1	MSMS	Lara_210122_P1471_JS_LD_RBD2_20d37C_R2	RBD2_20d37C	743.89	2	743.891	1485.77	NaN	NaN	NaN	NaN	NaN	NaN	NaN	29.328	1	29.328	28.828	29.828	0								0	0	0	9.4543e-99
	447	AESHSTVTVLDLSK	14	Unmodified	_AESHSTVTVLDLSK_					0	0	0	1	Q8WX77	Q8WX77	Q8WX77	IGFBPL1	Insulin-like growth factor-binding protein-like 1	MULTI-MSMS	Lara_210122_P1471_JS_LD_RBD2_20d4C_R2	RBD2_20d4C	743.885	2	743.891	1485.77	-8.1428	-0.0060573	-0.31106	-0.00023139	-8.4538	-0.0062887	743.891	29.816	0.45779	29.816	29.661	30.119	3.5527e-15					117	59	3	0	0	0	1.1512e-09
	448	AESHSTVTVLDLSK	14	Unmodified	_AESHSTVTVLDLSK_					0	0	0	1	Q8WX77	Q8WX77	Q8WX77	IGFBPL1	Insulin-like growth factor-binding protein-like 1	MULTI-MSMS	Lara_210122_P1471_JS_LD_RBD2_20d4C_R2	RBD2_20d4C	496.258	3	496.263	1485.77	-8.2143	-0.0040764	-0.49517	-0.00024574	-8.7095	-0.0043222	496.263	29.822	0.58927	29.822	29.615	30.205	0					218	77	4	0	0	0	0.00064806
	449	AESHSTVTVLDLSK	14	Unmodified	_AESHSTVTVLDLSK_					0	0	0	1	Q8WX77	Q8WX77	Q8WX77	IGFBPL1	Insulin-like growth factor-binding protein-like 1	MULTI-MSMS	Lara_210122_P1471_JS_LD_RBD2_30d37C_R2	RBD2_30d37C	496.262	3	496.263	1485.77	-1.4582	-0.00072365	-0.25443	-0.00012627	-1.7126	-0.00084991	496.263	30.184	0.555	30.184	29.996	30.551	0					184	63	4	0	0	0	0.00058925
	450	AESHSTVTVLDLSK	14	Unmodified	_AESHSTVTVLDLSK_					0	0	0	1	Q8WX77	Q8WX77	Q8WX77	IGFBPL1	Insulin-like growth factor-binding protein-like 1	MULTI-MSMS	Lara_210122_P1471_JS_LD_RBD2_30d4C_R2	RBD2_30d4C	743.89	2	743.891	1485.77	-1.9029	-0.0014156	-0.26209	-0.00019497	-2.165	-0.0016105	743.891	29.377	0.3392	29.377	29.205	29.544	0					103	46	3	0	0	0	5.6123e-22
	451	AESHSTVTVLDLSK	14	Unmodified	_AESHSTVTVLDLSK_					0	0	0	1	Q8WX77	Q8WX77	Q8WX77	IGFBPL1	Insulin-like growth factor-binding protein-like 1	MULTI-MSMS	Lara_210122_P1471_JS_LD_RBD2_30d4C_R2	RBD2_30d4C	496.262	3	496.263	1485.77	-2.1721	-0.0010779	-0.1853	-9.1957e-05	-2.3574	-0.0011699	496.263	29.402	0.48702	29.402	29.165	29.652	0					171	68	4	0	0	0	0.00067781
	452	AESHSTVTVLDLSK	14	Unmodified	_AESHSTVTVLDLSK_					0	0	0	1	Q8WX77	Q8WX77	Q8WX77	IGFBPL1	Insulin-like growth factor-binding protein-like 1	MULTI-MSMS	Zelda_201009_P1421_JS_LD_10d37C_GluCTry	RBD3_10d37C	496.263	3	496.263	1485.77	-0.75605	-0.0003752	0.052734	2.617e-05	-0.70332	-0.00034903	496.263	31.342	0.43109	31.342	31.111	31.543	0					100	34	4	0	0	0	0.00025939
	453	AESHSTVTVLDLSK	14	Unmodified	_AESHSTVTVLDLSK_					0	0	0	1	Q8WX77	Q8WX77	Q8WX77	IGFBPL1	Insulin-like growth factor-binding protein-like 1	MULTI-MSMS	Zelda_201009_P1421_JS_LD_10d37C_GluCTry	RBD3_10d37C	743.892	2	743.891	1485.77	-0.36836	-0.00027402	0.16527	0.00012295	-0.20308	-0.00015107	744.393	31.324	0.26138	31.324	31.184	31.445	0					40	19	3	0	0	0	1.4689e-21
	454	AESHSTVTVLDLSK	14	Unmodified	_AESHSTVTVLDLSK_					0	0	0	1	Q8WX77	Q8WX77	Q8WX77	IGFBPL1	Insulin-like growth factor-binding protein-like 1	MULTI-MSMS	Zelda_201009_P1421_JS_LD_10d4C_GluCTry	RBD3_10d4C	496.263	3	496.263	1485.77	-0.65209	-0.00032361	0.042902	2.1291e-05	-0.60919	-0.00030232	496.263	31.658	0.49942	31.658	31.477	31.976	0					58	20	4	0	0	0	0.0019709
	455	AESHSTVTVLDLSK	14	Unmodified	_AESHSTVTVLDLSK_					0	0	0	1	Q8WX77	Q8WX77	Q8WX77	IGFBPL1	Insulin-like growth factor-binding protein-like 1	MULTI-MSMS	Zelda_201009_P1421_JS_LD_10d4C_GluCTry	RBD3_10d4C	743.891	2	743.891	1485.77	0.17273	0.00012849	-0.61091	-0.00045445	-0.43819	-0.00032596	743.891	31.734	0.32355	31.734	31.532	31.856	0					28	12	3	0	0	0	3.7785e-21
	456	AESHSTVTVLDLSK	14	Unmodified	_AESHSTVTVLDLSK_					0	0	0	1	Q8WX77	Q8WX77	Q8WX77	IGFBPL1	Insulin-like growth factor-binding protein-like 1	MULTI-MSMS	Zelda_201009_P1421_JS_LD_20d37C_GluCTry	RBD3_20d37C	496.263	3	496.263	1485.77	-0.8158	-0.00040485	0.078294	3.8854e-05	-0.73751	-0.000366	496.263	31.237	0.42517	31.237	31.043	31.468	3.5527e-15					90	31	4	0	0	0	0.00015804
	457	AESHSTVTVLDLSK	14	Unmodified	_AESHSTVTVLDLSK_					0	0	0	1	Q8WX77	Q8WX77	Q8WX77	IGFBPL1	Insulin-like growth factor-binding protein-like 1	MULTI-MSMS	Zelda_201009_P1421_JS_LD_20d37C_GluCTry	RBD3_20d37C	743.89	2	743.891	1485.77	0.060122	4.4725e-05	-0.80875	-0.00060162	-0.74863	-0.0005569	743.89	31.228	0.24924	31.228	31.079	31.328	0					29	17	2	0	0	0	1.4689e-21
	458	AESHSTVTVLDLSK	14	Unmodified	_AESHSTVTVLDLSK_					0	0	0	1	Q8WX77	Q8WX77	Q8WX77	IGFBPL1	Insulin-like growth factor-binding protein-like 1	MULTI-MSMS	Zelda_201009_P1421_JS_LD_20d4C_GluCTry	RBD3_20d4C	743.889	2	743.891	1485.77	-1.6456	-0.0012242	-0.61673	-0.00045878	-2.2624	-0.0016829	744.392	31.552	0.29181	31.552	31.365	31.657	3.5527e-15					25	19	2	0	0	0	7.4954e-15
	459	AESHSTVTVLDLSK	14	Unmodified	_AESHSTVTVLDLSK_					0	0	0	1	Q8WX77	Q8WX77	Q8WX77	IGFBPL1	Insulin-like growth factor-binding protein-like 1	MULTI-MSMS	Zelda_201009_P1421_JS_LD_20d4C_GluCTry	RBD3_20d4C	496.262	3	496.263	1485.77	-2.4705	-0.001226	0.14704	7.2968e-05	-2.3235	-0.0011531	496.263	31.527	0.44795	31.527	31.308	31.756	0					78	30	3	0	0	0	0.00021647
	460	AESHSTVTVLDLSK	14	Unmodified	_AESHSTVTVLDLSK_					0	0	0	1	Q8WX77	Q8WX77	Q8WX77	IGFBPL1	Insulin-like growth factor-binding protein-like 1	MULTI-MSMS	Zelda_201009_P1421_JS_LD_Control_GluCTry	RBD3_control	496.598	3	496.263	1485.77	0.54658	0.00027125	-0.1103	-5.4736e-05	0.43628	0.00021651	496.263	31.541	0.6897	31.541	31.36	32.049	0					89	32	5	0	0	0	0.00085334
	461	AESHSTVTVLDLSK	14	Unmodified	_AESHSTVTVLDLSK_					0	0	0	1	Q8WX77	Q8WX77	Q8WX77	IGFBPL1	Insulin-like growth factor-binding protein-like 1	MULTI-MSMS	Zelda_201009_P1421_JS_LD_Control_GluCTry	RBD3_control	744.394	2	743.891	1485.77	1.2185	0.0009064	-0.68849	-0.00051216	0.52996	0.00039423	743.891	31.536	0.33385	31.536	31.382	31.715	0					33	16	3	0	0	0	0.00053661
	462	AESHSTVTVLDLSKYR	16	Unmodified	_AESHSTVTVLDLSKYR_					0	0	0	2	Q8WX77	Q8WX77	Q8WX77	IGFBPL1	Insulin-like growth factor-binding protein-like 1	MULTI-MSMS	Lara_210122_P1471_JS_LD_RBD1_10d4C_R2	RBD1_10d4C	452.491	4	452.24	1804.93	-1.0945	-0.00049498	0.37771	0.00017081	-0.71681	-0.00032417	452.491	34.576	0.40212	34.576	34.367	34.769	0					79	26	4	0	0	0	0.019477
	463	AESQPCTSTLPR	12	Unmodified	_AESQPCTSTLPR_					0	0	0	1	Q6ZN17;A0A1B0GVD3	Q6ZN17	Q6ZN17	LIN28B	Protein lin-28 homolog B	MULTI-MSMS	Lara_210122_P1471_JS_LD_RBD2_30d37C_R2	RBD2_30d37C	645.31	2	645.311	1288.61	-0.83167	-0.00053669	-1.0551	-0.00068085	-1.8867	-0.0012175	645.311	20.414	0.2092	20.414	20.329	20.538	3.5527e-15					39	17	3	0	0	0	0.018346
	464	AESSDKLYR	9	Acetyl (Protein N-term)	_(Acetyl (Protein N-term))AESSDKLYR_					1	0	0	2	P09874;Q5VX84;Q5VX85	P09874	P09874	PARP1	Poly [ADP-ribose] polymerase 1	MULTI-MSMS	Lara_210122_P1471_JS_LD_RBD1_10d4C_R2	RBD1_10d4C	555.774	2	555.775	1109.54	-1.725	-0.00095874	-0.08927	-4.9614e-05	-1.8143	-0.0010084	555.775	19.487	0.22299	19.487	19.379	19.602	0					48	21	3	0	0	0	0.00088113
	465	AESSDKLYR	9	Acetyl (Protein N-term)	_(Acetyl (Protein N-term))AESSDKLYR_					1	0	0	2	P09874;Q5VX84;Q5VX85	P09874	P09874	PARP1	Poly [ADP-ribose] polymerase 1	MULTI-MSMS	Lara_210122_P1471_JS_LD_RBD1_20d4C_R2	RBD1_20d4C	555.771	2	555.775	1109.54	-5.1378	-0.0028555	0.15382	8.549e-05	-4.984	-0.00277	555.775	19.48	0.23473	19.48	19.394	19.629	0					56	21	4	0	0	0	2.3485e-06
	466	AESSDKLYR	9	Acetyl (Protein N-term)	_(Acetyl (Protein N-term))AESSDKLYR_					1	0	0	2	P09874;Q5VX84;Q5VX85	P09874	P09874	PARP1	Poly [ADP-ribose] polymerase 1	MULTI-MSMS	Lara_210122_P1471_JS_LD_RBD1_30d4C_R2	RBD1_30d4C	555.774	2	555.775	1109.54	-2.3133	-0.0012857	0.22262	0.00012372	-2.0907	-0.001162	555.775	19.522	0.21622	19.522	19.416	19.633	0					47	20	3	0	0	0	0.0007396
	467	AESSDKLYR	9	Acetyl (Protein N-term)	_(Acetyl (Protein N-term))AESSDKLYR_					1	0	0	2	P09874;Q5VX84;Q5VX85	P09874	P09874	PARP1	Poly [ADP-ribose] polymerase 1	MULTI-MSMS	Lara_210122_P1471_JS_LD_RBD1_control_R2	RBD1_control	555.773	2	555.775	1109.54	-1.7333	-0.00096335	-0.13727	-7.6289e-05	-1.8706	-0.0010396	555.775	19.476	0.25063	19.476	19.364	19.615	0					60	26	3	0	0	0	0.00020164
	468	AESSDKLYR	9	Acetyl (Protein N-term)	_(Acetyl (Protein N-term))AESSDKLYR_					1	0	0	2	P09874;Q5VX84;Q5VX85	P09874	P09874	PARP1	Poly [ADP-ribose] polymerase 1	MULTI-MSMS	Lara_210122_P1471_JS_LD_RBD2_10d37C_R2	RBD2_10d37C	555.774	2	555.775	1109.54	-2.8689	-0.0015945	0.10372	5.7645e-05	-2.7652	-0.0015368	555.775	19.405	0.22064	19.405	19.291	19.512	3.5527e-15					47	20	3	0	0	0	0.0032283
	469	AESSDKLYR	9	Acetyl (Protein N-term)	_(Acetyl (Protein N-term))AESSDKLYR_					1	0	0	2	P09874;Q5VX84;Q5VX85	P09874	P09874	PARP1	Poly [ADP-ribose] polymerase 1	MULTI-MSMS	Lara_210122_P1471_JS_LD_RBD2_10d4C_R2	RBD2_10d4C	555.774	2	555.775	1109.54	-2.2972	-0.0012767	0.16835	9.3566e-05	-2.1289	-0.0011832	555.775	19.119	0.35322	19.119	18.975	19.328	0					66	31	4	0	0	0	0.0096567
	470	AESSDKLYR	9	Acetyl (Protein N-term)	_(Acetyl (Protein N-term))AESSDKLYR_					1	0	0	2	P09874;Q5VX84;Q5VX85	P09874	P09874	PARP1	Poly [ADP-ribose] polymerase 1	MULTI-MSMS	Lara_210122_P1471_JS_LD_RBD2_20d4C_R2	RBD2_20d4C	556.271	2	555.775	1109.54	-9.312	-0.0051754	0.55548	0.00030872	-8.7565	-0.0048666	555.775	19.214	0.24912	19.214	19.09	19.339	3.5527e-15					62	23	4	0	0	0	0.034164
	471	AESSDKLYR	9	Acetyl (Protein N-term)	_(Acetyl (Protein N-term))AESSDKLYR_					1	0	0	2	P09874;Q5VX84;Q5VX85	P09874	P09874	PARP1	Poly [ADP-ribose] polymerase 1	MULTI-MSMS	Lara_210122_P1471_JS_LD_RBD2_30d4C_R2	RBD2_30d4C	555.774	2	555.775	1109.54	-1.9855	-0.0011035	0.19778	0.00010992	-1.7878	-0.0009936	555.775	19.187	0.20519	19.187	19.07	19.275	0					37	15	3	0	0	0	4.8443e-07
	472	AESSDKLYR	9	Acetyl (Protein N-term)	_(Acetyl (Protein N-term))AESSDKLYR_					1	0	0	2	P09874;Q5VX84;Q5VX85	P09874	P09874	PARP1	Poly [ADP-ribose] polymerase 1	MSMS	Zelda_201009_P1421_JS_LD_10d37C_GluCTry	RBD3_10d37C	555.774	2	555.775	1109.54	NaN	NaN	NaN	NaN	NaN	NaN	NaN	19.647	1	19.647	19.147	20.147	0								0	0	0	1.6825e-23
	473	AESSDKLYR	9	Acetyl (Protein N-term)	_(Acetyl (Protein N-term))AESSDKLYR_					1	0	0	2	P09874;Q5VX84;Q5VX85	P09874	P09874	PARP1	Poly [ADP-ribose] polymerase 1	MULTI-MSMS	Zelda_201009_P1421_JS_LD_10d4C_GluCTry	RBD3_10d4C	555.774	2	555.775	1109.54	-0.79725	-0.00044309	0.16007	8.8963e-05	-0.63718	-0.00035413	555.775	19.78	0.17578	19.78	19.636	19.812	0					19	11	2	0	0	0	0.00012245
	474	AESSDKLYR	9	Acetyl (Protein N-term)	_(Acetyl (Protein N-term))AESSDKLYR_					1	0	0	2	P09874;Q5VX84;Q5VX85	P09874	P09874	PARP1	Poly [ADP-ribose] polymerase 1	MULTI-MSMS	Zelda_201009_P1421_JS_LD_20d4C_GluCTry	RBD3_20d4C	555.774	2	555.775	1109.54	-2.552	-0.0014184	0.27443	0.00015252	-2.2776	-0.0012658	555.775	19.681	0.13225	19.681	19.581	19.713	0					12	10	2	0	0	0	0.00049368
	475	AESSDKLYR	9	Acetyl (Protein N-term)	_(Acetyl (Protein N-term))AESSDKLYR_					1	0	0	2	P09874;Q5VX84;Q5VX85	P09874	P09874	PARP1	Poly [ADP-ribose] polymerase 1	MULTI-MSMS	Zelda_201009_P1421_JS_LD_Control_GluCTry	RBD3_control	555.775	2	555.775	1109.54	0.17677	9.8246e-05	0.024217	1.3459e-05	0.20099	0.00011171	555.775	19.635	0.1824	19.635	19.527	19.709	0					26	10	3	0	0	0	1.0898e-05
	476	AEVSIDQSKLPGVK	14	Acetyl (Protein N-term)	_(Acetyl (Protein N-term))AEVSIDQSKLPGVK_					1	0	0	2	Q8IVM0	Q8IVM0	Q8IVM0	CCDC50	Coiled-coil domain-containing protein 50	MULTI-MSMS	Lara_210122_P1471_JS_LD_RBD1_20d37C_R2	RBD1_20d37C	757.416	2	756.917	1511.82	-1.2747	-0.00096485	-0.89088	-0.00067433	-2.1656	-0.0016392	757.417	36.333	0.073458	36.333	36.31	36.384	0					11	7	2	0	0	0	0.0057857
	477	AEVSIDQSKLPGVK	14	Acetyl (Protein N-term)	_(Acetyl (Protein N-term))AEVSIDQSKLPGVK_					1	0	0	2	Q8IVM0	Q8IVM0	Q8IVM0	CCDC50	Coiled-coil domain-containing protein 50	MSMS	Lara_210122_P1471_JS_LD_RBD1_30d37C_R2	RBD1_30d37C	756.914	2	756.917	1511.82	NaN	NaN	NaN	NaN	NaN	NaN	NaN	36.197	1	36.197	35.697	36.697	0								0	0	0	0.00076885
	478	AEWEPPEAR	9	Unmodified	_AEWEPPEAR_					0	0	0	3	Q8IYS1	Q8IYS1	Q8IYS1	PM20D2	Peptidase M20 domain-containing protein 2	MSMS	Lara_210122_P1471_JS_LD_RBD1_10d4C_R2	RBD1_10d4C	542.756	2	542.757	1083.5	NaN	NaN	NaN	NaN	NaN	NaN	NaN	24.657	1	24.657	24.157	25.157	0								0	0	0	0.019667
[truncated: 28,616 more rows]
[truncated: 7 more columns]

## Sheet: C_peptides
	id	Sequence	N-term cleavage window	C-term cleavage window	Amino acid before	First amino acid	Second amino acid	Second last amino acid	Last amino acid	Amino acid after	A Count	R Count	N Count	D Count	C Count	Q Count	E Count	G Count	H Count	I Count	L Count	K Count	M Count	F Count	P Count	S Count	T Count	W Count	Y Count	V Count	U Count	O Count	Length	Missed cleavages	Mass	Proteins	Leading razor protein	Start position	End position	Gene names	Protein names	Unique (Groups)	Unique (Proteins)	Charges	PEP	Score	Experiment RBD1_10d37C	Experiment RBD1_10d4C	Experiment RBD1_20d37C
[truncated: 3,671 more rows]
[truncated: 56 more columns]

[truncated: 2 more sheets: D_Deamidation (NQ)Sites, E_msms_P0DTC2]
