# Supplementary material for: Deamidation drives molecular aging of the SARS-CoV-2 spike protein receptor-binding motif
Source: J Biol Chem. 2021 Sep 7;297(4):101175. doi: 10.1016/j.jbc.2021.101175 (PMC8421091; doi:10.1016/j.jbc.2021.101175)
Supplement: Dataset S3 [file mmc3.xls]

## Sheet: NoGlic
Asn position in SARS-CoV-2	Asn position in alignment	YP_009724390.1/1-1273 surface glycoprotein [Severe acute respiratory syndrome coronavirus 2]	QHR63300.2/1-1269 spike glycoprotein [Bat coronavirus RaTG13]	QIG55945.1/1-1265 surface glycoprotein [Pangolin coronavirus]	QIA48641.1/1-1267 spike protein [Pangolin coronavirus]	AVP78031.1/1-1246 spike protein [Bat SARS-like coronavirus]	AVP78042.1/1-1245 spike protein [Bat SARS-like coronavirus]	AID16716.1/1-1242 spike glycoprotein [Bat SARS-like coronavirus]	ADE34755.1/1-1242 spike glycoprotein [Bat SARS coronavirus HKU3-7]	AAZ41340.1/1-1242 spike glycoprotein [Bat SARS coronavirus HKU3-3]	ADE34812.1/1-1242 spike glycoprotein [Bat SARS coronavirus HKU3-12]	ABG47069.1/1-1241 spike protein [Bat CoV 279/2005]	AIA62310.1/1-1241 spike glycoprotein [BtRs-BetaCoV/HuB2013]	AGC74165.1/1-1240 spike protein [Bat coronavirus Rp/Shaanxi2011]	AIA62277.1/1-1236 spike glycoprotein [BtRf-BetaCoV/JL2012]	ABD75323.1/1-1241 spike protein [Bat SARS CoV Rf1/2004]	AIA62300.1/1-1239 spike glycoprotein [BtRf-BetaCoV/SX2013]	ARI44809.1/1-1241 spike glycoprotein [Bat coronavirus]	QDF43815.1/1-1241 spike glycoprotein [Coronavirus BtRl-BetaCoV/SC2018]	AGC74176.1/1-1241 spike protein [Bat coronavirus Cp/Yunnan2011]	AHX37558.1/1-1259 spike protein [Rhinolophus affinis coronavirus]	AIA62320.1/1-1242 spike glycoprotein [BtRs-BetaCoV/GX2013]	AAZ67052.1/1-1241 spike protein [Bat SARS CoV Rp3/2004]	ATO98181.1/1-1242 spike protein [Bat SARS-like coronavirus]	ATO98108.1/1-1241 spike protein [Bat SARS-like coronavirus]	QDF43830.1/1-1241 spike glycoprotein [Coronavirus BtRs-BetaCoV/YN2018C]	ACU31032.1/1-1241 spike protein [SARS coronavirus Rs_672/2006]	ATO98120.1/1-1241 spike protein [Bat SARS-like coronavirus]	AKZ19076.1/1-1241 spike glycoprotein [Bat SARS-like coronavirus YNLF_31C]	ATO98145.1/1-1234 spike protein [Bat SARS-like coronavirus]	ARI44799.1/1-1233 spike glycoprotein [Bat coronavirus]	AIA62330.1/1-1233 spike glycoprotein [BtRs-BetaCoV/YN2013]	ATO98132.1/1-1256 spike protein [Bat SARS-like coronavirus]	ATO98231.1/1-1256 spike protein [Bat SARS-like coronavirus]	ATO98205.1/1-1255 spike protein [Bat SARS-like coronavirus]	AAU04646.1/1-1255 spike glycoprotein [Civet SARS CoV 007/2004]	YP_009825051.1/1-1255 spike glycoprotein [SARS coronavirus Tor2]	APO40579.1/1-1257 S protein [Severe acute respiratory syndrome-related coronavirus]	YP_003858584.1/1-1259 spike protein [Bat coronavirus BM48-31/BGR/2008]	Occurrences	% Conservation	Occurrences No-Glyc	% Conservation No-Glyc
NA	15	NA	NA	NA	NA	NA	NA	19806.4	NA	19908.1	19908.1	NA	NA	NA	NA	NA	NA	NA	NA	NA	NA	NA	NA	NA	NA	NA	NA	NA	NA	NA	NA	NA	NA	NA	NA	NA	NA	NA	NA	3	7.89474	3	7.89474
NA	18	NA	NA	NA	NA	NA	NA	NA	NA	NA	NA	NA	NA	NA	NA	NA	NA	NA	NA	NA	NA	NA	NA	NA	NA	NA	NA	NA	NA	NA	NA	NA	NA	NA	NA	NA	NA	NA	733.3	1	2.63158	1	2.63158
NA	20	NA	NA	483	NA	478.5	468.3	NA	NA	NA	NA	NA	NA	NA	NA	NA	NA	NA	NA	NA	NA	NA	NA	NA	NA	NA	NA	NA	NA	NA	NA	NA	NA	NA	NA	NA	NA	NA	NA	3	7.89474	3	7.89474
17	26	GLYC	GLYC	GLYC	GLYC	GLYC	NA	NA	NA	NA	NA	NA	NA	NA	NA	NA	NA	NA	NA	NA	NA	NA	NA	NA	NA	NA	NA	NA	NA	NA	GLYC	GLYC	NA	NA	NA	NA	NA	NA	NA	7	18.4211	0	0
NA	28	NA	NA	NA	NA	NA	NA	NA	NA	NA	NA	NA	NA	NA	NA	2338.7	2458.3	2458.3	NA	NA	NA	NA	NA	NA	NA	NA	NA	NA	2254.7	NA	NA	NA	NA	NA	NA	NA	NA	NA	NA	4	10.5263	4	10.5263
NA	29	NA	NA	NA	NA	NA	NA	NA	NA	NA	NA	NA	748.5	701.4	NA	NA	NA	NA	642.5	NA	NA	NA	NA	NA	NA	NA	NA	NA	NA	NA	3767.7	3805.2	NA	NA	NA	NA	NA	GLYC	GLYC	7	18.4211	5	13.1579
NA	32	NA	NA	NA	NA	NA	NA	NA	NA	NA	NA	NA	NA	NA	NA	NA	NA	NA	NA	NA	NA	NA	NA	NA	NA	NA	NA	NA	NA	NA	NA	NA	NA	NA	NA	NA	NA	9385.3	NA	1	2.63158	1	2.63158
NA	34	NA	NA	NA	NA	5059.1	3410.9	NA	NA	NA	NA	NA	NA	NA	569.3	NA	NA	NA	NA	NA	NA	NA	NA	NA	NA	NA	NA	NA	NA	550.7	NA	NA	NA	NA	606	GLYC	GLYC	NA	NA	7	18.4211	5	13.1579
NA	35	NA	NA	NA	NA	NA	NA	NA	NA	NA	NA	NA	NA	NA	NA	NA	NA	NA	NA	NA	NA	NA	NA	NA	NA	NA	NA	NA	NA	NA	NA	NA	449.4	449.4	NA	NA	NA	NA	NA	2	5.26316	2	5.26316
NA	36	NA	NA	NA	NA	GLYC	GLYC	NA	NA	NA	NA	NA	NA	NA	NA	NA	NA	NA	NA	NA	902.6	NA	NA	NA	NA	NA	NA	NA	NA	NA	8045.8	8190	NA	NA	NA	NA	NA	NA	NA	5	13.1579	3	7.89474
NA	37	NA	NA	NA	NA	NA	NA	NA	NA	NA	NA	NA	NA	NA	GLYC	NA	NA	NA	NA	NA	NA	NA	NA	NA	NA	NA	NA	NA	NA	GLYC	NA	NA	NA	NA	NA	NA	NA	NA	NA	2	5.26316	0	0
30	39	227.6	GLYC	GLYC	GLYC	GLYC	GLYC	NA	NA	NA	NA	NA	NA	NA	NA	NA	NA	NA	NA	NA	NA	NA	NA	NA	NA	NA	NA	NA	NA	NA	NA	NA	NA	NA	NA	NA	NA	NA	NA	6	15.7895	1	2.63158
NA	48	NA	NA	NA	NA	NA	NA	564.3	570.7	564.3	564.3	570.7	653.6	816.4	NA	653.6	653.6	653.6	640.1	753.4	NA	570.7	577.8	570.7	570.7	545.9	680.3	680.3	659.7	NA	NA	NA	NA	NA	NA	NA	NA	NA	NA	20	52.6316	20	52.6316
NA	55	NA	NA	1276.2	NA	NA	NA	NA	NA	NA	NA	NA	NA	NA	GLYC	NA	NA	NA	NA	NA	NA	NA	6662.2	NA	NA	NA	NA	NA	NA	NA	NA	NA	36650.8	36650.8	NA	NA	NA	NA	NA	5	13.1579	4	10.5263
NA	61	NA	NA	NA	NA	NA	NA	NA	NA	NA	NA	NA	NA	NA	NA	NA	NA	NA	NA	NA	NA	NA	NA	NA	NA	NA	NA	NA	NA	NA	4926.9	4972.6	NA	NA	NA	NA	NA	NA	NA	2	5.26316	2	5.26316
NA	68	NA	NA	NA	NA	NA	NA	NA	NA	NA	NA	NA	1322.3	1337.3	GLYC	NA	NA	NA	440.1	NA	466.4	NA	NA	NA	NA	NA	NA	NA	NA	GLYC	NA	NA	NA	NA	NA	NA	NA	364.3	1357.1	8	21.0526	6	15.7895
61	70	GLYC	GLYC	GLYC	GLYC	GLYC	GLYC	GLYC	GLYC	GLYC	GLYC	GLYC	GLYC	GLYC	NA	GLYC	GLYC	GLYC	GLYC	GLYC	7398.9	GLYC	GLYC	GLYC	GLYC	GLYC	GLYC	GLYC	GLYC	NA	GLYC	GLYC	GLYC	GLYC	GLYC	GLYC	GLYC	GLYC	GLYC	36	94.7368	1	2.63158
NA	75	NA	NA	NA	1229.1	NA	NA	NA	NA	NA	NA	NA	NA	NA	404.5	NA	NA	NA	NA	NA	NA	NA	NA	NA	NA	NA	NA	NA	NA	406.2	NA	NA	NA	NA	NA	NA	NA	NA	NA	3	7.89474	3	7.89474
NA	78	NA	NA	NA	NA	NA	NA	6260.6	6260.6	6260.6	6260.6	8373.9	718.9	718.9	1416.9	9126.7	8591.2	9126.7	661	5974.4	2166.2	6260.6	6574.1	6260.6	6260.6	6260.6	1622.6	1622.6	NA	1449.7	NA	NA	NA	NA	216.2	GLYC	GLYC	230.9	NA	26	68.4211	24	63.1579
NA	80	NA	NA	NA	NA	760.1	760.1	NA	NA	NA	NA	NA	NA	NA	NA	NA	NA	NA	NA	NA	NA	NA	NA	NA	NA	NA	NA	NA	NA	NA	NA	NA	NA	NA	NA	NA	NA	NA	30.4	3	7.89474	3	7.89474
NA	81	NA	NA	323.7	NA	442.1	442.1	NA	NA	NA	NA	NA	NA	NA	NA	NA	NA	NA	NA	NA	NA	NA	NA	NA	NA	NA	NA	NA	NA	NA	NA	NA	NA	NA	NA	NA	NA	NA	NA	3	7.89474	3	7.89474
74	83	GLYC	30.5	NA	NA	NA	NA	NA	NA	NA	NA	1477.6	1334.6	1334.6	NA	NA	NA	NA	1688.7	NA	NA	NA	NA	NA	NA	NA	NA	NA	NA	NA	NA	NA	NA	NA	NA	NA	NA	NA	NA	6	15.7895	5	13.1579
NA	87	NA	NA	NA	NA	NA	NA	NA	NA	NA	NA	NA	NA	NA	NA	NA	NA	NA	NA	NA	NA	NA	NA	NA	NA	NA	NA	NA	NA	NA	4145.8	4425.3	1956.9	1956.9	NA	NA	NA	NA	NA	4	10.5263	4	10.5263
81	90	5365.3	7693.2	6861.3	7374.1	6518.6	6518.6	11061.3	10948.6	11061.3	11061.3	12221.6	298	298	NA	13614.7	13665.9	13614.7	1596.3	8015.1	13508.1	11061.3	11807.1	11061.3	11061.3	10948.6	9878.8	9878.8	13839.8	NA	5809.8	6142.4	13934.6	13934.6	10394.6	10851.8	11061.3	7693.2	7581	36	94.7368	36	94.7368
NA	92	NA	NA	NA	NA	NA	NA	NA	NA	NA	NA	NA	NA	NA	NA	NA	NA	NA	NA	NA	NA	NA	NA	NA	NA	NA	NA	NA	NA	NA	NA	NA	NA	NA	NA	NA	NA	5810.1	6963.3	2	5.26316	2	5.26316
NA	94	NA	NA	NA	NA	NA	NA	NA	NA	NA	NA	NA	NA	NA	NA	NA	NA	NA	NA	1606.9	NA	NA	NA	NA	NA	NA	NA	NA	NA	NA	NA	NA	NA	NA	NA	NA	NA	NA	1709.9	2	5.26316	2	5.26316
87	96	584.5	634.5	NA	615.7	NA	NA	NA	NA	NA	NA	NA	NA	NA	NA	NA	NA	NA	NA	NA	NA	NA	NA	NA	NA	NA	NA	NA	NA	NA	NA	NA	NA	NA	NA	NA	NA	NA	NA	3	7.89474	3	7.89474
99	108	7772.9	8012.9	8190	8045.8	8328.2	8156.5	6574.1	6462.7	6574.1	6574.1	6662.2	7118.7	7118.7	6594.3	6625.9	6625.9	6625.9	6943.4	6148.3	6230.8	6574.1	6574.1	6542.7	6542.7	6542.7	6184.1	6184.1	6749.3	6662.2	7509.3	7563.4	6436.3	6436.3	5797.5	5974.4	6017.4	6260.6	6515.9	38	100	38	100
NA	120	NA	NA	NA	NA	NA	NA	NA	NA	NA	NA	NA	NA	NA	NA	NA	NA	NA	NA	NA	853.4	NA	NA	NA	NA	NA	NA	NA	NA	NA	NA	NA	922.6	922.6	951.4	966.4	951.4	NA	NA	6	15.7895	6	15.7895
NA	121	NA	NA	GLYC	NA	GLYC	GLYC	GLYC	GLYC	GLYC	GLYC	GLYC	GLYC	GLYC	GLYC	GLYC	GLYC	GLYC	GLYC	GLYC	GLYC	GLYC	GLYC	GLYC	GLYC	GLYC	GLYC	GLYC	GLYC	GLYC	NA	NA	GLYC	GLYC	GLYC	GLYC	GLYC	GLYC	GLYC	33	86.8421	0	0
121	130	1042.6	1042.6	1071.1	1100.4	1080.7	1067.1	GLYC	GLYC	GLYC	GLYC	GLYC	GLYC	GLYC	908.5	GLYC	GLYC	GLYC	GLYC	GLYC	GLYC	GLYC	GLYC	GLYC	GLYC	GLYC	GLYC	GLYC	GLYC	922.6	GLYC	GLYC	GLYC	GLYC	GLYC	GLYC	GLYC	977.7	916.6	38	100	10	26.3158
122	131	GLYC	GLYC	GLYC	GLYC	GLYC	GLYC	GLYC	GLYC	GLYC	GLYC	GLYC	GLYC	GLYC	GLYC	GLYC	GLYC	GLYC	GLYC	GLYC	GLYC	GLYC	GLYC	GLYC	GLYC	GLYC	GLYC	GLYC	GLYC	GLYC	GLYC	GLYC	GLYC	GLYC	GLYC	GLYC	GLYC	GLYC	GLYC	38	100	0	0
125	134	7366.1	7366.1	7447	7447	7452.1	7439.4	NA	NA	NA	NA	NA	NA	NA	NA	NA	NA	NA	NA	NA	6260.6	NA	NA	NA	NA	NA	NA	NA	NA	NA	3693.8	3693.8	3283.1	3283.1	6401.2	6515.9	6436.3	NA	NA	14	36.8421	14	36.8421
NA	138	NA	NA	NA	NA	NA	NA	NA	NA	NA	NA	NA	NA	NA	NA	NA	NA	NA	NA	NA	NA	NA	NA	NA	NA	NA	NA	NA	NA	NA	NA	NA	NA	NA	NA	NA	NA	7611.6	NA	1	2.63158	1	2.63158
NA	141	NA	NA	2061.9	NA	2066.2	2069	1819.6	1826.5	1858.6	1858.6	1826.5	2018.7	2018.7	NA	NA	NA	NA	2011.8	1944.3	1858.6	1826.5	1843.4	1819.6	1819.6	1819.6	NA	NA	NA	NA	2054.9	2054.9	1919.9	1919.9	1801.1	1843.4	1832.1	2060.5	2013.9	27	71.0526	27	71.0526
NA	143	NA	NA	NA	NA	NA	NA	3543	3549	3601.6	3601.6	3549	NA	NA	NA	3779.3	3794.8	3798.7	NA	3730.5	NA	3549	3575.8	3549	3549	3549	20727	20727	3800	NA	NA	NA	NA	NA	NA	NA	NA	NA	2054.9	18	47.3684	18	47.3684
137	146	968.8	968.8	NA	NA	NA	NA	NA	NA	NA	NA	NA	NA	NA	NA	NA	NA	NA	NA	NA	NA	NA	NA	NA	NA	NA	NA	NA	NA	NA	NA	NA	NA	NA	NA	NA	NA	NA	NA	2	5.26316	2	5.26316
NA	147	NA	NA	NA	NA	NA	NA	NA	NA	NA	NA	NA	NA	NA	14879.2	NA	NA	NA	NA	NA	13891.9	NA	NA	NA	NA	NA	NA	NA	NA	14955.7	NA	NA	14607.3	14607.3	12719.9	13754.9	13302.1	NA	NA	8	21.0526	8	21.0526
NA	153	NA	NA	NA	NA	NA	NA	NA	NA	NA	NA	NA	NA	NA	NA	NA	NA	NA	NA	NA	NA	NA	NA	NA	NA	NA	NA	NA	NA	NA	NA	NA	NA	NA	NA	NA	NA	NA	416.4	1	2.63158	1	2.63158
NA	156	NA	NA	1042.6	853.4	1127.4	1153.1	NA	NA	NA	NA	NA	NA	NA	NA	NA	NA	NA	NA	NA	NA	NA	NA	NA	NA	NA	NA	NA	NA	NA	NA	NA	NA	NA	NA	NA	NA	NA	NA	4	10.5263	4	10.5263
148	157	1007.9	1007.9	GLYC	1007.9	GLYC	GLYC	NA	NA	NA	NA	NA	NA	NA	NA	NA	NA	NA	NA	NA	NA	NA	NA	NA	NA	NA	NA	NA	NA	NA	NA	NA	NA	NA	NA	NA	NA	NA	NA	6	15.7895	3	7.89474
149	158	GLYC	GLYC	NA	GLYC	NA	NA	NA	NA	NA	NA	NA	NA	NA	NA	NA	NA	NA	NA	NA	NA	NA	NA	NA	NA	NA	NA	NA	NA	NA	NA	NA	NA	NA	NA	NA	NA	NA	NA	3	7.89474	0	0
NA	159	NA	NA	NA	NA	NA	NA	NA	NA	NA	NA	NA	NA	NA	NA	NA	NA	NA	NA	NA	NA	NA	NA	NA	NA	NA	1768.9	1768.9	NA	NA	NA	NA	NA	NA	NA	NA	NA	NA	NA	2	5.26316	2	5.26316
NA	160	NA	NA	NA	NA	NA	NA	NA	NA	NA	NA	NA	1526.4	1526.4	NA	NA	NA	NA	1638.1	NA	NA	NA	NA	NA	NA	NA	NA	NA	NA	NA	NA	NA	GLYC	GLYC	NA	NA	NA	GLYC	NA	6	15.7895	3	7.89474
NA	161	NA	NA	NA	NA	NA	NA	NA	NA	NA	NA	NA	NA	NA	NA	NA	NA	NA	NA	NA	NA	NA	NA	NA	NA	NA	NA	NA	NA	NA	GLYC	GLYC	1266.2	1266.2	NA	NA	NA	NA	NA	4	10.5263	2	5.26316
NA	162	NA	NA	NA	NA	NA	NA	NA	NA	NA	NA	NA	NA	NA	NA	NA	NA	NA	NA	NA	NA	NA	NA	NA	NA	NA	NA	NA	NA	NA	461.3	461.3	NA	NA	NA	NA	NA	NA	NA	2	5.26316	2	5.26316
NA	164	NA	NA	NA	1259.2	NA	NA	NA	NA	NA	NA	NA	NA	NA	NA	NA	NA	NA	NA	NA	NA	NA	NA	NA	NA	NA	NA	NA	NA	NA	NA	NA	NA	NA	NA	NA	NA	NA	NA	1	2.63158	1	2.63158
NA	165	NA	NA	NA	NA	NA	NA	264.8	276.9	486.5	486.5	NA	NA	NA	1372.9	NA	NA	NA	NA	NA	NA	271	NA	NA	NA	NA	NA	NA	NA	NA	NA	NA	NA	NA	NA	NA	NA	NA	NA	6	15.7895	6	15.7895
NA	170	NA	NA	NA	NA	NA	NA	NA	NA	NA	NA	NA	NA	NA	NA	NA	NA	NA	NA	NA	NA	NA	NA	NA	NA	NA	NA	NA	NA	NA	NA	NA	1021.8	1021.8	NA	NA	NA	NA	NA	2	5.26316	2	5.26316
NA	171	NA	NA	NA	NA	NA	NA	NA	NA	NA	NA	NA	NA	NA	3666.1	NA	NA	NA	NA	NA	669.6	NA	NA	NA	NA	NA	606.4	606.4	632.5	2881.5	NA	NA	683.5	683.5	606.4	632.5	621.1	GLYC	NA	12	31.5789	11	28.9474
164	173	790.3	790.3	NA	790.3	NA	NA	NA	NA	NA	NA	NA	NA	NA	NA	NA	NA	NA	NA	NA	NA	NA	NA	NA	NA	NA	NA	NA	NA	NA	NA	NA	NA	NA	NA	NA	NA	NA	NA	3	7.89474	3	7.89474
165	174	GLYC	GLYC	GLYC	GLYC	GLYC	GLYC	GLYC	GLYC	GLYC	GLYC	GLYC	GLYC	GLYC	GLYC	GLYC	GLYC	GLYC	GLYC	GLYC	GLYC	GLYC	GLYC	GLYC	GLYC	GLYC	GLYC	GLYC	GLYC	GLYC	GLYC	GLYC	GLYC	GLYC	GLYC	GLYC	GLYC	GLYC	GLYC	38	100	0	0
NA	178	NA	NA	NA	NA	NA	NA	NA	NA	NA	NA	NA	NA	NA	NA	NA	NA	NA	NA	NA	NA	NA	NA	NA	NA	NA	NA	NA	NA	NA	NA	NA	NA	NA	NA	NA	NA	1596.1	NA	1	2.63158	1	2.63158
NA	185	NA	NA	NA	NA	NA	NA	NA	NA	NA	NA	NA	NA	NA	NA	NA	NA	NA	NA	NA	NA	NA	NA	NA	NA	NA	NA	NA	NA	NA	NA	NA	2458.3	2458.3	NA	NA	NA	NA	GLYC	3	7.89474	2	5.26316
NA	187	NA	NA	NA	NA	GLYC	GLYC	NA	NA	NA	NA	NA	NA	NA	NA	NA	NA	NA	NA	NA	NA	NA	NA	NA	NA	NA	NA	NA	NA	NA	NA	NA	NA	NA	NA	NA	NA	NA	NA	2	5.26316	0	0
NA	189	NA	NA	NA	NA	NA	NA	NA	NA	NA	NA	NA	NA	NA	NA	NA	NA	NA	NA	NA	NA	NA	NA	NA	NA	NA	NA	NA	NA	NA	NA	NA	NA	NA	NA	NA	NA	NA	927.9	1	2.63158	1	2.63158
NA	191	NA	NA	NA	NA	29.3	30.5	NA	NA	NA	NA	NA	NA	NA	NA	NA	NA	NA	996.6	NA	NA	NA	NA	NA	NA	NA	NA	NA	NA	NA	NA	NA	NA	NA	NA	NA	NA	715.5	7261.6	5	13.1579	5	13.1579
NA	192	NA	NA	NA	NA	NA	NA	NA	NA	NA	NA	NA	916.6	875.9	NA	NA	NA	NA	853.4	NA	NA	NA	NA	NA	NA	NA	NA	NA	NA	NA	NA	NA	NA	NA	NA	NA	NA	NA	NA	3	7.89474	3	7.89474
NA	193	NA	NA	NA	NA	NA	NA	NA	NA	NA	NA	NA	6867.9	6730.9	NA	NA	NA	NA	6662.2	NA	NA	NA	NA	NA	NA	NA	NA	NA	NA	NA	NA	NA	NA	NA	NA	NA	NA	NA	NA	3	7.89474	3	7.89474
185	195	1787	1779.6	NA	1795.5	NA	NA	1107.7	1365.2	1120.6	1120.6	1232.3	1983.2	1956.9	NA	GLYC	GLYC	GLYC	1912.7	1365.2	1809.7	1217.2	1246.7	1217.2	1217.2	1217.2	1164.3	1164.3	1779.6	NA	1930.4	1930.4	1583.4	1583.4	1908.1	1866.8	1866.8	NA	NA	31	81.5789	28	73.6842
NA	197	NA	NA	NA	NA	6791.7	6920.5	NA	NA	NA	NA	NA	NA	NA	NA	NA	NA	NA	NA	NA	NA	NA	NA	NA	NA	NA	NA	NA	NA	NA	NA	NA	NA	NA	NA	NA	NA	NA	NA	2	5.26316	2	5.26316
188	198	14594.1	14450.2	NA	14450.2	NA	NA	NA	NA	NA	NA	NA	NA	NA	NA	NA	NA	NA	NA	NA	NA	NA	NA	NA	NA	NA	NA	NA	NA	NA	NA	NA	NA	NA	NA	NA	NA	NA	NA	3	7.89474	3	7.89474
196	206	8987.4	8962.9	7439.4	7165	7014.9	7029.3	1457.5	1542	1470	1470	1542	7521.2	7490.4	460.9	1496.3	1652.2	1661.2	7452.1	1674.9	1657.3	1496.3	1564.8	1518.5	1577.7	1577.7	1411.5	1411.5	1882.5	NA	1932	1932	1510.7	1510.7	1722.5	1707.3	1707.3	7383.7	7165	37	97.3684	37	97.3684
NA	208	NA	NA	NA	NA	NA	NA	NA	NA	NA	NA	NA	NA	NA	NA	NA	NA	NA	NA	NA	NA	NA	NA	NA	NA	NA	NA	NA	NA	NA	34.6	34.6	NA	NA	NA	NA	NA	NA	NA	2	5.26316	2	5.26316
NA	212	NA	NA	NA	NA	NA	NA	NA	NA	NA	NA	NA	NA	NA	NA	NA	NA	NA	NA	NA	8817.1	NA	NA	NA	NA	NA	NA	NA	NA	NA	NA	NA	NA	NA	NA	NA	NA	NA	NA	1	2.63158	1	2.63158
NA	215	NA	NA	NA	NA	NA	NA	NA	NA	NA	NA	NA	NA	NA	NA	NA	NA	NA	NA	NA	NA	NA	NA	NA	NA	NA	511	511	NA	NA	NA	NA	NA	NA	NA	NA	NA	NA	NA	2	5.26316	2	5.26316
NA	216	NA	NA	NA	NA	NA	NA	NA	NA	NA	NA	NA	NA	NA	NA	NA	NA	NA	NA	NA	NA	NA	NA	NA	NA	NA	NA	NA	NA	NA	NA	NA	NA	NA	NA	NA	NA	2204.2	2126.6	2	5.26316	2	5.26316
NA	219	NA	NA	NA	NA	NA	NA	NA	NA	NA	NA	NA	NA	NA	NA	NA	NA	NA	NA	NA	8431.3	NA	NA	NA	NA	NA	NA	NA	NA	NA	NA	NA	NA	NA	NA	NA	NA	NA	NA	1	2.63158	1	2.63158
211	221	16793.8	15927.8	7029.3	NA	3152.3	3152.3	2994.9	3044.4	3110.6	3110.6	3393.7	7050.9	7014.9	NA	17514.5	18492.1	18492.1	6960	NA	NA	3044.4	3567.3	3110.6	3567.3	3567.3	NA	NA	19685	NA	NA	NA	NA	NA	NA	NA	NA	NA	NA	22	57.8947	22	57.8947
NA	223	NA	NA	421.6	NA	1564.8	1564.8	NA	NA	NA	NA	NA	NA	NA	NA	NA	NA	NA	NA	NA	NA	NA	NA	NA	NA	NA	NA	NA	NA	NA	NA	NA	NA	NA	NA	NA	NA	NA	416.4	4	10.5263	4	10.5263
NA	224	NA	NA	NA	NA	NA	NA	NA	NA	NA	NA	NA	NA	NA	NA	NA	NA	NA	33.3	NA	33.6	NA	NA	NA	NA	NA	NA	NA	NA	NA	NA	NA	NA	NA	NA	NA	NA	NA	NA	2	5.26316	2	5.26316
NA	225	NA	NA	3022.6	NA	NA	NA	NA	NA	NA	NA	NA	NA	NA	NA	NA	NA	NA	NA	NA	NA	NA	NA	NA	NA	NA	NA	NA	NA	NA	NA	NA	NA	NA	NA	NA	NA	1819.6	NA	2	5.26316	2	5.26316
NA	235	NA	NA	NA	NA	NA	NA	NA	NA	NA	NA	NA	NA	NA	NA	NA	NA	NA	NA	NA	NA	NA	NA	NA	NA	NA	NA	NA	NA	NA	7403.9	7447	539.8	539.8	8904.9	1130	1145.2	NA	NA	7	18.4211	7	18.4211
234	248	GLYC	GLYC	GLYC	GLYC	GLYC	GLYC	GLYC	GLYC	GLYC	GLYC	GLYC	GLYC	GLYC	GLYC	GLYC	GLYC	GLYC	GLYC	GLYC	GLYC	GLYC	GLYC	GLYC	GLYC	GLYC	GLYC	GLYC	GLYC	GLYC	GLYC	GLYC	GLYC	GLYC	GLYC	NA	GLYC	GLYC	GLYC	37	97.3684	0	0
NA	251	NA	NA	NA	NA	NA	NA	NA	NA	NA	NA	NA	NA	NA	2193.7	NA	NA	NA	NA	NA	11386	NA	NA	NA	NA	NA	NA	NA	NA	NA	NA	NA	10298	10298	11293	10876.5	11045	NA	NA	7	18.4211	7	18.4211
NA	261	NA	NA	NA	NA	NA	NA	NA	NA	NA	NA	NA	1037.9	1028.7	NA	NA	NA	NA	NA	NA	NA	NA	NA	NA	NA	NA	NA	NA	NA	NA	NA	NA	NA	NA	NA	NA	NA	NA	NA	2	5.26316	2	5.26316
NA	268	NA	NA	NA	NA	NA	NA	NA	NA	NA	NA	NA	NA	NA	1571.4	NA	NA	NA	NA	NA	9408.4	NA	NA	NA	NA	NA	NA	NA	NA	1639.9	NA	NA	NA	NA	NA	NA	NA	NA	NA	3	7.89474	3	7.89474
NA	269	NA	NA	750.8	NA	648.7	730.8	NA	NA	NA	NA	429.6	NA	NA	NA	NA	NA	NA	NA	NA	NA	NA	NA	NA	NA	NA	NA	NA	NA	NA	NA	NA	NA	NA	NA	NA	NA	NA	NA	4	10.5263	4	10.5263
NA	270	NA	NA	22.5	NA	19.5	21.6	NA	NA	NA	NA	NA	NA	NA	NA	NA	NA	NA	NA	NA	NA	NA	NA	NA	NA	NA	NA	NA	NA	NA	NA	NA	NA	NA	NA	NA	NA	NA	NA	3	7.89474	3	7.89474
NA	271	NA	NA	NA	NA	NA	NA	2022.2	1843.4	1850.3	1850.3	1979.1	1850.3	1850.3	NA	2091.3	2091.3	2091.3	9546	10092.6	NA	1875.8	1866.8	1858.6	1858.6	1858.6	1952.9	1969	2082.7	NA	NA	NA	NA	NA	NA	NA	NA	NA	1881.6	21	55.2632	21	55.2632
NA	273	NA	NA	NA	NA	NA	NA	NA	NA	NA	NA	NA	NA	NA	NA	NA	NA	NA	NA	NA	NA	NA	NA	NA	NA	NA	NA	NA	NA	NA	NA	NA	NA	NA	NA	NA	NA	643.8	NA	1	2.63158	1	2.63158
NA	276	NA	NA	NA	NA	NA	NA	NA	NA	NA	NA	NA	652.2	652.2	NA	NA	NA	NA	625.4	NA	NA	NA	NA	NA	NA	NA	NA	NA	NA	NA	NA	NA	NA	NA	NA	NA	NA	NA	NA	3	7.89474	3	7.89474
NA	283	NA	NA	NA	NA	NA	NA	3534.5	3405.3	3405.3	3405.3	3521.3	NA	NA	2933.1	2994.9	2994.9	2994.9	NA	3735.6	NA	3474.7	3498.5	3498.5	3458.1	3458.1	3702.6	3735.6	2857	3110.6	NA	NA	NA	NA	NA	NA	NA	NA	NA	19	50	19	50
NA	292	NA	NA	1688.1	NA	NA	NA	NA	NA	NA	NA	NA	NA	NA	NA	NA	NA	NA	NA	NA	NA	NA	NA	NA	NA	NA	1474.3	1499.7	NA	NA	NA	NA	NA	NA	NA	NA	NA	NA	NA	3	7.89474	3	7.89474
280	294	1221.9	1221.9	1382.7	1259.8	1259.2	1270.4	1602.1	1540.9	1540.9	1540.9	1613	361.1	1081.3	882.4	1302.2	1302.2	1302.2	1065.5	1796.3	NA	1626.9	1670.8	1649.3	1635.8	1635.8	1662.8	1675.9	1096.3	824.7	NA	NA	NA	NA	NA	NA	NA	NA	NA	28	73.6842	28	73.6842
282	296	GLYC	GLYC	GLYC	GLYC	GLYC	GLYC	GLYC	GLYC	GLYC	GLYC	GLYC	GLYC	GLYC	GLYC	GLYC	GLYC	GLYC	GLYC	GLYC	GLYC	GLYC	GLYC	GLYC	GLYC	GLYC	GLYC	GLYC	GLYC	GLYC	GLYC	GLYC	GLYC	GLYC	GLYC	GLYC	GLYC	GLYC	GLYC	38	100	0	0
NA	300	NA	NA	NA	NA	NA	NA	NA	NA	NA	NA	NA	NA	NA	NA	NA	NA	NA	NA	NA	NA	NA	NA	NA	NA	NA	NA	NA	NA	NA	847.9	NA	NA	NA	NA	NA	NA	NA	NA	1	2.63158	1	2.63158
NA	301	NA	NA	NA	NA	NA	NA	NA	NA	NA	NA	NA	516	535.5	314.2	NA	NA	NA	535.5	NA	NA	NA	527	NA	NA	NA	NA	NA	NA	291.7	575.2	578.9	NA	NA	NA	NA	NA	NA	NA	8	21.0526	8	21.0526
NA	308	NA	NA	NA	NA	NA	NA	10948.6	10948.6	10948.6	10948.6	11160	NA	NA	NA	NA	NA	NA	NA	12313.8	NA	11627	12719.9	12543	12543	12543	11627	11627	9020.7	NA	NA	NA	9878.8	9878.8	10086.8	9966.9	9966.9	NA	NA	19	50	19	50
NA	319	NA	NA	NA	NA	NA	NA	1450.8	1450.8	1450.8	1450.8	1474.3	1394	1436.5	NA	NA	NA	NA	1394	1542.3	NA	1499.7	1555.5	1555.5	1542.3	1542.3	1406.9	1394	NA	NA	1485.9	1485.9	NA	NA	NA	NA	NA	NA	NA	18	47.3684	18	47.3684
NA	321	NA	NA	NA	NA	NA	NA	4858.9	4858.9	4858.9	4858.9	GLYC	GLYC	GLYC	NA	GLYC	GLYC	GLYC	GLYC	GLYC	NA	4998.7	GLYC	GLYC	GLYC	GLYC	GLYC	GLYC	GLYC	NA	GLYC	GLYC	NA	NA	NA	NA	NA	NA	NA	22	57.8947	5	13.1579
NA	323	NA	NA	NA	NA	NA	NA	NA	NA	NA	NA	NA	NA	NA	NA	NA	NA	NA	NA	NA	NA	1325.9	NA	NA	NA	NA	NA	NA	NA	NA	NA	NA	NA	NA	NA	NA	NA	NA	NA	1	2.63158	1	2.63158
317	331	865	865	878.1	1232.3	886.2	865	764.6	753.7	753.7	753.7	812.3	790.7	812.3	1091.5	1150.9	1150.9	1150.9	777.8	865	848.9	802.9	836.5	836.5	822.9	822.9	865	848.9	1279.4	1135.7	802.9	802.9	973.8	973.8	973.8	1091.5	1091.5	764.6	836.5	38	100	38	100
331	345	GLYC	GLYC	GLYC	GLYC	GLYC	GLYC	GLYC	GLYC	GLYC	GLYC	GLYC	GLYC	GLYC	GLYC	GLYC	GLYC	GLYC	GLYC	GLYC	GLYC	GLYC	GLYC	GLYC	GLYC	GLYC	GLYC	GLYC	GLYC	GLYC	GLYC	GLYC	GLYC	GLYC	GLYC	GLYC	GLYC	GLYC	GLYC	38	100	0	0
334	348	3152.3	3128.7	3110.6	3549	5974.4	6017.4	1193.1	1150.3	1137.4	1137.4	1137.4	1150.3	1137.4	6184.1	3128.7	3128.7	3128.7	1178.1	1254.1	2952.2	1137.4	1137.4	1137.4	1137.4	1137.4	1254.1	1240.9	3189.2	3543	1209.1	1209.1	3044.4	3044.4	3044.4	3110.6	3128.7	2994.9	NA	37	97.3684	37	97.3684
NA	353	NA	NA	NA	NA	NA	NA	NA	NA	NA	NA	NA	NA	NA	NA	NA	NA	NA	NA	NA	NA	NA	NA	NA	NA	NA	NA	NA	NA	NA	NA	NA	NA	NA	NA	NA	NA	NA	1613	1	2.63158	1	2.63158
343	357	GLYC	GLYC	GLYC	GLYC	GLYC	GLYC	GLYC	GLYC	GLYC	GLYC	GLYC	GLYC	GLYC	GLYC	GLYC	GLYC	GLYC	GLYC	GLYC	GLYC	GLYC	GLYC	GLYC	GLYC	GLYC	GLYC	GLYC	GLYC	GLYC	GLYC	GLYC	GLYC	GLYC	GLYC	GLYC	GLYC	GLYC	GLYC	38	100	0	0
NA	360	NA	NA	NA	NA	NA	NA	NA	NA	NA	NA	NA	NA	NA	NA	NA	NA	NA	NA	NA	NA	NA	NA	NA	NA	NA	NA	NA	NA	NA	NA	NA	NA	NA	NA	NA	NA	1772.4	NA	1	2.63158	1	2.63158
NA	363	NA	NA	NA	NA	NA	NA	6260.6	NA	5695.4	5695.4	5647	NA	NA	NA	NA	NA	NA	NA	NA	NA	5647	5695.4	5695.4	NA	NA	5797.5	5746.2	NA	NA	NA	NA	NA	NA	NA	NA	NA	NA	NA	9	23.6842	9	23.6842
354	368	1828.6	1824.2	1819.9	1824.2	NA	NA	NA	NA	NA	NA	NA	NA	NA	NA	NA	NA	NA	NA	NA	NA	NA	NA	NA	NA	NA	NA	NA	NA	NA	NA	NA	NA	NA	NA	NA	NA	NA	NA	4	10.5263	4	10.5263
360	374	1582.6	1577.7	1577.7	1572.3	NA	NA	NA	NA	NA	NA	NA	NA	NA	NA	NA	NA	NA	NA	NA	1572.3	NA	NA	NA	NA	NA	NA	NA	NA	1594	NA	NA	1576.1	1564.3	1564.3	1562.2	1585.8	NA	1586.4	12	31.5789	12	31.5789
370	384	470.7	GLYC	GLYC	GLYC	GLYC	GLYC	GLYC	GLYC	GLYC	GLYC	GLYC	GLYC	GLYC	GLYC	GLYC	GLYC	GLYC	GLYC	GLYC	GLYC	GLYC	GLYC	GLYC	GLYC	GLYC	GLYC	GLYC	GLYC	GLYC	GLYC	GLYC	GLYC	GLYC	GLYC	GLYC	GLYC	GLYC	GLYC	38	100	1	2.63158
NA	393	NA	NA	NA	NA	NA	NA	NA	NA	NA	NA	NA	NA	NA	1546.8	1546.8	1546.8	1546.8	NA	NA	NA	NA	NA	NA	NA	NA	NA	NA	1546.8	NA	NA	NA	NA	NA	NA	NA	NA	NA	NA	5	13.1579	5	13.1579
388	403	913.2	911.6	898.4	907.3	NA	NA	NA	NA	NA	NA	NA	NA	NA	NA	NA	NA	NA	NA	NA	965.8	NA	NA	NA	NA	NA	NA	NA	NA	NA	NA	NA	948.2	947.5	947.5	947.5	959.2	921.3	917.6	12	31.5789	12	31.5789
394	409	6749.3	6804.8	6574.1	6749.3	NA	NA	NA	NA	NA	NA	NA	NA	NA	NA	NA	NA	NA	NA	NA	7480.2	NA	NA	NA	NA	NA	NA	NA	NA	NA	NA	NA	7238.9	7209.2	7209.2	7209.2	7333.4	NA	NA	10	26.3158	10	26.3158
422	437	914	943.5	858.6	1130	1282.7	1266.6	1130	1077.2	1130	1130	954.5	1130	967	1618.6	1282.7	1282.7	1282.7	1077.2	1144.4	1316.9	1077.2	997.5	1094.7	997.5	997.5	983	983	1398.9	1231.2	1179.3	1179.3	1316.9	1316.9	1114.3	1334.5	1334.5	1352.4	1398.9	38	100	38	100
437	452	326.8	311.4	330.5	361.1	872.8	783.5	910.6	734.5	819.1	819.1	606.2	946.8	562.9	1065.5	883.6	883.6	883.6	745.4	638.1	918.7	734.5	638.1	783.5	606.2	606.2	626.9	626.9	1150.7	872.8	838.9	838.9	764.2	926.9	783.5	992.1	992.1	801.1	809.9	38	100	38	100
439	454	868.1	NA	868.1	NA	NA	NA	NA	NA	NA	NA	NA	NA	NA	NA	NA	NA	NA	NA	NA	NA	NA	NA	NA	NA	NA	NA	NA	NA	NA	NA	NA	273.9	NA	NA	NA	NA	283.5	404.5	5	13.1579	5	13.1579
440	455	2731	NA	2752.5	NA	NA	NA	NA	NA	NA	NA	NA	NA	961.8	NA	NA	NA	NA	NA	1011	6611	NA	NA	NA	NA	NA	NA	NA	NA	NA	1302.2	1302.2	NA	6536.9	5538.8	7035	7035	NA	NA	11	28.9474	11	28.9474
448	463	1827.9	1616.8	1827.9	1973.3	NA	NA	NA	NA	NA	NA	NA	NA	NA	NA	NA	NA	NA	NA	NA	931.5	NA	NA	NA	NA	NA	NA	NA	NA	NA	NA	NA	1162.5	1031.8	898.5	1368.2	1352.4	NA	NA	10	26.3158	10	26.3158
NA	464	NA	NA	NA	NA	NA	NA	NA	NA	NA	NA	NA	NA	NA	NA	NA	NA	NA	NA	NA	NA	NA	NA	NA	NA	NA	NA	NA	NA	NA	NA	NA	NA	NA	NA	NA	NA	648.7	1350.1	2	5.26316	2	5.26316
450	465	10014.8	10778	10014.8	NA	1130	NA	1197.6	914	1031.8	1031.8	NA	NA	NA	NA	NA	NA	NA	NA	NA	1094.7	914	NA	NA	NA	NA	NA	NA	NA	NA	NA	NA	6312.7	1031.8	898.5	1384.2	1368.2	1150.9	NA	16	42.1053	16	42.1053
460	475	2606.1	2731	2606.1	NA	NA	NA	NA	NA	NA	NA	NA	NA	NA	NA	NA	NA	NA	NA	NA	NA	NA	NA	NA	NA	NA	NA	NA	NA	NA	NA	NA	NA	NA	NA	NA	NA	NA	NA	3	7.89474	3	7.89474
NA	477	NA	NA	NA	NA	NA	NA	NA	NA	NA	NA	NA	NA	NA	NA	NA	NA	NA	NA	NA	NA	NA	NA	NA	NA	NA	NA	NA	NA	NA	NA	NA	5809.8	NA	NA	NA	NA	NA	NA	1	2.63158	1	2.63158
NA	485	NA	NA	NA	NA	NA	NA	NA	NA	NA	NA	NA	NA	NA	NA	NA	NA	NA	NA	NA	1572.8	NA	NA	NA	NA	NA	NA	NA	NA	NA	NA	NA	215.1	1521	1504.5	1624.7	1680	18521.2	15963.8	8	21.0526	8	21.0526
NA	489	NA	NA	NA	NA	NA	NA	NA	NA	NA	NA	NA	NA	NA	NA	NA	NA	NA	NA	NA	NA	NA	NA	NA	NA	NA	NA	NA	NA	NA	NA	NA	NA	NA	NA	NA	NA	308.2	7693.2	2	5.26316	2	5.26316
481	496	27	24.9	27.7	26.5	8.6	8.5	12.5	12.1	12.5	12.5	11.1	12.5	10.6	11.4	8.7	9.3	9.3	12.1	9	NA	12.1	8.9	12.3	8.9	8.9	8.9	8.9	7.8	8.7	9.3	8.7	NA	NA	NA	NA	NA	NA	NA	30	78.9474	30	78.9474
487	502	1125.4	1136.2	1163.3	1038.9	NA	NA	NA	NA	NA	NA	NA	NA	NA	NA	NA	NA	NA	NA	NA	NA	NA	NA	NA	NA	NA	NA	NA	NA	NA	NA	NA	NA	NA	NA	NA	NA	NA	NA	4	10.5263	4	10.5263
NA	506	NA	NA	NA	NA	NA	NA	NA	NA	NA	NA	NA	NA	NA	NA	NA	NA	NA	NA	NA	923.4	NA	NA	NA	NA	NA	NA	NA	NA	NA	NA	NA	711.1	923.4	967	687.4	892.7	NA	1143.6	7	18.4211	7	18.4211
NA	509	NA	NA	NA	NA	NA	NA	NA	NA	NA	NA	NA	NA	NA	NA	NA	NA	NA	NA	NA	NA	NA	NA	NA	NA	NA	NA	NA	NA	NA	NA	NA	11160	NA	NA	NA	NA	NA	NA	1	2.63158	1	2.63158
NA	512	NA	NA	NA	NA	NA	NA	NA	NA	NA	NA	NA	NA	NA	NA	NA	NA	NA	NA	NA	735.9	NA	NA	NA	NA	NA	NA	NA	NA	NA	NA	NA	NA	742.4	844.5	NA	716.8	NA	NA	4	10.5263	4	10.5263
NA	517	NA	NA	NA	NA	6412.6	6412.6	9691.6	9691.6	9691.6	9691.6	NA	9691.6	NA	1140.2	859	1163	1163	9691.6	NA	NA	9691.6	NA	9691.6	NA	NA	NA	NA	726.3	6412.6	8916.5	6412.6	NA	NA	NA	NA	NA	NA	NA	18	47.3684	18	47.3684
NA	519	NA	NA	NA	NA	2714.8	2714.8	4213.8	4213.8	4263	4263	NA	4263	NA	4158	3012.9	NA	NA	4213.8	NA	NA	4213.8	NA	4213.8	NA	NA	3996.5	3996.5	2894.9	2759.7	NA	2759.7	NA	NA	NA	NA	NA	NA	NA	17	44.7368	17	44.7368
501	520	20.2	NA	21.1	NA	NA	NA	NA	NA	NA	NA	NA	NA	NA	NA	NA	NA	NA	NA	NA	27.9	NA	NA	NA	NA	NA	NA	NA	NA	NA	NA	NA	NA	28.5	31.9	NA	NA	NA	NA	5	13.1579	5	13.1579
NA	523	NA	NA	NA	2046.1	NA	NA	NA	NA	NA	NA	NA	NA	NA	NA	NA	NA	NA	NA	NA	NA	NA	NA	NA	NA	NA	NA	NA	NA	NA	NA	NA	NA	NA	NA	NA	NA	NA	NA	1	2.63158	1	2.63158
NA	538	NA	652.2	NA	30.5	663.4	663.4	678.1	678.1	675.1	675.1	688.8	675.1	688.8	672.1	669.6	688.8	688.8	678.1	687.9	690.5	678.1	690.5	678.1	686	686	683.5	690.5	667.8	663.4	681.4	661	672.1	695.9	709.4	693.1	690.5	654.2	657.4	36	94.7368	36	94.7368
532	551	14947.2	14594.1	14947.2	NA	NA	NA	NA	NA	NA	NA	NA	NA	NA	NA	NA	NA	NA	NA	NA	NA	NA	NA	NA	NA	NA	NA	NA	NA	NA	NA	NA	NA	NA	NA	NA	NA	NA	NA	3	7.89474	3	7.89474
536	555	881.2	855.4	868.7	NA	6032.9	6032.9	6032.9	5878.2	5953	5953	6032.9	5953	1185.5	1045.1	1175	1175	1175	5878.2	6494.8	1221.6	6315.4	6032.9	6032.9	1152.3	1152.3	1152.3	1350.7	1175	5953	5878.2	5953	6032.9	6380.5	6191.5	6191.5	6191.5	4579	4311.9	37	97.3684	37	97.3684
540	559	1377.4	1365.2	1365.2	1485.9	1339.4	1339.4	1327.1	1279.4	1297.1	1297.1	1279.4	1297.1	1436.5	1246.7	1464.8	1464.8	1464.8	1297.1	1436.5	1464.8	1377.4	1313.1	1327.1	1353.2	1353.2	1353.2	1748.3	1464.8	1327.1	1297.1	1313.1	1353.2	1394	1353.2	1353.2	1353.2	1279.4	1262.5	38	100	38	100
542	561	1542.3	1528.7	1528.7	1631.7	1499.7	1499.7	1474.3	1436.5	1450.8	1450.8	1436.5	1450.8	1593.7	1406.9	1593.7	1593.7	1593.7	1464.8	1583.4	1643.5	1542.3	1464.8	1464.8	1499.7	1499.7	1499.7	1838.3	1593.7	1464.8	1450.8	1464.8	1513.1	1555.5	1513.1	1513.1	1513.1	1436.5	1420.4	38	100	38	100
544	563	27	26.8	27	28.3	26.5	26.5	25.4	24.9	25.4	25.4	24.7	25.2	27.3	25.6	27.5	27.5	27.5	25.6	27.5	29.2	26.8	25.4	25.4	25.6	25.6	25.6	30.7	27.5	25.4	25.2	25.6	26.8	27.5	26.8	26.8	26.8	25.2	25.2	38	100	38	100
NA	573	NA	NA	NA	NA	NA	NA	NA	NA	NA	NA	NA	NA	NA	NA	NA	NA	NA	NA	NA	NA	NA	NA	NA	NA	NA	NA	NA	NA	NA	NA	NA	NA	NA	NA	NA	NA	NA	GLYC	1	2.63158	0	0
556	575	855.4	855.4	NA	NA	NA	NA	NA	NA	NA	NA	NA	NA	NA	NA	NA	NA	NA	NA	NA	NA	NA	NA	NA	NA	NA	NA	NA	NA	NA	NA	NA	NA	NA	NA	NA	NA	NA	NA	2	5.26316	2	5.26316
603	622	GLYC	GLYC	GLYC	GLYC	GLYC	GLYC	GLYC	GLYC	GLYC	GLYC	GLYC	GLYC	GLYC	GLYC	GLYC	GLYC	GLYC	GLYC	GLYC	GLYC	GLYC	GLYC	GLYC	GLYC	GLYC	GLYC	GLYC	GLYC	GLYC	GLYC	GLYC	GLYC	GLYC	GLYC	GLYC	GLYC	GLYC	GLYC	38	100	0	0
606	625	897.7	1011	897.7	897.7	NA	NA	NA	NA	NA	NA	NA	NA	NA	NA	NA	NA	NA	NA	NA	NA	NA	NA	NA	NA	NA	NA	NA	NA	NA	NA	NA	NA	NA	NA	NA	NA	NA	NA	4	10.5263	4	10.5263
616	635	GLYC	GLYC	GLYC	GLYC	GLYC	GLYC	GLYC	GLYC	GLYC	GLYC	GLYC	GLYC	GLYC	GLYC	GLYC	GLYC	GLYC	GLYC	GLYC	GLYC	GLYC	GLYC	GLYC	GLYC	GLYC	GLYC	GLYC	GLYC	GLYC	GLYC	GLYC	GLYC	GLYC	GLYC	GLYC	GLYC	GLYC	GLYC	38	100	0	0
NA	644	NA	NA	NA	NA	NA	NA	NA	NA	NA	NA	NA	NA	370.2	NA	NA	NA	NA	NA	NA	NA	NA	NA	NA	NA	NA	NA	NA	NA	NA	NA	NA	NA	NA	NA	NA	NA	NA	NA	1	2.63158	1	2.63158
NA	658	NA	NA	NA	NA	NA	NA	NA	NA	NA	NA	NA	NA	NA	NA	NA	NA	NA	NA	NA	NA	NA	NA	NA	NA	NA	NA	NA	NA	NA	NA	NA	NA	NA	NA	NA	NA	372	NA	1	2.63158	1	2.63158
NA	659	NA	NA	NA	NA	NA	NA	NA	NA	NA	NA	NA	NA	NA	NA	NA	NA	NA	NA	NA	NA	NA	NA	NA	NA	NA	NA	NA	NA	NA	NA	NA	NA	NA	NA	NA	NA	NA	592	1	2.63158	1	2.63158
NA	661	NA	NA	NA	NA	NA	NA	NA	NA	NA	NA	NA	NA	NA	NA	NA	NA	NA	NA	NA	NA	NA	NA	NA	NA	NA	NA	NA	NA	NA	NA	NA	657.4	790.3	657.4	797.4	775.3	NA	NA	5	13.1579	5	13.1579
641	662	5103.9	5103.9	5103.9	6401.2	6148.3	NA	6436.3	6346.8	6346.8	6346.8	6303.6	6375	6436.3	NA	NA	NA	NA	35809.2	6625.9	6749.3	35094.8	5695.4	6436.3	6346.8	6346.8	6346.8	6436.3	NA	6436.3	6346.8	6346.8	4903.9	5746.2	4903.9	5797.5	5647	1740.3	8373.9	32	84.2105	32	84.2105
657	678	GLYC	GLYC	GLYC	GLYC	GLYC	GLYC	GLYC	GLYC	GLYC	GLYC	GLYC	GLYC	GLYC	GLYC	GLYC	GLYC	GLYC	GLYC	GLYC	GLYC	GLYC	GLYC	GLYC	GLYC	GLYC	GLYC	GLYC	GLYC	GLYC	GLYC	GLYC	NA	NA	NA	NA	NA	GLYC	GLYC	33	86.8421	0	0
658	679	375.5	384.2	1136.6	402.3	NA	NA	NA	NA	NA	NA	NA	NA	NA	NA	NA	NA	NA	NA	NA	NA	NA	NA	NA	NA	NA	NA	NA	NA	NA	NA	NA	NA	NA	NA	NA	NA	NA	NA	4	10.5263	4	10.5263
NA	697	NA	NA	NA	NA	NA	NA	NA	NA	NA	NA	NA	NA	NA	NA	NA	NA	NA	NA	NA	NA	NA	NA	NA	NA	NA	NA	NA	NA	NA	NA	NA	NA	NA	NA	NA	NA	NA	GLYC	1	2.63158	0	0
679	700	181.9	271	271	NA	NA	NA	NA	NA	NA	NA	NA	NA	NA	NA	NA	NA	NA	NA	NA	NA	NA	NA	NA	NA	NA	NA	NA	NA	NA	NA	NA	NA	NA	NA	NA	NA	NA	NA	3	7.89474	3	7.89474
NA	707	NA	NA	NA	NA	NA	NA	NA	NA	NA	NA	NA	NA	NA	NA	NA	NA	NA	NA	1056.1	992.1	NA	NA	NA	NA	NA	NA	NA	NA	NA	NA	NA	NA	NA	NA	NA	NA	NA	NA	2	5.26316	2	5.26316
NA	709	NA	NA	NA	1302.2	NA	NA	NA	NA	NA	NA	NA	NA	NA	NA	NA	NA	NA	NA	NA	NA	NA	NA	NA	NA	NA	NA	NA	NA	NA	NA	NA	NA	NA	NA	NA	NA	NA	NA	1	2.63158	1	2.63158
NA	723	NA	NA	NA	NA	NA	NA	NA	NA	NA	NA	NA	NA	NA	NA	NA	NA	NA	NA	NA	NA	NA	NA	NA	NA	NA	NA	NA	NA	NA	NA	NA	NA	NA	NA	NA	NA	NA	1374.9	1	2.63158	1	2.63158
703	724	330.5	351.8	386.4	369.7	407.8	409.5	396.2	407.8	398.9	396.2	400.6	393.5	396.2	381	364.3	381	400.6	381	398.9	396.2	396.2	398.9	396.2	398.9	398.9	398.9	396.2	378.2	398.9	398.9	402.3	NA	NA	NA	NA	NA	NA	NA	31	81.5789	31	81.5789
709	730	GLYC	GLYC	GLYC	GLYC	GLYC	GLYC	GLYC	GLYC	GLYC	GLYC	GLYC	GLYC	GLYC	GLYC	GLYC	GLYC	GLYC	GLYC	GLYC	GLYC	GLYC	GLYC	GLYC	GLYC	GLYC	GLYC	GLYC	GLYC	GLYC	GLYC	GLYC	GLYC	GLYC	GLYC	GLYC	GLYC	868.1	GLYC	38	100	1	2.63158
710	731	280.1	276.9	314.1	283.5	330.5	330.5	316.9	341.9	323.7	316.9	326.8	311.4	316.9	302.1	290.5	302.1	311.4	305.4	320.8	316.9	316.9	320.8	314.1	320.8	320.8	320.8	314.1	302.1	320.8	320.8	323.7	849.6	926.9	849.6	849.6	883.6	5737.2	838.9	38	100	38	100
717	738	GLYC	GLYC	GLYC	GLYC	GLYC	GLYC	GLYC	GLYC	GLYC	GLYC	GLYC	GLYC	GLYC	GLYC	GLYC	GLYC	GLYC	GLYC	GLYC	GLYC	GLYC	GLYC	GLYC	GLYC	GLYC	GLYC	GLYC	GLYC	GLYC	GLYC	GLYC	GLYC	GLYC	GLYC	GLYC	GLYC	GLYC	GLYC	38	100	0	0
NA	760	NA	NA	NA	NA	NA	NA	NA	NA	NA	NA	NA	NA	NA	NA	NA	NA	NA	NA	NA	NA	NA	NA	NA	NA	NA	NA	NA	NA	NA	NA	NA	1507.2	1507.2	1507.2	1507.2	1507.2	1411.5	1402.4	7	18.4211	7	18.4211
751	772	20438.7	20438.7	20769.5	20769.5	20769.5	20769.5	20812.1	20862	20890.5	20812.1	20890.5	20769.5	20812.1	20783.7	20783.7	20783.7	20783.7	20327.3	20389.9	20389.9	20812.1	20790.8	20327.3	20459.7	20459.7	20459.7	20327.3	20628.1	20459.7	20459.7	20459.7	20663.4	20663.4	20663.4	20628.1	20628.1	20389.9	20473.7	38	100	38	100
764	785	9655.6	9655.6	9852.1	9852.1	9906.1	9906.1	9977.4	9977.4	9994.5	9977.4	9994.5	9929.8	9977.4	9731.7	9731.7	9731.7	9731.7	9731.7	9495.3	9625.9	9977.4	9882.5	9731.7	9580	9580	9580	9731.7	9580	9625.9	9580	9580	9537.5	9537.5	9537.5	9286.8	9214.1	9337.7	9691.9	38	100	38	100
777	798	754.1	754.1	783.5	783.5	783.5	783.5	819.1	819.1	819.1	819.1	819.1	819.1	819.1	725.3	725.3	725.3	725.3	801.1	715.5	774.5	819.1	792.7	801.1	745.4	745.4	745.4	801.1	695.7	754.1	745.4	745.4	675.3	675.3	675.3	685.8	616.9	523.4	590.9	38	100	38	100
NA	814	NA	NA	NA	NA	NA	NA	NA	NA	NA	NA	NA	NA	NA	NA	NA	NA	NA	NA	NA	NA	NA	NA	NA	NA	NA	NA	NA	NA	NA	NA	NA	NA	NA	NA	NA	NA	4363.8	NA	1	2.63158	1	2.63158
801	822	GLYC	GLYC	GLYC	GLYC	GLYC	GLYC	GLYC	GLYC	GLYC	GLYC	GLYC	GLYC	GLYC	GLYC	GLYC	GLYC	GLYC	GLYC	GLYC	GLYC	GLYC	GLYC	GLYC	GLYC	GLYC	GLYC	GLYC	GLYC	GLYC	GLYC	GLYC	GLYC	GLYC	GLYC	GLYC	GLYC	GLYC	GLYC	38	100	0	0
824	845	1561.6	1561.6	1561.6	1561.6	1551	1542.6	1484.1	1484.1	1498.4	1484.1	1498.4	1498.4	1498.4	1577.2	1577.2	1577.2	1577.2	1498.4	1498.4	1498.4	1498.4	1498.4	1498.4	1498.4	1498.4	1498.4	1498.4	1584.2	1498.4	1498.4	1498.4	1561.6	1561.6	1561.6	1561.6	1571.3	1498.4	1266.6	38	100	38	100
NA	866	NA	NA	NA	NA	NA	NA	NA	NA	NA	NA	NA	NA	NA	701.2	701.2	701.2	701.2	NA	NA	NA	NA	NA	665.5	665.5	665.5	NA	665.5	701.2	NA	NA	NA	665.5	665.5	665.5	665.5	665.5	646.4	641.2	16	42.1053	16	42.1053
856	877	34.6	34.6	34.6	34.6	34.7	34.6	33.9	33.9	33.8	33.9	34.1	34.1	34.1	34.7	34.7	34.7	34.7	34.2	34.1	34.1	34.1	34.1	34.2	34.2	34.2	34.1	34.2	34.7	34.1	34.1	34.1	34.2	34.2	34.2	34.2	34.2	33.8	33.8	38	100	38	100
907	928	33.1	33.1	33.1	33.1	33	33	33.1	33.1	33.1	33.1	31.4	32	32	31.9	31.9	31.9	31.9	32	32	32	32	31.4	32	32	32	32	32	31.9	32	32	32	32	32	32	32	32	32	31.9	38	100	38	100
914	935	37409.7	37409.7	37409.7	37409.7	37550.6	37550.6	37550.6	37409.7	37550.6	37550.6	32443	33194.1	33194.1	33581.8	33581.8	33581.8	33581.8	33194.1	33194.1	33194.1	33194.1	32443	33194.1	33194.1	33194.1	33194.1	33194.1	33581.8	33194.1	33194.1	33194.1	33194.1	33194.1	33194.1	33194.1	33194.1	32676.5	32923	38	100	38	100
919	940	8288.8	8288.8	8288.8	8288.8	8357.1	8357.1	8322.9	8288.8	8322.9	8322.9	6773.5	6906.7	6906.7	7071.4	7006.5	7006.5	7006.5	6906.7	6906.7	6906.7	6906.7	6773.5	6906.7	6906.7	6906.7	6906.7	6906.7	7006.5	6906.7	6906.7	6906.7	6906.7	6906.7	6906.7	6906.7	6906.7	6906.7	6906.7	38	100	38	100
925	946	8579.8	8579.8	8579.8	8579.8	8612.1	8612.1	8612.1	8579.8	8612.1	8612.1	7208	7334.7	7334.7	7749.4	7576.6	7576.6	7576.6	7334.7	7334.7	7334.7	7334.7	7272.3	7334.7	7334.7	7334.7	7334.7	7334.7	7576.6	7334.7	7334.7	7334.7	7334.7	7334.7	7334.7	7334.7	7334.7	7272.3	7334.7	38	100	38	100
928	949	1309.1	1309.1	1309.1	1309.1	1328.5	1328.5	1328.5	1309.1	1328.5	1328.5	3324.8	3432.1	3432.1	3809	3659.8	3659.8	3659.8	3432.1	3432.1	3432.1	3432.1	3432.1	3432.1	3432.1	3432.1	3432.1	3432.1	3659.8	3432.1	3432.1	3432.1	3432.1	3432.1	3432.1	3432.1	3432.1	2330.8	3488.9	38	100	38	100
NA	950	NA	NA	NA	NA	NA	NA	NA	NA	NA	NA	NA	NA	NA	NA	NA	NA	NA	NA	NA	NA	NA	NA	NA	NA	NA	NA	NA	NA	NA	NA	NA	NA	NA	NA	NA	NA	2066.6	NA	1	2.63158	1	2.63158
953	974	5953	5953	5953	5953	6032.9	6032.9	5953	5953	5953	5953	564.3	6032.9	6032.9	6257.4	5953	5953	5953	6032.9	6032.9	6032.9	6032.9	6032.9	6032.9	6032.9	6032.9	6032.9	6032.9	6115.8	6032.9	6032.9	6032.9	6032.9	6032.9	6032.9	6032.9	6032.9	8288.8	8357.1	38	100	38	100
955	976	2717	2717	2717	2717	2775.2	2775.2	2717	2717	2717	2717	2558.5	2717	2717	2801.8	2669.2	2669.2	2669.2	2717	2717	2717	2717	2717	2717	2717	2717	2717	2717	2749.7	2717	2717	2717	2717	2717	2717	2717	2717	641.2	663.4	38	100	38	100
960	981	4047.8	4047.8	4047.8	4047.8	4150	4150	4095.1	4047.8	4095.1	4095.1	3777.9	4047.8	4047.8	4150	3938.7	3938.7	3938.7	4047.8	4047.8	4047.8	4047.8	4047.8	4047.8	4047.8	4047.8	4047.8	4047.8	4095.1	4047.8	4047.8	4047.8	4047.8	4047.8	4047.8	4047.8	4047.8	5684.4	6051.1	38	100	38	100
969	990	1709.9	1709.9	1709.9	1709.9	1709.9	1709.9	1709.9	1709.9	1709.9	1709.9	1689	1701.8	1701.8	1593.7	1569.4	1569.4	1569.4	1701.8	1701.8	1701.8	1701.8	1701.8	1701.8	1701.8	1701.8	1701.8	1701.8	1701.8	1701.8	1701.8	1701.8	1701.8	1701.8	1701.8	1701.8	1701.8	1801.1	1819.6	38	100	38	100
978	999	4531.3	4531.3	4531.3	4531.3	4531.3	4531.3	4531.3	4531.3	4531.3	4531.3	4531.3	4531.3	4531.3	4275.7	4275.7	4275.7	4275.7	4531.3	4531.3	4531.3	4531.3	4531.3	4531.3	4531.3	4531.3	4531.3	4531.3	4531.3	4531.3	4531.3	4531.3	4531.3	4531.3	4531.3	4531.3	4531.3	4664.8	4693.6	38	100	38	100
1023	1044	2713.3	2713.3	2713.3	2713.3	2713.3	2713.3	2713.3	2713.3	2713.3	2713.3	2713.3	2713.3	2713.3	2713.3	2713.3	2402.6	2402.6	2687.5	2713.3	2713.3	2713.3	2713.3	2687.5	2687.5	2687.5	2432.4	2687.5	2713.3	2687.5	2687.5	2687.5	2713.3	2713.3	2713.3	2713.3	2713.3	2713.3	2713.3	38	100	38	100
1074	1095	GLYC	GLYC	GLYC	GLYC	GLYC	GLYC	GLYC	GLYC	GLYC	GLYC	GLYC	GLYC	GLYC	GLYC	GLYC	GLYC	GLYC	GLYC	GLYC	GLYC	GLYC	GLYC	GLYC	GLYC	GLYC	GLYC	GLYC	GLYC	GLYC	GLYC	GLYC	GLYC	GLYC	GLYC	GLYC	GLYC	GLYC	GLYC	38	100	0	0
NA	1105	NA	NA	NA	NA	NA	NA	NA	NA	NA	NA	NA	NA	NA	NA	NA	NA	NA	NA	NA	NA	NA	NA	NA	NA	NA	NA	NA	NA	NA	NA	NA	NA	NA	NA	NA	NA	17.4	NA	1	2.63158	1	2.63158
1098	1119	GLYC	GLYC	GLYC	GLYC	GLYC	GLYC	GLYC	GLYC	GLYC	GLYC	GLYC	GLYC	GLYC	GLYC	GLYC	GLYC	GLYC	GLYC	GLYC	GLYC	GLYC	GLYC	GLYC	GLYC	GLYC	GLYC	GLYC	GLYC	GLYC	GLYC	GLYC	GLYC	GLYC	GLYC	NA	GLYC	GLYC	GLYC	37	97.3684	0	0
1108	1129	1177.9	1177.9	1177.9	1190.5	1217.2	1164.3	1353.2	1353.2	1353.2	1353.2	1377.4	1377.4	1394	1377.4	1377.4	1377.4	1377.4	1377.4	1327.1	1353.2	1353.2	1377.4	1377.4	1377.4	1377.4	1377.4	1377.4	1150.9	1377.4	1377.4	1377.4	1436.5	1420.4	1436.5	1450.8	1420.4	1246.7	836.5	38	100	38	100
1119	1140	861	883.6	883.6	883.6	926.9	872.8	955.9	955.9	955.9	955.9	1037.9	1037.9	1098.1	1056.1	1056.1	1056.1	1056.1	1037.9	966.7	976.3	955.9	1056.1	1037.9	1037.9	1037.9	1037.9	1037.9	883.6	1037.9	1037.9	1037.9	1018.2	999.9	1018.2	1009.2	999.9	715.5	638.1	38	100	38	100
1125	1146	1173.7	NA	NA	NA	1228.2	1217.4	1254.1	1254.1	1254.1	1254.1	1350.6	1350.6	NA	NA	NA	NA	NA	1350.6	1265.7	1265.7	1254.1	NA	1350.6	1350.6	1350.6	1350.6	1350.6	1310.2	1350.6	1350.6	1350.6	NA	1284.5	NA	1284.5	1284.5	NA	1101.8	26	68.4211	26	68.4211
NA	1148	NA	NA	NA	NA	NA	NA	NA	NA	NA	NA	NA	NA	5835.2	NA	NA	NA	NA	NA	NA	NA	NA	NA	NA	NA	NA	NA	NA	NA	NA	NA	NA	NA	NA	NA	NA	NA	NA	NA	1	2.63158	1	2.63158
1134	1155	GLYC	GLYC	GLYC	GLYC	GLYC	GLYC	GLYC	GLYC	GLYC	GLYC	GLYC	GLYC	GLYC	GLYC	GLYC	GLYC	GLYC	GLYC	GLYC	GLYC	GLYC	GLYC	GLYC	GLYC	GLYC	GLYC	GLYC	GLYC	GLYC	GLYC	GLYC	GLYC	GLYC	GLYC	GLYC	GLYC	GLYC	GLYC	38	100	0	0
1135	1156	754.1	764.2	764.2	764.2	792.7	792.7	801.1	801.1	801.1	801.1	838.9	838.9	910.6	872.8	872.8	861	872.8	838.9	809.9	809.9	792.7	849.6	838.9	838.9	838.9	838.9	838.9	774.5	838.9	838.9	838.9	809.9	809.9	809.9	809.9	809.9	715.5	685.8	38	100	38	100
1158	1179	GLYC	GLYC	GLYC	GLYC	GLYC	GLYC	GLYC	GLYC	GLYC	GLYC	GLYC	GLYC	GLYC	GLYC	GLYC	GLYC	GLYC	GLYC	GLYC	GLYC	GLYC	GLYC	GLYC	GLYC	GLYC	GLYC	GLYC	GLYC	GLYC	GLYC	GLYC	GLYC	GLYC	GLYC	GLYC	GLYC	GLYC	GLYC	38	100	0	0
NA	1184	NA	NA	NA	NA	NA	NA	NA	NA	NA	NA	NA	NA	NA	NA	NA	NA	NA	NA	NA	NA	NA	NA	NA	NA	NA	NA	NA	NA	NA	NA	NA	NA	NA	NA	NA	NA	NA	GLYC	1	2.63158	0	0
NA	1191	NA	NA	NA	NA	NA	NA	NA	NA	NA	NA	NA	NA	NA	NA	NA	NA	NA	NA	NA	NA	NA	NA	NA	NA	NA	NA	NA	NA	NA	NA	NA	NA	NA	NA	NA	NA	NA	641.2	1	2.63158	1	2.63158
NA	1192	NA	NA	NA	NA	NA	NA	NA	NA	NA	NA	NA	NA	NA	NA	NA	NA	NA	NA	NA	NA	NA	NA	NA	NA	NA	NA	NA	NA	NA	NA	NA	NA	NA	NA	NA	NA	NA	5097.6	1	2.63158	1	2.63158
1173	1194	GLYC	GLYC	GLYC	GLYC	GLYC	GLYC	GLYC	GLYC	GLYC	GLYC	GLYC	GLYC	GLYC	GLYC	GLYC	GLYC	GLYC	GLYC	GLYC	GLYC	GLYC	GLYC	GLYC	GLYC	GLYC	GLYC	GLYC	GLYC	GLYC	GLYC	GLYC	GLYC	GLYC	GLYC	GLYC	GLYC	GLYC	GLYC	38	100	0	0
1178	1199	5478.6	5478.6	5478.6	5478.6	5670.9	5737.2	5478.6	5478.6	5478.6	5478.6	5478.6	5478.6	5478.6	NA	NA	NA	NA	5478.6	5478.6	30794.9	5478.6	5478.6	5478.6	5478.6	5478.6	5478.6	5478.6	5420.9	5478.6	5478.6	5478.6	5478.6	5478.6	5478.6	5097.6	5478.6	NA	NA	32	84.2105	32	84.2105
1187	1208	5515.7	5515.7	5515.7	5515.7	5738.6	5815.6	5446.4	5446.4	5446.4	5446.4	5446.4	5446.4	5446.4	5372.5	5372.5	5294.1	5372.5	5446.4	5446.4	5597.3	5446.4	5446.4	5446.4	5446.4	5446.4	5446.4	5446.4	5294.1	5446.4	5446.4	5446.4	5446.4	5446.4	5446.4	5071.1	5446.4	6898.7	6226.8	38	100	38	100
1192	1213	16532	16532	16532	16532	16656.7	16793.8	16163.5	16163.5	16163.5	16163.5	16163.5	16163.5	16163.5	16031.5	16031.5	16031.5	16031.5	16163.5	16163.5	16413.8	16163.5	16163.5	16163.5	16163.5	16163.5	16163.5	16163.5	16031.5	16163.5	16163.5	16163.5	16163.5	16163.5	16163.5	16031.5	16163.5	17755.5	NA	37	97.3684	37	97.3684
1194	1215	GLYC	GLYC	GLYC	GLYC	GLYC	GLYC	GLYC	GLYC	GLYC	GLYC	GLYC	GLYC	GLYC	GLYC	GLYC	GLYC	GLYC	GLYC	GLYC	GLYC	GLYC	GLYC	GLYC	GLYC	GLYC	GLYC	GLYC	GLYC	GLYC	GLYC	GLYC	GLYC	GLYC	GLYC	GLYC	GLYC	GLYC	GLYC	38	100	0	0
NA	1260	NA	NA	NA	NA	NA	NA	NA	NA	NA	NA	NA	NA	NA	NA	NA	NA	NA	NA	NA	NA	NA	NA	NA	NA	NA	NA	NA	NA	NA	NA	NA	NA	NA	NA	NA	NA	1631.4	NA	1	2.63158	1	2.63158
NA = No Asn
GLYC = Glycosylated
